# Supplementary material for: Ribosome-mediated biosynthesis of pyridazinone oligomers in vitro
Source: Nat Commun. 2022 Oct 24;13:6322. doi: 10.1038/s41467-022-33701-2 (PMC9592601; doi:10.1038/s41467-022-33701-2)
Supplement: Supplementary file 3 — Source Data [file 41467_2022_33701_MOESM3_ESM.zip]

Archive with 337 entries (249 files):
- Figure 2D/
- Figure 2D/0_6/
- Figure 2D/0_6/1/
- Figure 2D/0_6/1/1Ref/
- Figure 2D/0_6/1/1Ref/pdata/
- Figure 2D/0_6/1/1Ref/sptype
- Figure 2D/0_6/1/1Ref/fid
- Figure 2D/0_6/1/1Ref/acqu
- Figure 2D/0_6/1/1Ref/acqus
- Figure 2D/0_6/1/1Ref/pdata/1/
- Figure 2D/0_6/1/1Ref/pdata/1/proc
- Figure 2D/0_6/1/1Ref/pdata/1/1r
- Figure 2D/0_6/1/1Ref/pdata/1/procs
- Figure 2E/
- Figure 2E/0_B16/
- __MACOSX/Figure 2E/._0_B16
- Figure 2E/0_B16/1/
- __MACOSX/Figure 2E/0_B16/._1
- Figure 2E/0_B16/1/1SRef/
- __MACOSX/Figure 2E/0_B16/1/._1SRef
- Figure 2E/0_B16/1/1SRef/Storage.mcf_idx
- __MACOSX/Figure 2E/0_B16/1/1SRef/._Storage.mcf_idx
- Figure 2E/0_B16/1/1SRef/GK-HZAla_0_B16_1.txt
- __MACOSX/Figure 2E/0_B16/1/1SRef/._GK-HZAla_0_B16_1.txt
- Figure 2E/0_B16/1/1SRef/ProjectCreationHelper
- Figure 2E/0_B16/1/1SRef/pdata/
- __MACOSX/Figure 2E/0_B16/1/1SRef/._pdata
- Figure 2E/0_B16/1/1SRef/sptype
- __MACOSX/Figure 2E/0_B16/1/1SRef/._sptype
- Figure 2E/0_B16/1/1SRef/fid
- __MACOSX/Figure 2E/0_B16/1/1SRef/._fid
- Figure 2E/0_B16/1/1SRef/desktop.ini
- __MACOSX/Figure 2E/0_B16/1/1SRef/._desktop.ini
- Figure 2E/0_B16/1/1SRef/SyncHelper
- Figure 2E/0_B16/1/1SRef/LockInfo
- __MACOSX/Figure 2E/0_B16/1/1SRef/._LockInfo
- Figure 2E/0_B16/1/1SRef/acqu
- __MACOSX/Figure 2E/0_B16/1/1SRef/._acqu
- Figure 2E/0_B16/1/1SRef/acqus
- __MACOSX/Figure 2E/0_B16/1/1SRef/._acqus
- Figure 2E/0_B16/1/1SRef/pdata/1/
- __MACOSX/Figure 2E/0_B16/1/1SRef/pdata/._1
- Figure 2E/0_B16/1/1SRef/pdata/1/proc
- __MACOSX/Figure 2E/0_B16/1/1SRef/pdata/1/._proc
- Figure 2E/0_B16/1/1SRef/pdata/1/1r
- __MACOSX/Figure 2E/0_B16/1/1SRef/pdata/1/._1r
- Figure 2E/0_B16/1/1SRef/pdata/1/procs
- __MACOSX/Figure 2E/0_B16/1/1SRef/pdata/1/._procs
- Figure 4B_1/
- __MACOSX/._Figure 4B_1
- Figure 4B_1/1/
- __MACOSX/Figure 4B_1/._1
- Figure 4B_1/1/1SRef/
- __MACOSX/Figure 4B_1/1/._1SRef
- Figure 4B_1/1/1SRef/Storage.mcf_idx
- __MACOSX/Figure 4B_1/1/1SRef/._Storage.mcf_idx
- Figure 4B_1/1/1SRef/ProjectCreationHelper
- Figure 4B_1/1/1SRef/210904_GKPA_HZAla_3_0_D12_1.txt
- __MACOSX/Figure 4B_1/1/1SRef/._210904_GKPA_HZAla_3_0_D12_1.txt
- Figure 4B_1/1/1SRef/pdata/
- __MACOSX/Figure 4B_1/1/1SRef/._pdata
- Figure 4B_1/1/1SRef/sptype
- __MACOSX/Figure 4B_1/1/1SRef/._sptype
- Figure 4B_1/1/1SRef/fid
- __MACOSX/Figure 4B_1/1/1SRef/._fid
- Figure 4B_1/1/1SRef/desktop.ini
- __MACOSX/Figure 4B_1/1/1SRef/._desktop.ini
- Figure 4B_1/1/1SRef/SyncHelper
- Figure 4B_1/1/1SRef/LockInfo
- __MACOSX/Figure 4B_1/1/1SRef/._LockInfo
- Figure 4B_1/1/1SRef/acqu
- __MACOSX/Figure 4B_1/1/1SRef/._acqu
- Figure 4B_1/1/1SRef/acqus
- __MACOSX/Figure 4B_1/1/1SRef/._acqus
- Figure 4B_1/1/1SRef/pdata/1/
- __MACOSX/Figure 4B_1/1/1SRef/pdata/._1
- Figure 4B_1/1/1SRef/pdata/1/proc
- __MACOSX/Figure 4B_1/1/1SRef/pdata/1/._proc
- Figure 4B_1/1/1SRef/pdata/1/1r
- __MACOSX/Figure 4B_1/1/1SRef/pdata/1/._1r
- Figure 4B_1/1/1SRef/pdata/1/procs
- __MACOSX/Figure 4B_1/1/1SRef/pdata/1/._procs
- Figure 4B_2/
- __MACOSX/._Figure 4B_2
- Figure 4B_2/1/
- __MACOSX/Figure 4B_2/._1
- Figure 4B_2/1/1SRef/
- __MACOSX/Figure 4B_2/1/._1SRef
- Figure 4B_2/1/1SRef/Storage.mcf_idx
- __MACOSX/Figure 4B_2/1/1SRef/._Storage.mcf_idx
- Figure 4B_2/1/1SRef/ProjectCreationHelper
- Figure 4B_2/1/1SRef/210910_M-Strep-S-ABABAB_0_B19_1.txt
- __MACOSX/Figure 4B_2/1/1SRef/._210910_M-Strep-S-ABABAB_0_B19_1.txt
- Figure 4B_2/1/1SRef/pdata/
- __MACOSX/Figure 4B_2/1/1SRef/._pdata
- Figure 4B_2/1/1SRef/sptype
- __MACOSX/Figure 4B_2/1/1SRef/._sptype
- Figure 4B_2/1/1SRef/fid
- __MACOSX/Figure 4B_2/1/1SRef/._fid
- Figure 4B_2/1/1SRef/desktop.ini
- __MACOSX/Figure 4B_2/1/1SRef/._desktop.ini
- Figure 4B_2/1/1SRef/SyncHelper
- Figure 4B_2/1/1SRef/LockInfo
- __MACOSX/Figure 4B_2/1/1SRef/._LockInfo
- Figure 4B_2/1/1SRef/acqu
- __MACOSX/Figure 4B_2/1/1SRef/._acqu
- Figure 4B_2/1/1SRef/acqus
- __MACOSX/Figure 4B_2/1/1SRef/._acqus
- Figure 4B_2/1/1SRef/pdata/1/
- __MACOSX/Figure 4B_2/1/1SRef/pdata/._1
- Figure 4B_2/1/1SRef/pdata/1/proc
- __MACOSX/Figure 4B_2/1/1SRef/pdata/1/._proc
- Figure 4B_2/1/1SRef/pdata/1/1r
- __MACOSX/Figure 4B_2/1/1SRef/pdata/1/._1r
- Figure 4B_2/1/1SRef/pdata/1/procs
- __MACOSX/Figure 4B_2/1/1SRef/pdata/1/._procs
- gels.pptx
- __MACOSX/._gels.pptx
- Supplementary Figure 3/
- Supplementary Figure 3/0_P1/
- __MACOSX/Supplementary Figure 3/._0_P1
- Supplementary Figure 3/0_P1/1/
- __MACOSX/Supplementary Figure 3/0_P1/._1
- Supplementary Figure 3/0_P1/1/1Ref/
- __MACOSX/Supplementary Figure 3/0_P1/1/._1Ref
- Supplementary Figure 3/0_P1/1/1Ref/pdata/
- __MACOSX/Supplementary Figure 3/0_P1/1/1Ref/._pdata
- Supplementary Figure 3/0_P1/1/1Ref/sptype
- __MACOSX/Supplementary Figure 3/0_P1/1/1Ref/._sptype
- Supplementary Figure 3/0_P1/1/1Ref/fid
- __MACOSX/Supplementary Figure 3/0_P1/1/1Ref/._fid
- Supplementary Figure 3/0_P1/1/1Ref/acqu
- __MACOSX/Supplementary Figure 3/0_P1/1/1Ref/._acqu
- Supplementary Figure 3/0_P1/1/1Ref/acqus
- __MACOSX/Supplementary Figure 3/0_P1/1/1Ref/._acqus
- Supplementary Figure 3/0_P1/1/1Ref/pdata/1/
- __MACOSX/Supplementary Figure 3/0_P1/1/1Ref/pdata/._1
- Supplementary Figure 3/0_P1/1/1Ref/pdata/1/proc
- __MACOSX/Supplementary Figure 3/0_P1/1/1Ref/pdata/1/._proc
- Supplementary Figure 3/0_P1/1/1Ref/pdata/1/1r
- __MACOSX/Supplementary Figure 3/0_P1/1/1Ref/pdata/1/._1r
- Supplementary Figure 3/0_P1/1/1Ref/pdata/1/procs
- __MACOSX/Supplementary Figure 3/0_P1/1/1Ref/pdata/1/._procs
- Supplementary Figure 4A/
- Supplementary Figure 4A/0_2/
- Supplementary Figure 4A/0_2/1/
- Supplementary Figure 4A/0_2/1/1Ref/
- Supplementary Figure 4A/0_2/1/1Ref/pdata/
- Supplementary Figure 4A/0_2/1/1Ref/sptype
- Supplementary Figure 4A/0_2/1/1Ref/fid
- Supplementary Figure 4A/0_2/1/1Ref/acqu
- Supplementary Figure 4A/0_2/1/1Ref/acqus
- Supplementary Figure 4A/0_2/1/1Ref/pdata/1/
- Supplementary Figure 4A/0_2/1/1Ref/pdata/1/proc
- Supplementary Figure 4A/0_2/1/1Ref/pdata/1/1r
- Supplementary Figure 4A/0_2/1/1Ref/pdata/1/procs
- Supplementary Figure 4B/
- Supplementary Figure 4B/0_3/
- Supplementary Figure 4B/0_3/1/
- Supplementary Figure 4B/0_3/1/1Ref/
- Supplementary Figure 4B/0_3/1/1Ref/pdata/
- Supplementary Figure 4B/0_3/1/1Ref/sptype
- Supplementary Figure 4B/0_3/1/1Ref/fid
- Supplementary Figure 4B/0_3/1/1Ref/acqu
- Supplementary Figure 4B/0_3/1/1Ref/acqus
- Supplementary Figure 4B/0_3/1/1Ref/pdata/1/
- Supplementary Figure 4B/0_3/1/1Ref/pdata/1/proc
- Supplementary Figure 4B/0_3/1/1Ref/pdata/1/1r
- Supplementary Figure 4B/0_3/1/1Ref/pdata/1/procs
- Supplementary Figure 4C/
- Supplementary Figure 4C/0_5/
- Supplementary Figure 4C/0_5/1/
- Supplementary Figure 4C/0_5/1/1Ref/
- Supplementary Figure 4C/0_5/1/1Ref/pdata/
- Supplementary Figure 4C/0_5/1/1Ref/sptype
- Supplementary Figure 4C/0_5/1/1Ref/fid
- Supplementary Figure 4C/0_5/1/1Ref/acqu
- Supplementary Figure 4C/0_5/1/1Ref/acqus
- Supplementary Figure 4C/0_5/1/1Ref/pdata/1/
- Supplementary Figure 4C/0_5/1/1Ref/pdata/1/proc
- Supplementary Figure 4C/0_5/1/1Ref/pdata/1/1r
- Supplementary Figure 4C/0_5/1/1Ref/pdata/1/procs
- Supplementary Figure 4D/
- Supplementary Figure 4D/0_6/
- Supplementary Figure 4D/0_6/1/
- Supplementary Figure 4D/0_6/1/1Ref/
- Supplementary Figure 4D/0_6/1/1Ref/pdata/
- Supplementary Figure 4D/0_6/1/1Ref/sptype
- Supplementary Figure 4D/0_6/1/1Ref/fid
- Supplementary Figure 4D/0_6/1/1Ref/acqu
- Supplementary Figure 4D/0_6/1/1Ref/acqus
- Supplementary Figure 4D/0_6/1/1Ref/pdata/1/
- Supplementary Figure 4D/0_6/1/1Ref/pdata/1/proc
- Supplementary Figure 4D/0_6/1/1Ref/pdata/1/1r
- Supplementary Figure 4D/0_6/1/1Ref/pdata/1/procs
- Supplementary Figure 5A/
- Supplementary Figure 5A/4_8/
- Supplementary Figure 5A/4_8/1/
- Supplementary Figure 5A/4_8/1/1Ref/
- Supplementary Figure 5A/4_8/1/1Ref/pdata/
- Supplementary Figure 5A/4_8/1/1Ref/sptype
- Supplementary Figure 5A/4_8/1/1Ref/fid
- Supplementary Figure 5A/4_8/1/1Ref/acqu
- Supplementary Figure 5A/4_8/1/1Ref/acqus
- Supplementary Figure 5A/4_8/1/1Ref/pdata/1/
- Supplementary Figure 5A/4_8/1/1Ref/pdata/1/proc
- Supplementary Figure 5A/4_8/1/1Ref/pdata/1/1r
- Supplementary Figure 5A/4_8/1/1Ref/pdata/1/procs
- Supplementary Figure 5B/
- Supplementary Figure 5B/4_7/
- Supplementary Figure 5B/4_7/1/
- Supplementary Figure 5B/4_7/1/1Ref/
- Supplementary Figure 5B/4_7/1/1Ref/pdata/
- Supplementary Figure 5B/4_7/1/1Ref/sptype
- Supplementary Figure 5B/4_7/1/1Ref/fid
- Supplementary Figure 5B/4_7/1/1Ref/acqu
- Supplementary Figure 5B/4_7/1/1Ref/acqus
- Supplementary Figure 5B/4_7/1/1Ref/pdata/1/
- Supplementary Figure 5B/4_7/1/1Ref/pdata/1/proc
- Supplementary Figure 5B/4_7/1/1Ref/pdata/1/1r
- Supplementary Figure 5B/4_7/1/1Ref/pdata/1/procs
- Supplementary Figure 5C/
- Supplementary Figure 5C/0_9/
- Supplementary Figure 5C/0_9/1/
- Supplementary Figure 5C/0_9/1/1Ref/
- Supplementary Figure 5C/0_9/1/1Ref/AnalysisParameter.xml
- Supplementary Figure 5C/0_9/1/1Ref/pdata/
- Supplementary Figure 5C/0_9/1/1Ref/sptype
- Supplementary Figure 5C/0_9/1/1Ref/fid
- Supplementary Figure 5C/0_9/1/1Ref/Analysis.FAmethod
- Supplementary Figure 5C/0_9/1/1Ref/acqu
- Supplementary Figure 5C/0_9/1/1Ref/acqus
- Supplementary Figure 5C/0_9/1/1Ref/pdata/1/
- Supplementary Figure 5C/0_9/1/1Ref/pdata/1/proc
- Supplementary Figure 5C/0_9/1/1Ref/pdata/1/1r
- Supplementary Figure 5C/0_9/1/1Ref/pdata/1/procs
- Supplementary Figure 6A/
- Supplementary Figure 6A/0_D5/
- __MACOSX/Supplementary Figure 6A/._0_D5
- Supplementary Figure 6A/0_D5/1/
- __MACOSX/Supplementary Figure 6A/0_D5/._1
- Supplementary Figure 6A/0_D5/1/1SRef/
- __MACOSX/Supplementary Figure 6A/0_D5/1/._1SRef
- Supplementary Figure 6A/0_D5/1/1SRef/Storage.mcf_idx
- __MACOSX/Supplementary Figure 6A/0_D5/1/1SRef/._Storage.mcf_idx
- Supplementary Figure 6A/0_D5/1/1SRef/ProjectCreationHelper
- Supplementary Figure 6A/0_D5/1/1SRef/pdata/
- __MACOSX/Supplementary Figure 6A/0_D5/1/1SRef/._pdata
- Supplementary Figure 6A/0_D5/1/1SRef/sptype
- __MACOSX/Supplementary Figure 6A/0_D5/1/1SRef/._sptype
- Supplementary Figure 6A/0_D5/1/1SRef/fid
- __MACOSX/Supplementary Figure 6A/0_D5/1/1SRef/._fid
- Supplementary Figure 6A/0_D5/1/1SRef/desktop.ini
- __MACOSX/Supplementary Figure 6A/0_D5/1/1SRef/._desktop.ini
- Supplementary Figure 6A/0_D5/1/1SRef/SyncHelper
- Supplementary Figure 6A/0_D5/1/1SRef/LockInfo
- __MACOSX/Supplementary Figure 6A/0_D5/1/1SRef/._LockInfo
- Supplementary Figure 6A/0_D5/1/1SRef/acqu
- __MACOSX/Supplementary Figure 6A/0_D5/1/1SRef/._acqu
- Supplementary Figure 6A/0_D5/1/1SRef/210902_GKPheSMet-Ala_0_D5_1.txt
- __MACOSX/Supplementary Figure 6A/0_D5/1/1SRef/._210902_GKPheSMet-Ala_0_D5_1.txt
- Supplementary Figure 6A/0_D5/1/1SRef/acqus
- __MACOSX/Supplementary Figure 6A/0_D5/1/1SRef/._acqus
- Supplementary Figure 6A/0_D5/1/1SRef/pdata/1/
- __MACOSX/Supplementary Figure 6A/0_D5/1/1SRef/pdata/._1
- Supplementary Figure 6A/0_D5/1/1SRef/pdata/1/proc
- __MACOSX/Supplementary Figure 6A/0_D5/1/1SRef/pdata/1/._proc
- Supplementary Figure 6A/0_D5/1/1SRef/pdata/1/1r
- __MACOSX/Supplementary Figure 6A/0_D5/1/1SRef/pdata/1/._1r
- Supplementary Figure 6A/0_D5/1/1SRef/pdata/1/procs
- __MACOSX/Supplementary Figure 6A/0_D5/1/1SRef/pdata/1/._procs
- Supplementary Figure 6B/
- Supplementary Figure 6B/0_A1/
- __MACOSX/Supplementary Figure 6B/._0_A1
- Supplementary Figure 6B/0_A1/1/
- __MACOSX/Supplementary Figure 6B/0_A1/._1
- Supplementary Figure 6B/0_A1/1/1SRef/
- __MACOSX/Supplementary Figure 6B/0_A1/1/._1SRef
- Supplementary Figure 6B/0_A1/1/1SRef/Storage.mcf_idx
- __MACOSX/Supplementary Figure 6B/0_A1/1/1SRef/._Storage.mcf_idx
- Supplementary Figure 6B/0_A1/1/1SRef/ProjectCreationHelper
- Supplementary Figure 6B/0_A1/1/1SRef/pdata/
- __MACOSX/Supplementary Figure 6B/0_A1/1/1SRef/._pdata
- Supplementary Figure 6B/0_A1/1/1SRef/sptype
- __MACOSX/Supplementary Figure 6B/0_A1/1/1SRef/._sptype
- Supplementary Figure 6B/0_A1/1/1SRef/fid
- __MACOSX/Supplementary Figure 6B/0_A1/1/1SRef/._fid
- Supplementary Figure 6B/0_A1/1/1SRef/desktop.ini
- __MACOSX/Supplementary Figure 6B/0_A1/1/1SRef/._desktop.ini
- Supplementary Figure 6B/0_A1/1/1SRef/SyncHelper
- Supplementary Figure 6B/0_A1/1/1SRef/LockInfo
- __MACOSX/Supplementary Figure 6B/0_A1/1/1SRef/._LockInfo
- Supplementary Figure 6B/0_A1/1/1SRef/acqu
- __MACOSX/Supplementary Figure 6B/0_A1/1/1SRef/._acqu
- Supplementary Figure 6B/0_A1/1/1SRef/acqus
- __MACOSX/Supplementary Figure 6B/0_A1/1/1SRef/._acqus
- Supplementary Figure 6B/0_A1/1/1SRef/pdata/1/
- __MACOSX/Supplementary Figure 6B/0_A1/1/1SRef/pdata/._1
- Supplementary Figure 6B/0_A1/1/1SRef/pdata/1/proc
- __MACOSX/Supplementary Figure 6B/0_A1/1/1SRef/pdata/1/._proc
[truncated: 37 more entries]
