# Supplementary material for: Ribosome-mediated biosynthesis of pyridazinone oligomers in vitro
Source: Nat Commun. 2022 Oct 24;13:6322. doi: 10.1038/s41467-022-33701-2 (PMC9592601; doi:10.1038/s41467-022-33701-2)
Supplement: Supplementary file 3 — Source Data [file 41467_2022_33701_MOESM3_ESM.zip › Figure 2E/0_B16/1/1SRef/GK-HZAla_0_B16_1.txt]

999.905 -146
999.916 -118
999.928 -92
999.939 -66
999.950 -43
999.961 -21
999.972 -1
999.983 18
999.994 36
1000.005 51
1000.016 66
1000.027 78
1000.038 90
1000.049 99
1000.060 107
1000.071 114
1000.082 111
1000.093 96
1000.104 69
1000.115 54
1000.126 48
1000.137 48
1000.148 43
1000.159 38
1000.170 50
1000.181 80
1000.192 130
1000.203 187
1000.214 254
1000.225 317
1000.236 370
1000.247 406
1000.259 432
1000.270 448
1000.281 456
1000.292 470
1000.303 494
1000.314 516
1000.325 539
1000.336 561
1000.347 583
1000.358 612
1000.369 639
1000.380 658
1000.391 670
1000.402 660
1000.413 629
1000.424 592
1000.435 570
1000.446 565
1000.457 555
1000.468 542
1000.479 535
1000.490 544
1000.501 572
1000.512 590
1000.523 599
1000.534 603
1000.545 596
1000.556 576
1000.567 547
1000.579 509
1000.590 470
1000.601 437
1000.612 413
1000.623 394
1000.634 364
1000.645 316
1000.656 264
1000.667 221
1000.678 188
1000.689 164
1000.700 143
1000.711 122
1000.722 99
1000.733 72
1000.744 43
1000.755 32
1000.766 32
1000.777 28
1000.788 11
1000.799 5
1000.810 9
1000.821 18
1000.832 25
1000.843 31
1000.854 51
1000.865 85
1000.877 113
1000.888 135
1000.899 143
1000.910 147
1000.921 166
1000.932 195
1000.943 219
1000.954 224
1000.965 222
1000.976 222
1000.987 235
1000.998 261
1001.009 280
1001.020 304
1001.031 329
1001.042 353
1001.053 375
1001.064 397
1001.075 428
1001.086 476
1001.097 503
1001.108 514
1001.119 516
1001.130 524
1001.141 532
1001.152 545
1001.163 560
1001.175 580
1001.186 601
1001.197 607
1001.208 585
1001.219 551
1001.230 520
1001.241 505
1001.252 508
1001.263 511
1001.274 494
1001.285 473
1001.296 461
1001.307 459
1001.318 461
1001.329 462
1001.340 460
1001.351 472
1001.362 511
1001.373 580
1001.384 671
1001.395 778
1001.406 892
1001.417 994
1001.428 1080
1001.439 1158
1001.451 1235
1001.462 1315
1001.473 1388
1001.484 1453
1001.495 1504
1001.506 1544
1001.517 1565
1001.528 1564
1001.539 1538
1001.550 1511
1001.561 1494
1001.572 1477
1001.583 1454
1001.594 1438
1001.605 1427
1001.616 1434
1001.627 1447
1001.638 1460
1001.649 1473
1001.660 1500
1001.671 1533
1001.682 1584
1001.693 1656
1001.704 1735
1001.716 1825
1001.727 1920
1001.738 2000
1001.749 2063
1001.760 2115
1001.771 2154
1001.782 2200
1001.793 2240
1001.804 2265
1001.815 2282
1001.826 2291
1001.837 2299
1001.848 2295
1001.859 2283
1001.870 2244
1001.881 2203
1001.892 2159
1001.903 2122
1001.914 2096
1001.925 2069
1001.936 2033
1001.947 1998
1001.958 1968
1001.969 1941
1001.981 1915
1001.992 1884
1002.003 1854
1002.014 1824
1002.025 1791
1002.036 1756
1002.047 1721
1002.058 1682
1002.069 1630
1002.080 1582
1002.091 1546
1002.102 1525
1002.113 1524
1002.124 1539
1002.135 1567
1002.146 1606
1002.157 1653
1002.168 1706
1002.179 1769
1002.190 1827
1002.201 1869
1002.212 1912
1002.223 1953
1002.235 1992
1002.246 2026
1002.257 2056
1002.268 2100
1002.279 2156
1002.290 2207
1002.301 2234
1002.312 2243
1002.323 2247
1002.334 2257
1002.345 2249
1002.356 2219
1002.367 2176
1002.378 2133
1002.389 2088
1002.400 2030
1002.411 1983
1002.422 1945
1002.433 1924
1002.444 1923
1002.455 1925
1002.466 1900
1002.478 1864
1002.489 1836
1002.500 1821
1002.511 1816
1002.522 1791
1002.533 1764
1002.544 1742
1002.555 1731
1002.566 1722
1002.577 1729
1002.588 1738
1002.599 1743
1002.610 1753
1002.621 1775
1002.632 1800
1002.643 1831
1002.654 1874
1002.665 1919
1002.676 1942
1002.687 1946
1002.698 1946
1002.710 1954
1002.721 1958
1002.732 1944
1002.743 1925
1002.754 1904
1002.765 1879
1002.776 1850
1002.787 1817
1002.798 1777
1002.809 1752
1002.820 1737
1002.831 1727
1002.842 1715
1002.853 1699
1002.864 1687
1002.875 1659
1002.886 1621
1002.897 1578
1002.908 1545
1002.919 1510
1002.930 1481
1002.942 1472
1002.953 1480
1002.964 1481
1002.975 1471
1002.986 1459
1002.997 1435
1003.008 1410
1003.019 1395
1003.030 1395
1003.041 1397
1003.052 1399
1003.063 1404
1003.074 1430
1003.085 1468
1003.096 1490
1003.107 1514
1003.118 1544
1003.129 1572
1003.140 1599
1003.151 1630
1003.163 1652
1003.174 1663
1003.185 1664
1003.196 1649
1003.207 1623
1003.218 1591
1003.229 1556
1003.240 1522
1003.251 1486
1003.262 1446
1003.273 1422
1003.284 1396
1003.295 1358
1003.306 1318
1003.317 1278
1003.328 1237
1003.339 1214
1003.350 1214
1003.361 1220
1003.372 1227
1003.384 1242
1003.395 1251
1003.406 1242
1003.417 1222
1003.428 1192
1003.439 1182
1003.450 1190
1003.461 1208
1003.472 1233
1003.483 1263
1003.494 1282
1003.505 1294
1003.516 1295
1003.527 1287
1003.538 1284
1003.549 1279
1003.560 1281
1003.571 1290
1003.582 1305
1003.593 1308
1003.605 1311
1003.616 1307
1003.627 1303
1003.638 1306
1003.649 1299
1003.660 1278
1003.671 1257
1003.682 1246
1003.693 1229
1003.704 1211
1003.715 1184
1003.726 1142
1003.737 1094
1003.748 1068
1003.759 1061
1003.770 1074
1003.781 1099
1003.792 1113
1003.804 1122
1003.815 1135
1003.826 1134
1003.837 1136
1003.848 1155
1003.859 1195
1003.870 1240
1003.881 1274
1003.892 1299
1003.903 1328
1003.914 1363
1003.925 1387
1003.936 1423
1003.947 1462
1003.958 1488
1003.969 1488
1003.980 1453
1003.991 1403
1004.002 1359
1004.014 1330
1004.025 1305
1004.036 1280
1004.047 1249
1004.058 1207
1004.069 1191
1004.080 1195
1004.091 1206
1004.102 1204
1004.113 1185
1004.124 1151
1004.135 1126
1004.146 1110
1004.157 1086
1004.168 1082
1004.179 1083
1004.190 1082
1004.201 1081
1004.213 1091
1004.224 1117
1004.235 1157
1004.246 1192
1004.257 1219
1004.268 1234
1004.279 1243
1004.290 1240
1004.301 1237
1004.312 1245
1004.323 1281
1004.334 1325
1004.345 1375
1004.356 1416
1004.367 1438
1004.378 1441
1004.389 1430
1004.400 1435
1004.412 1424
1004.423 1388
1004.434 1330
1004.445 1256
1004.456 1185
1004.467 1117
1004.478 1060
1004.489 1014
1004.500 988
1004.511 969
1004.522 960
1004.533 948
1004.544 931
1004.555 902
1004.566 869
1004.577 836
1004.588 815
1004.600 818
1004.611 848
1004.622 886
1004.633 934
1004.644 992
1004.655 1050
1004.666 1090
1004.677 1119
1004.688 1131
1004.699 1135
1004.710 1140
1004.721 1150
1004.732 1159
1004.743 1161
1004.754 1161
1004.765 1176
1004.776 1194
1004.787 1215
1004.799 1233
1004.810 1256
1004.821 1266
1004.832 1268
1004.843 1260
1004.854 1237
1004.865 1190
1004.876 1140
1004.887 1091
1004.898 1056
1004.909 1033
1004.920 1028
1004.931 1043
1004.942 1044
1004.953 1027
1004.964 995
1004.976 965
1004.987 942
1004.998 927
1005.009 922
1005.020 920
1005.031 929
1005.042 946
1005.053 968
1005.064 993
1005.075 1013
1005.086 1029
1005.097 1037
1005.108 1032
1005.119 1010
1005.130 972
1005.141 928
1005.152 875
1005.164 825
1005.175 781
1005.186 741
1005.197 702
1005.208 669
1005.219 631
1005.230 595
1005.241 573
1005.252 561
1005.263 553
1005.274 539
1005.285 529
1005.296 530
1005.307 544
1005.318 565
1005.329 583
1005.341 600
1005.352 614
1005.363 642
1005.374 678
1005.385 714
1005.396 747
1005.407 766
1005.418 792
1005.429 823
1005.440 853
1005.451 871
1005.462 883
1005.473 899
1005.484 910
1005.495 924
1005.506 946
1005.518 967
1005.529 977
1005.540 975
1005.551 965
1005.562 966
1005.573 978
1005.584 989
1005.595 1001
1005.606 1016
1005.617 1023
1005.628 1024
1005.639 1009
1005.650 977
1005.661 929
1005.672 887
1005.683 848
1005.695 812
1005.706 777
1005.717 753
1005.728 734
1005.739 706
1005.750 681
1005.761 659
1005.772 637
1005.783 605
1005.794 574
1005.805 544
1005.816 515
1005.827 487
1005.838 461
1005.849 429
1005.860 388
1005.872 335
1005.883 292
1005.894 271
1005.905 268
1005.916 276
1005.927 291
1005.938 295
1005.949 283
1005.960 270
1005.971 255
1005.982 236
1005.993 218
1006.004 212
1006.015 207
1006.026 206
1006.038 218
1006.049 237
1006.060 240
1006.071 238
1006.082 241
1006.093 255
1006.104 275
1006.115 292
1006.126 304
1006.137 314
1006.148 322
1006.159 336
1006.170 341
1006.181 334
1006.192 327
1006.204 324
1006.215 344
1006.226 376
1006.237 411
1006.248 427
1006.259 431
1006.270 440
1006.281 467
1006.292 513
1006.303 549
1006.314 562
1006.325 560
1006.336 565
1006.347 567
1006.358 570
1006.370 574
1006.381 564
1006.392 535
1006.403 507
1006.414 467
1006.425 438
1006.436 425
1006.447 421
1006.458 421
1006.469 444
1006.480 470
1006.491 489
1006.502 486
1006.513 482
1006.524 486
1006.536 490
1006.547 504
1006.558 531
1006.569 562
1006.580 579
1006.591 599
1006.602 618
1006.613 625
1006.624 628
1006.635 630
1006.646 637
1006.657 650
1006.668 678
1006.679 692
1006.691 693
1006.702 688
1006.713 668
1006.724 641
1006.735 622
1006.746 611
1006.757 622
1006.768 646
1006.779 679
1006.790 725
1006.801 790
1006.812 857
1006.823 921
1006.834 981
1006.845 1040
1006.857 1098
1006.868 1147
1006.879 1189
1006.890 1226
1006.901 1246
1006.912 1245
1006.923 1242
1006.934 1230
1006.945 1220
1006.956 1212
1006.967 1196
1006.978 1160
1006.989 1104
1007.000 1028
1007.012 938
1007.023 851
1007.034 777
1007.045 699
1007.056 626
1007.067 556
1007.078 496
1007.089 444
1007.100 400
1007.111 363
1007.122 345
1007.133 338
1007.144 328
1007.155 313
1007.167 291
1007.178 268
1007.189 254
1007.200 251
1007.211 256
1007.222 282
1007.233 321
1007.244 363
1007.255 410
1007.266 444
1007.277 467
1007.288 480
1007.299 489
1007.310 497
1007.322 507
1007.333 511
1007.344 520
1007.355 536
1007.366 552
1007.377 561
1007.388 567
1007.399 567
1007.410 560
1007.421 545
1007.432 523
1007.443 498
1007.454 477
1007.466 446
1007.477 401
1007.488 354
1007.499 314
1007.510 291
1007.521 289
1007.532 301
1007.543 315
1007.554 339
1007.565 354
1007.576 360
1007.587 363
1007.598 355
1007.609 334
1007.621 322
1007.632 321
1007.643 335
1007.654 355
1007.665 370
1007.676 385
1007.687 401
1007.698 422
1007.709 447
1007.720 477
1007.731 502
1007.742 525
1007.753 550
1007.765 558
1007.776 552
1007.787 540
1007.798 535
1007.809 541
1007.820 571
1007.831 605
1007.842 632
1007.853 664
1007.864 698
1007.875 729
1007.886 761
1007.897 784
1007.909 796
1007.920 794
1007.931 779
1007.942 759
1007.953 749
1007.964 743
1007.975 740
1007.986 733
1007.997 720
1008.008 705
1008.019 694
1008.030 690
1008.041 681
1008.052 664
1008.064 631
1008.075 581
1008.086 518
1008.097 447
1008.108 385
1008.119 329
1008.130 291
1008.141 270
1008.152 260
1008.163 252
1008.174 251
1008.185 265
1008.197 274
1008.208 281
1008.219 269
1008.230 239
1008.241 203
1008.252 174
1008.263 158
1008.274 155
1008.285 168
1008.296 196
1008.307 234
1008.318 276
1008.329 322
1008.341 369
1008.352 411
1008.363 439
1008.374 457
1008.385 467
1008.396 467
1008.407 454
1008.418 442
1008.429 427
1008.440 417
1008.451 414
1008.462 431
1008.473 457
1008.485 477
1008.496 490
1008.507 496
1008.518 499
1008.529 498
1008.540 503
1008.551 508
1008.562 520
1008.573 541
1008.584 572
1008.595 610
1008.606 644
1008.617 668
1008.629 682
1008.640 672
1008.651 649
1008.662 629
1008.673 609
1008.684 583
1008.695 549
1008.706 527
1008.717 511
1008.728 496
1008.739 486
1008.750 474
1008.762 465
1008.773 466
1008.784 459
1008.795 454
1008.806 448
1008.817 448
1008.828 449
1008.839 456
1008.850 469
1008.861 487
1008.872 509
1008.883 529
1008.895 545
1008.906 558
1008.917 553
1008.928 528
1008.939 489
1008.950 442
1008.961 385
1008.972 315
1008.983 258
1008.994 224
1009.005 193
1009.016 167
1009.027 148
1009.039 142
1009.050 134
1009.061 125
1009.072 111
1009.083 91
1009.094 69
1009.105 51
1009.116 32
1009.127 25
1009.138 23
1009.149 29
1009.160 41
1009.172 66
1009.183 95
1009.194 130
1009.205 159
1009.216 184
1009.227 207
1009.238 226
1009.249 235
1009.260 248
1009.271 275
1009.282 302
1009.293 322
1009.305 336
1009.316 352
1009.327 373
1009.338 387
1009.349 399
1009.360 407
1009.371 417
1009.382 423
1009.393 432
1009.404 423
1009.415 411
1009.426 395
1009.438 385
1009.449 374
1009.460 371
1009.471 381
1009.482 398
1009.493 417
1009.504 431
1009.515 450
1009.526 476
1009.537 501
1009.548 523
1009.560 538
1009.571 555
1009.582 581
1009.593 610
1009.604 631
1009.615 628
1009.626 602
1009.637 571
1009.648 540
1009.659 512
1009.670 485
1009.681 450
1009.693 422
1009.704 405
1009.715 391
1009.726 375
1009.737 358
1009.748 353
1009.759 353
1009.770 366
1009.781 396
1009.792 445
1009.803 497
1009.814 540
1009.826 588
1009.837 643
1009.848 692
1009.859 726
1009.870 743
1009.881 742
1009.892 732
1009.903 724
1009.914 702
1009.925 647
1009.936 564
1009.948 473
1009.959 399
1009.970 336
1009.981 271
1009.992 214
1010.003 164
1010.014 120
1010.025 92
1010.036 69
1010.047 44
1010.058 29
1010.069 22
1010.081 13
1010.092 11
1010.103 22
1010.114 41
1010.125 61
1010.136 85
1010.147 108
1010.158 136
1010.169 160
1010.180 170
1010.191 178
1010.203 181
1010.214 179
1010.225 180
1010.236 189
1010.247 201
1010.258 212
1010.269 233
1010.280 262
1010.291 304
1010.302 332
1010.313 365
1010.325 413
1010.336 460
1010.347 490
1010.358 509
1010.369 517
1010.380 529
1010.391 539
1010.402 542
1010.413 544
1010.424 549
1010.435 551
1010.447 565
1010.458 590
1010.469 620
1010.480 647
1010.491 677
1010.502 706
1010.513 737
1010.524 766
1010.535 782
1010.546 797
1010.557 819
1010.569 845
1010.580 863
1010.591 861
1010.602 851
1010.613 836
1010.624 817
1010.635 790
1010.646 771
1010.657 745
1010.668 703
1010.679 654
1010.691 609
1010.702 558
1010.713 507
1010.724 454
1010.735 412
1010.746 378
1010.757 346
1010.768 312
1010.779 293
1010.790 283
1010.801 276
1010.813 281
1010.824 295
1010.835 318
1010.846 345
1010.857 375
1010.868 402
1010.879 432
1010.890 471
1010.901 508
1010.912 533
1010.923 542
1010.935 544
1010.946 537
1010.957 529
1010.968 522
1010.979 518
1010.990 504
1011.001 483
1011.012 455
1011.023 410
1011.034 343
1011.045 277
1011.057 224
1011.068 173
1011.079 127
1011.090 92
1011.101 65
1011.112 52
1011.123 48
1011.134 53
1011.145 75
1011.156 101
1011.167 116
1011.179 135
1011.190 161
1011.201 168
1011.212 162
1011.223 165
1011.234 176
1011.245 197
1011.256 212
1011.267 217
1011.278 223
1011.290 230
1011.301 235
1011.312 240
1011.323 232
1011.334 216
1011.345 193
1011.356 158
1011.367 123
1011.378 101
1011.389 89
1011.400 76
1011.412 78
1011.423 97
1011.434 113
1011.445 129
1011.456 156
1011.467 194
1011.478 240
1011.489 275
1011.500 299
1011.511 320
1011.523 335
1011.534 330
1011.545 331
1011.556 336
1011.567 347
1011.578 353
1011.589 344
1011.600 326
1011.611 314
1011.622 320
1011.634 340
1011.645 364
1011.656 386
1011.667 403
1011.678 412
1011.689 421
1011.700 427
1011.711 436
1011.722 446
1011.733 446
1011.744 456
1011.756 480
1011.767 506
1011.778 544
1011.789 594
1011.800 649
1011.811 700
1011.822 738
1011.833 758
1011.844 770
1011.855 776
1011.867 773
1011.878 771
1011.889 760
1011.900 742
1011.911 710
1011.922 684
1011.933 667
1011.944 662
1011.955 661
1011.966 648
1011.978 629
1011.989 605
1012.000 573
1012.011 541
1012.022 511
1012.033 466
1012.044 420
1012.055 375
1012.066 337
1012.077 319
1012.089 306
1012.100 297
1012.111 294
1012.122 297
1012.133 297
1012.144 300
1012.155 304
1012.166 310
1012.177 323
1012.188 333
1012.200 334
1012.211 331
1012.222 322
1012.233 301
1012.244 287
1012.255 287
1012.266 286
1012.277 275
1012.288 257
1012.299 241
1012.311 240
1012.322 250
1012.333 265
1012.344 276
1012.355 273
1012.366 266
1012.377 277
1012.388 309
1012.399 347
1012.410 375
1012.422 390
1012.433 399
1012.444 405
1012.455 406
1012.466 404
1012.477 406
1012.488 403
1012.499 380
1012.510 345
1012.521 302
1012.533 260
1012.544 226
1012.555 203
1012.566 170
1012.577 141
1012.588 117
1012.599 90
1012.610 57
1012.621 20
1012.632 -14
1012.644 -46
1012.655 -79
1012.666 -112
1012.677 -139
1012.688 -152
1012.699 -144
1012.710 -114
1012.721 -76
1012.732 -47
1012.743 -24
1012.755 1
1012.766 36
1012.777 82
1012.788 126
1012.799 167
1012.810 208
1012.821 247
1012.832 270
1012.843 302
1012.854 334
1012.866 353
1012.877 374
1012.888 392
1012.899 389
1012.910 383
1012.921 373
1012.932 349
1012.943 315
1012.954 275
1012.966 231
1012.977 188
1012.988 155
1012.999 145
1013.010 143
1013.021 147
1013.032 156
1013.043 170
1013.054 190
1013.065 201
1013.077 207
1013.088 213
1013.099 218
1013.110 211
1013.121 192
1013.132 174
1013.143 176
1013.154 183
1013.165 171
1013.177 159
1013.188 141
1013.199 113
1013.210 85
1013.221 55
1013.232 33
1013.243 19
1013.254 13
1013.265 1
1013.276 -3
1013.288 3
1013.299 10
1013.310 27
1013.321 57
1013.332 97
1013.343 137
1013.354 180
1013.365 224
1013.376 270
1013.388 305
1013.399 318
1013.410 332
1013.421 351
1013.432 369
1013.443 389
1013.454 414
1013.465 435
1013.476 446
1013.487 435
1013.499 404
1013.510 369
1013.521 328
1013.532 277
1013.543 230
1013.554 206
1013.565 185
1013.576 156
1013.587 135
1013.599 118
1013.610 119
1013.621 121
1013.632 116
1013.643 113
1013.654 97
1013.665 76
1013.676 67
1013.687 73
1013.699 99
1013.710 136
1013.721 174
1013.732 212
1013.743 255
1013.754 294
1013.765 317
1013.776 312
1013.787 294
1013.798 267
1013.810 235
1013.821 209
1013.832 191
1013.843 177
1013.854 171
1013.865 170
1013.876 169
1013.887 174
1013.898 169
1013.910 167
1013.921 158
1013.932 129
1013.943 91
1013.954 35
1013.965 -23
1013.976 -78
1013.987 -128
1013.998 -156
1014.010 -155
1014.021 -137
1014.032 -114
1014.043 -92
1014.054 -81
1014.065 -86
1014.076 -89
1014.087 -99
1014.098 -114
1014.110 -130
1014.121 -126
1014.132 -117
1014.143 -108
1014.154 -94
1014.165 -75
1014.176 -53
1014.187 -50
1014.198 -60
1014.210 -70
1014.221 -79
1014.232 -99
1014.243 -128
1014.254 -166
1014.265 -199
1014.276 -221
1014.287 -223
1014.298 -197
1014.310 -152
1014.321 -106
1014.332 -61
1014.343 -13
1014.354 38
1014.365 76
1014.376 100
1014.387 114
1014.398 129
1014.410 156
1014.421 188
1014.432 220
1014.443 245
1014.454 267
1014.465 280
1014.476 283
1014.487 279
1014.498 258
1014.510 218
1014.521 160
1014.532 100
1014.543 41
1014.554 -22
1014.565 -74
1014.576 -119
1014.587 -161
1014.598 -188
1014.610 -203
1014.621 -189
1014.632 -161
1014.643 -146
1014.654 -141
1014.665 -142
1014.676 -149
1014.687 -153
1014.698 -152
1014.710 -139
1014.721 -112
1014.732 -78
1014.743 -36
1014.754 5
1014.765 41
1014.776 80
1014.787 116
1014.799 149
1014.810 178
1014.821 194
1014.832 189
1014.843 180
1014.854 176
1014.865 170
1014.876 170
1014.887 185
1014.899 206
1014.910 221
1014.921 237
1014.932 257
1014.943 273
1014.954 278
1014.965 269
1014.976 244
1014.987 228
1014.999 199
1015.010 169
1015.021 140
1015.032 117
1015.043 90
1015.054 56
1015.065 20
1015.076 -20
1015.087 -67
1015.099 -101
1015.110 -119
1015.121 -117
1015.132 -108
1015.143 -96
1015.154 -97
1015.165 -101
1015.176 -93
1015.188 -67
1015.199 -40
1015.210 -4
1015.221 61
1015.232 157
1015.243 290
1015.254 453
1015.265 630
1015.276 819
1015.288 1019
1015.299 1236
1015.310 1472
1015.321 1718
1015.332 1953
1015.343 2183
1015.354 2406
1015.365 2628
1015.377 2836
1015.388 3033
1015.399 3223
1015.410 3392
1015.421 3549
1015.432 3699
1015.443 3831
1015.454 3940
1015.465 3983
1015.477 3965
1015.488 3896
1015.499 3789
1015.510 3656
1015.521 3504
1015.532 3327
1015.543 3143
1015.554 2968
1015.566 2801
1015.577 2629
1015.588 2441
1015.599 2237
1015.610 2020
1015.621 1807
1015.632 1603
1015.643 1411
1015.654 1229
1015.666 1050
1015.677 881
1015.688 734
1015.699 621
1015.710 549
1015.721 511
1015.732 483
1015.743 461
1015.755 459
1015.766 479
1015.777 509
1015.788 542
1015.799 565
1015.810 592
1015.821 637
1015.832 688
1015.843 747
1015.855 813
1015.866 866
1015.877 908
1015.888 951
1015.899 976
1015.910 977
1015.921 963
1015.932 934
1015.944 899
1015.955 863
1015.966 826
1015.977 783
1015.988 730
1015.999 659
1016.010 587
1016.021 527
1016.033 479
1016.044 431
1016.055 378
1016.066 310
1016.077 258
1016.088 224
1016.099 205
1016.110 191
1016.121 184
1016.133 183
1016.144 179
1016.155 187
1016.166 194
1016.177 197
1016.188 193
1016.199 177
1016.210 176
1016.222 192
1016.233 214
1016.244 250
1016.255 313
1016.266 394
1016.277 504
1016.288 629
1016.299 764
1016.311 895
1016.322 1024
1016.333 1163
1016.344 1316
1016.355 1474
1016.366 1620
1016.377 1761
1016.388 1912
1016.400 2059
1016.411 2212
1016.422 2349
1016.433 2449
1016.444 2514
1016.455 2550
1016.466 2551
1016.477 2526
1016.489 2477
1016.500 2402
1016.511 2305
1016.522 2188
1016.533 2063
1016.544 1938
1016.555 1805
1016.566 1665
1016.578 1532
1016.589 1408
1016.600 1291
1016.611 1179
1016.622 1069
1016.633 969
1016.644 881
1016.655 801
1016.667 722
1016.678 644
1016.689 586
1016.700 546
1016.711 533
1016.722 539
1016.733 544
1016.744 545
1016.756 536
1016.767 516
1016.778 507
1016.789 511
1016.800 514
1016.811 503
1016.822 479
1016.833 448
1016.845 420
1016.856 404
1016.867 394
1016.878 379
1016.889 371
1016.900 364
1016.911 371
1016.922 375
1016.934 368
1016.945 358
1016.956 357
1016.967 351
1016.978 330
1016.989 305
1017.000 288
1017.011 289
1017.023 303
1017.034 310
1017.045 322
1017.056 324
1017.067 328
1017.078 331
1017.089 334
1017.100 328
1017.112 339
1017.123 356
1017.134 358
1017.145 352
1017.156 366
1017.167 391
1017.178 426
1017.189 471
1017.201 503
1017.212 532
1017.223 569
1017.234 604
1017.245 647
1017.256 677
1017.267 707
1017.278 746
1017.290 774
1017.301 797
1017.312 818
1017.323 845
1017.334 880
1017.345 918
1017.356 956
1017.367 995
1017.379 1041
1017.390 1080
1017.401 1120
1017.412 1150
1017.423 1183
1017.434 1214
1017.445 1257
1017.456 1278
1017.468 1271
1017.479 1259
1017.490 1243
1017.501 1212
1017.512 1173
1017.523 1129
1017.534 1080
1017.546 1041
1017.557 1006
1017.568 974
1017.579 939
1017.590 896
1017.601 859
1017.612 820
1017.623 777
1017.635 739
1017.646 703
1017.657 689
1017.668 695
1017.679 715
1017.690 737
1017.701 755
1017.712 773
1017.724 777
1017.735 768
1017.746 760
1017.757 763
1017.768 767
1017.779 768
1017.790 757
1017.801 745
1017.813 730
1017.824 723
1017.835 724
1017.846 730
1017.857 744
1017.868 769
1017.879 796
1017.891 826
1017.902 852
1017.913 863
1017.924 862
1017.935 855
1017.946 840
1017.957 807
1017.968 764
1017.980 727
1017.991 692
1018.002 658
1018.013 629
1018.024 591
1018.035 550
1018.046 511
1018.058 476
1018.069 458
1018.080 461
1018.091 471
1018.102 482
1018.113 494
1018.124 509
1018.135 513
1018.147 513
1018.158 529
1018.169 556
1018.180 582
1018.191 614
1018.202 644
1018.213 675
1018.225 699
1018.236 701
1018.247 687
1018.258 663
1018.269 640
1018.280 620
1018.291 592
1018.302 571
1018.314 564
1018.325 565
1018.336 577
1018.347 605
1018.358 642
1018.369 679
1018.380 718
1018.391 767
1018.403 809
1018.414 838
1018.425 858
1018.436 868
1018.447 876
1018.458 878
1018.469 867
1018.481 856
1018.492 846
1018.503 835
1018.514 817
1018.525 807
1018.536 798
1018.547 784
1018.559 764
1018.570 745
1018.581 731
1018.592 711
1018.603 688
1018.614 662
1018.625 644
1018.636 634
1018.648 629
1018.659 613
1018.670 597
1018.681 601
1018.692 602
1018.703 603
1018.714 614
1018.726 625
1018.737 623
1018.748 626
1018.759 635
1018.770 644
1018.781 666
1018.792 683
1018.803 696
1018.815 709
1018.826 718
1018.837 723
1018.848 715
1018.859 709
1018.870 701
1018.881 685
1018.893 672
1018.904 659
1018.915 641
1018.926 609
1018.937 575
1018.948 543
1018.959 511
1018.971 466
1018.982 426
1018.993 396
1019.004 385
1019.015 394
1019.026 399
1019.037 402
1019.048 396
1019.060 390
1019.071 394
1019.082 402
1019.093 416
1019.104 433
1019.115 458
1019.126 465
1019.138 462
1019.149 456
1019.160 452
1019.171 445
1019.182 448
1019.193 467
1019.204 492
1019.216 516
1019.227 539
1019.238 564
1019.249 586
1019.260 585
1019.271 578
1019.282 568
1019.294 562
1019.305 562
1019.316 574
1019.327 595
1019.338 609
1019.349 603
1019.360 593
1019.372 590
1019.383 590
1019.394 600
1019.405 605
1019.416 602
1019.427 600
1019.438 602
1019.449 614
1019.461 620
1019.472 629
1019.483 643
1019.494 659
1019.505 674
1019.516 701
1019.527 713
1019.539 702
1019.550 689
1019.561 671
1019.572 649
1019.583 613
1019.594 570
1019.605 539
1019.617 523
1019.628 529
1019.639 540
1019.650 552
1019.661 564
1019.672 569
1019.683 577
1019.695 601
1019.706 627
1019.717 645
1019.728 662
1019.739 661
1019.750 663
1019.761 669
1019.773 671
1019.784 665
1019.795 648
1019.806 626
1019.817 603
1019.828 583
1019.839 561
1019.851 540
1019.862 489
1019.873 426
1019.884 385
1019.895 354
1019.906 335
1019.917 328
1019.929 341
1019.940 363
1019.951 397
1019.962 428
1019.973 451
1019.984 474
1019.995 497
1020.007 520
1020.018 547
1020.029 574
1020.040 593
1020.051 596
1020.062 572
1020.073 526
1020.085 484
1020.096 449
1020.107 420
1020.118 403
1020.129 402
1020.140 397
1020.151 392
1020.163 376
1020.174 355
1020.185 334
1020.196 303
1020.207 288
1020.218 283
1020.229 275
1020.241 272
1020.252 278
1020.263 296
1020.274 316
1020.285 329
1020.296 338
1020.307 350
1020.319 361
1020.330 369
1020.341 377
1020.352 391
1020.363 394
1020.374 385
1020.385 368
1020.397 349
1020.408 341
1020.419 337
1020.430 336
1020.441 344
1020.452 357
1020.463 374
1020.475 383
1020.486 386
1020.497 378
1020.508 359
1020.519 331
1020.530 301
1020.541 265
1020.553 231
1020.564 223
1020.575 233
1020.586 242
1020.597 243
1020.608 245
1020.619 244
1020.631 248
1020.642 253
1020.653 274
1020.664 293
1020.675 300
1020.686 296
1020.697 290
1020.709 299
1020.720 307
1020.731 307
1020.742 299
1020.753 286
1020.764 287
1020.776 297
1020.787 315
1020.798 321
1020.809 308
1020.820 288
1020.831 276
1020.842 272
1020.854 282
1020.865 307
1020.876 328
1020.887 348
1020.898 374
1020.909 386
1020.920 389
1020.932 392
1020.943 394
1020.954 393
1020.965 386
1020.976 375
1020.987 365
1020.998 341
1021.010 320
1021.021 310
1021.032 316
1021.043 323
1021.054 313
1021.065 286
1021.076 251
1021.088 212
1021.099 184
1021.110 160
1021.121 142
1021.132 122
1021.143 114
1021.155 124
1021.166 141
1021.177 160
1021.188 172
1021.199 171
1021.210 157
1021.221 153
1021.233 170
1021.244 202
1021.255 263
1021.266 346
1021.277 449
1021.288 581
1021.299 734
1021.311 900
1021.322 1069
1021.333 1239
1021.344 1406
1021.355 1565
1021.366 1714
1021.378 1834
1021.389 1928
1021.400 2004
1021.411 2069
1021.422 2143
1021.433 2221
1021.444 2279
1021.456 2314
1021.467 2332
1021.478 2327
1021.489 2292
1021.500 2226
1021.511 2138
1021.522 2026
1021.534 1912
1021.545 1812
1021.556 1718
1021.567 1625
1021.578 1542
1021.589 1476
1021.601 1407
1021.612 1334
1021.623 1259
1021.634 1176
1021.645 1073
1021.656 963
1021.667 863
1021.679 761
1021.690 661
1021.701 557
1021.712 451
1021.723 358
1021.734 283
1021.746 230
1021.757 199
1021.768 173
1021.779 147
1021.790 132
1021.801 118
1021.812 96
1021.824 71
1021.835 52
1021.846 53
1021.857 78
1021.868 123
1021.879 167
1021.890 201
1021.902 235
1021.913 271
1021.924 308
1021.935 337
1021.946 352
1021.957 359
1021.969 354
1021.980 332
1021.991 317
1022.002 301
1022.013 273
1022.024 246
1022.035 226
1022.047 215
1022.058 204
1022.069 199
1022.080 188
1022.091 166
1022.102 152
1022.114 140
1022.125 123
1022.136 94
1022.147 65
1022.158 47
1022.169 50
1022.180 56
1022.192 64
1022.203 63
1022.214 49
1022.225 42
1022.236 58
1022.247 90
1022.259 128
1022.270 167
1022.281 187
1022.292 204
1022.303 224
1022.314 252
1022.326 307
1022.337 383
1022.348 479
1022.359 587
1022.370 706
1022.381 821
1022.392 923
1022.404 1016
1022.415 1081
1022.426 1145
1022.437 1207
1022.448 1257
1022.459 1285
1022.471 1297
1022.482 1294
1022.493 1291
1022.504 1280
1022.515 1246
1022.526 1210
1022.537 1167
1022.549 1115
1022.560 1074
1022.571 1030
1022.582 959
1022.593 880
1022.604 807
1022.616 747
1022.627 714
1022.638 691
1022.649 667
1022.660 652
1022.671 647
1022.683 639
1022.694 626
1022.705 608
1022.716 585
1022.727 564
1022.738 547
1022.749 536
1022.761 544
1022.772 550
1022.783 552
1022.794 544
1022.805 539
1022.816 540
1022.828 548
1022.839 549
1022.850 535
1022.861 511
1022.872 476
1022.883 435
1022.894 403
1022.906 379
1022.917 365
1022.928 368
1022.939 378
1022.950 377
1022.961 369
1022.973 342
1022.984 299
1022.995 255
1023.006 211
1023.017 158
1023.028 104
1023.040 57
1023.051 21
1023.062 -7
1023.073 -33
1023.084 -48
1023.095 -70
1023.107 -93
1023.118 -111
1023.129 -125
1023.140 -133
1023.151 -134
1023.162 -126
1023.173 -111
1023.185 -106
1023.196 -90
1023.207 -64
1023.218 -32
1023.229 17
1023.240 78
1023.252 133
1023.263 187
1023.274 259
1023.285 335
1023.296 417
1023.307 472
1023.319 510
1023.330 548
1023.341 588
1023.352 637
1023.363 699
1023.374 755
1023.386 794
1023.397 835
1023.408 877
1023.419 925
1023.430 973
1023.441 1034
1023.452 1089
1023.464 1132
1023.475 1165
1023.486 1191
1023.497 1216
1023.508 1234
1023.519 1229
1023.531 1230
1023.542 1222
1023.553 1213
1023.564 1205
1023.575 1185
1023.586 1155
1023.598 1122
1023.609 1090
1023.620 1050
1023.631 1007
1023.642 955
1023.653 905
1023.665 860
1023.676 825
1023.687 788
1023.698 746
1023.709 690
1023.720 632
1023.732 591
1023.743 551
1023.754 517
1023.765 478
1023.776 446
1023.787 414
1023.799 382
1023.810 355
1023.821 324
1023.832 313
1023.843 316
1023.854 316
1023.866 331
1023.877 346
1023.888 366
1023.899 380
1023.910 397
1023.921 425
1023.932 450
1023.944 473
1023.955 493
1023.966 510
1023.977 526
1023.988 540
1023.999 548
1024.011 544
1024.022 534
1024.033 530
1024.044 526
1024.055 517
1024.066 518
1024.078 515
1024.089 511
1024.100 514
1024.111 540
1024.122 562
1024.133 572
1024.145 584
1024.156 590
1024.167 607
1024.178 624
1024.189 640
1024.200 660
1024.212 682
1024.223 697
1024.234 700
1024.245 698
1024.256 677
1024.267 636
1024.279 591
1024.290 555
1024.301 537
1024.312 533
1024.323 517
1024.334 484
1024.346 447
1024.357 428
1024.368 422
1024.379 415
1024.390 406
1024.401 403
1024.413 405
1024.424 423
1024.435 457
1024.446 492
1024.457 517
1024.468 531
1024.480 531
1024.491 514
1024.502 500
1024.513 496
1024.524 493
1024.535 484
1024.547 467
1024.558 451
1024.569 430
1024.580 406
1024.591 389
1024.602 388
1024.614 405
1024.625 430
1024.636 466
1024.647 506
1024.658 519
1024.669 512
1024.681 493
1024.692 486
1024.703 484
1024.714 479
1024.725 473
1024.736 470
1024.748 478
1024.759 496
1024.770 501
1024.781 492
1024.792 464
1024.803 426
1024.815 394
1024.826 372
1024.837 356
1024.848 339
1024.859 311
1024.870 279
1024.882 254
1024.893 245
1024.904 243
1024.915 247
1024.926 258
1024.938 269
1024.949 283
1024.960 292
1024.971 297
1024.982 303
1024.993 292
1025.005 271
1025.016 256
1025.027 254
1025.038 251
1025.049 244
1025.060 237
1025.072 236
1025.083 252
1025.094 274
1025.105 290
1025.116 305
1025.127 320
1025.139 353
1025.150 386
1025.161 404
1025.172 406
1025.183 404
1025.194 392
1025.206 380
1025.217 373
1025.228 357
1025.239 349
1025.250 348
1025.261 349
1025.273 354
1025.284 351
1025.295 340
1025.306 333
1025.317 330
1025.328 318
1025.340 302
1025.351 300
1025.362 292
1025.373 277
1025.384 261
1025.396 256
1025.407 264
1025.418 289
1025.429 315
1025.440 332
1025.451 347
1025.463 367
1025.474 381
1025.485 380
1025.496 366
1025.507 357
1025.518 357
1025.530 353
1025.541 347
1025.552 336
1025.563 329
1025.574 348
1025.585 360
1025.597 349
1025.608 318
1025.619 283
1025.630 261
1025.641 248
1025.652 231
1025.664 212
1025.675 197
1025.686 177
1025.697 139
1025.708 100
1025.720 81
1025.731 77
1025.742 87
1025.753 104
1025.764 121
1025.775 142
1025.787 161
1025.798 171
1025.809 183
1025.820 200
1025.831 211
1025.842 228
1025.854 239
1025.865 235
1025.876 228
1025.887 219
1025.898 222
1025.909 227
1025.921 225
1025.932 228
1025.943 243
1025.954 273
1025.965 300
1025.977 310
1025.988 299
1025.999 273
1026.010 247
1026.021 216
1026.032 182
1026.044 158
1026.055 144
1026.066 120
1026.077 97
1026.088 83
1026.099 66
1026.111 53
1026.122 45
1026.133 52
1026.144 77
1026.155 98
1026.167 113
1026.178 132
1026.189 145
1026.200 158
1026.211 174
1026.222 186
1026.234 206
1026.245 229
1026.256 254
1026.267 272
1026.278 281
1026.289 292
1026.301 296
1026.312 281
1026.323 264
1026.334 244
1026.345 237
1026.357 227
1026.368 215
1026.379 204
1026.390 183
1026.401 151
1026.412 133
1026.424 140
1026.435 155
1026.446 192
1026.457 235
1026.468 272
1026.479 304
1026.491 329
1026.502 351
1026.513 368
1026.524 380
1026.535 389
1026.547 401
1026.558 412
1026.569 425
1026.580 432
1026.591 428
1026.602 421
1026.614 423
1026.625 435
1026.636 436
1026.647 424
1026.658 416
1026.670 401
1026.681 387
1026.692 360
1026.703 324
1026.714 279
1026.725 242
1026.737 212
1026.748 202
1026.759 200
1026.770 193
1026.781 188
1026.792 182
1026.804 180
1026.815 187
1026.826 198
1026.837 212
1026.848 240
1026.860 267
1026.871 297
1026.882 335
1026.893 361
1026.904 368
1026.915 366
1026.927 354
1026.938 338
1026.949 324
1026.960 318
1026.971 309
1026.983 297
1026.994 274
1027.005 238
1027.016 187
1027.027 132
1027.038 89
1027.050 53
1027.061 33
1027.072 16
1027.083 0
1027.094 -17
1027.106 -34
1027.117 -50
1027.128 -61
1027.139 -78
1027.150 -85
1027.161 -76
1027.173 -60
1027.184 -38
1027.195 -19
1027.206 1
1027.217 26
1027.229 47
1027.240 63
1027.251 81
1027.262 98
1027.273 106
1027.284 123
1027.296 147
1027.307 166
1027.318 184
1027.329 197
1027.340 205
1027.352 222
1027.363 251
1027.374 288
1027.385 317
1027.396 344
1027.407 356
1027.419 357
1027.430 358
1027.441 359
1027.452 361
1027.463 375
1027.475 387
1027.486 402
1027.497 409
1027.508 407
1027.519 410
1027.530 422
1027.542 436
1027.553 452
1027.564 460
1027.575 453
1027.586 431
1027.598 411
1027.609 387
1027.620 382
1027.631 394
1027.642 407
1027.654 423
1027.665 441
1027.676 453
1027.687 472
1027.698 480
1027.709 477
1027.721 463
1027.732 446
1027.743 417
1027.754 387
1027.765 364
1027.777 339
1027.788 315
1027.799 294
1027.810 267
1027.821 240
1027.832 222
1027.844 209
1027.855 210
1027.866 226
1027.877 241
1027.888 254
1027.900 269
1027.911 285
1027.922 306
1027.933 340
1027.944 369
1027.956 389
1027.967 392
1027.978 370
1027.989 353
1028.000 345
1028.011 334
1028.023 327
1028.034 306
1028.045 274
1028.056 238
1028.067 207
1028.079 170
1028.090 136
1028.101 102
1028.112 65
1028.123 25
1028.134 -15
1028.146 -52
1028.157 -88
1028.168 -117
1028.179 -138
1028.190 -143
1028.202 -137
1028.213 -127
1028.224 -100
1028.235 -62
1028.246 -13
1028.258 41
1028.269 89
1028.280 124
1028.291 152
1028.302 186
1028.313 219
1028.325 264
1028.336 307
1028.347 341
1028.358 372
1028.369 387
1028.381 401
1028.392 412
1028.403 425
1028.414 427
1028.425 420
1028.437 397
1028.448 356
1028.459 304
1028.470 263
1028.481 234
1028.493 211
1028.504 194
1028.515 178
1028.526 162
1028.537 163
1028.548 177
1028.560 199
1028.571 227
1028.582 255
1028.593 274
1028.604 287
1028.616 297
1028.627 301
1028.638 289
1028.649 267
1028.660 249
1028.672 221
1028.683 181
1028.694 144
1028.705 99
1028.716 63
1028.727 33
1028.739 23
1028.750 18
1028.761 17
1028.772 13
1028.783 9
1028.795 9
1028.806 24
1028.817 37
1028.828 47
1028.839 61
1028.851 73
1028.862 96
1028.873 120
1028.884 146
1028.895 168
1028.907 178
1028.918 179
1028.929 169
1028.940 156
1028.951 136
1028.963 106
1028.974 78
1028.985 50
1028.996 16
1029.007 -31
1029.018 -84
1029.030 -132
1029.041 -175
1029.052 -195
1029.063 -206
1029.074 -215
1029.086 -223
1029.097 -221
1029.108 -215
1029.119 -217
1029.130 -228
1029.142 -224
1029.153 -214
1029.164 -190
1029.175 -162
1029.186 -140
1029.198 -111
1029.209 -86
1029.220 -56
1029.231 -33
1029.242 -17
1029.254 2
1029.265 14
1029.276 21
1029.287 25
1029.298 38
1029.309 55
1029.321 66
1029.332 77
1029.343 80
1029.354 77
1029.365 72
1029.377 81
1029.388 110
1029.399 143
1029.410 186
1029.421 240
1029.433 299
1029.444 353
1029.455 403
1029.466 449
1029.477 500
1029.489 547
1029.500 584
1029.511 615
1029.522 636
1029.533 656
1029.545 672
1029.556 692
1029.567 707
1029.578 716
1029.589 711
1029.601 690
1029.612 654
1029.623 603
1029.634 548
1029.645 481
1029.656 403
1029.668 319
1029.679 235
1029.690 157
1029.701 107
1029.712 104
1029.724 123
1029.735 143
1029.746 166
1029.757 193
1029.768 221
1029.780 248
1029.791 263
1029.802 275
1029.813 288
1029.824 289
1029.836 281
1029.847 280
1029.858 278
1029.869 273
1029.880 269
1029.892 264
1029.903 263
1029.914 264
1029.925 254
1029.936 227
1029.948 181
1029.959 123
1029.970 77
1029.981 39
1029.992 11
1030.004 -6
1030.015 -9
1030.026 -1
1030.037 33
1030.048 74
1030.060 93
1030.071 109
1030.082 120
1030.093 128
1030.104 135
1030.116 137
1030.127 134
1030.138 142
1030.149 140
1030.160 120
1030.172 105
1030.183 96
1030.194 89
1030.205 83
1030.216 84
1030.228 96
1030.239 124
1030.250 156
1030.261 179
1030.272 185
1030.284 192
1030.295 211
1030.306 240
1030.317 257
1030.328 266
1030.340 279
1030.351 309
1030.362 349
1030.373 396
1030.384 442
1030.396 489
1030.407 540
1030.418 595
1030.429 644
1030.440 695
1030.452 734
1030.463 766
1030.474 795
1030.485 808
1030.496 802
1030.508 781
1030.519 753
1030.530 729
1030.541 705
1030.552 687
1030.564 670
1030.575 655
1030.586 636
1030.597 601
1030.608 557
1030.620 513
1030.631 463
1030.642 410
1030.653 354
1030.664 324
1030.676 321
1030.687 338
1030.698 352
1030.709 361
1030.720 371
1030.732 381
1030.743 391
1030.754 403
1030.765 406
1030.776 401
1030.788 384
1030.799 363
1030.810 336
1030.821 301
1030.832 259
1030.844 217
1030.855 195
1030.866 193
1030.877 203
1030.888 220
1030.900 216
1030.911 200
1030.922 190
1030.933 180
1030.944 168
1030.956 150
1030.967 133
1030.978 118
1030.989 114
1031.000 133
1031.012 155
1031.023 174
1031.034 182
1031.045 188
1031.056 188
1031.068 189
1031.079 198
1031.090 211
1031.101 214
1031.112 209
1031.124 204
1031.135 199
1031.146 197
1031.157 194
1031.168 197
1031.180 210
1031.191 234
1031.202 264
1031.213 291
1031.224 306
1031.236 310
1031.247 323
1031.258 346
1031.269 363
1031.280 379
1031.292 393
1031.303 415
1031.314 445
1031.325 495
1031.336 551
1031.348 602
1031.359 647
1031.370 692
1031.381 743
1031.393 789
1031.404 841
1031.415 901
1031.426 947
1031.437 972
1031.449 979
1031.460 980
1031.471 983
1031.482 996
1031.493 1003
1031.505 1012
1031.516 1015
1031.527 1003
1031.538 985
1031.549 956
1031.561 917
1031.572 888
1031.583 869
1031.594 836
1031.605 792
1031.617 749
1031.628 704
1031.639 666
1031.650 630
1031.661 601
1031.673 571
1031.684 540
1031.695 506
1031.706 486
1031.717 477
1031.729 471
1031.740 472
1031.751 462
1031.762 428
1031.774 393
1031.785 365
1031.796 351
1031.807 337
1031.818 321
1031.830 309
1031.841 303
1031.852 295
1031.863 277
1031.874 247
1031.886 206
1031.897 180
1031.908 170
1031.919 155
1031.930 127
1031.942 106
1031.953 102
1031.964 99
1031.975 100
1031.986 107
1031.998 125
1032.009 142
1032.020 162
1032.031 184
1032.042 199
1032.054 206
1032.065 202
1032.076 188
1032.087 169
1032.099 149
1032.110 135
1032.121 127
1032.132 117
1032.143 102
1032.155 88
1032.166 68
1032.177 41
1032.188 1
1032.199 -50
1032.211 -98
1032.222 -137
1032.233 -153
1032.244 -168
1032.255 -173
1032.267 -154
1032.278 -114
1032.289 -62
1032.300 -11
1032.312 47
1032.323 116
1032.334 193
1032.345 266
1032.356 343
1032.368 410
1032.379 470
1032.390 537
1032.401 607
1032.412 667
1032.424 721
1032.435 771
1032.446 812
1032.457 842
1032.468 854
1032.480 847
1032.491 824
1032.502 800
1032.513 779
1032.525 752
1032.536 711
1032.547 655
1032.558 589
1032.569 521
1032.581 455
1032.592 396
1032.603 332
1032.614 270
1032.625 220
1032.637 180
1032.648 150
1032.659 147
1032.670 159
1032.681 172
1032.693 198
1032.704 224
1032.715 244
1032.726 260
1032.738 280
1032.749 287
1032.760 301
1032.771 322
1032.782 342
1032.794 357
1032.805 372
1032.816 380
1032.827 387
1032.838 407
1032.850 434
1032.861 458
1032.872 459
1032.883 452
1032.895 452
1032.906 446
1032.917 440
1032.928 417
1032.939 393
1032.951 384
1032.962 396
1032.973 409
1032.984 423
1032.995 444
1033.007 456
1033.018 456
1033.029 454
1033.040 445
1033.051 424
1033.063 407
1033.074 394
1033.085 362
1033.096 332
1033.108 312
1033.119 291
1033.130 276
1033.141 271
1033.152 256
1033.164 250
1033.175 262
1033.186 275
1033.197 286
1033.208 284
1033.220 285
1033.231 294
1033.242 294
1033.253 291
1033.265 288
1033.276 286
1033.287 287
1033.298 299
1033.309 310
1033.321 327
1033.332 355
1033.343 388
1033.354 415
1033.366 447
1033.377 478
1033.388 499
1033.399 516
1033.410 522
1033.422 528
1033.433 554
1033.444 596
1033.455 630
1033.466 668
1033.478 698
1033.489 720
1033.500 753
1033.511 781
1033.523 795
1033.534 798
1033.545 783
1033.556 769
1033.567 764
1033.579 749
1033.590 732
1033.601 714
1033.612 688
1033.623 671
1033.635 667
1033.646 664
1033.657 655
1033.668 647
1033.680 638
1033.691 635
1033.702 640
1033.713 648
1033.724 653
1033.736 657
1033.747 663
1033.758 676
1033.769 690
1033.781 698
1033.792 700
1033.803 698
1033.814 685
1033.825 663
1033.837 634
1033.848 601
1033.859 553
1033.870 491
1033.881 433
1033.893 382
1033.904 335
1033.915 290
1033.926 248
1033.938 212
1033.949 186
1033.960 165
1033.971 141
1033.982 112
1033.994 87
1034.005 84
1034.016 96
1034.027 112
1034.039 117
1034.050 110
1034.061 93
1034.072 74
1034.083 64
1034.095 55
1034.106 45
1034.117 39
1034.128 29
1034.140 15
1034.151 8
1034.162 4
1034.173 20
1034.184 46
1034.196 61
1034.207 87
1034.218 129
1034.229 160
1034.241 192
1034.252 242
1034.263 299
1034.274 370
1034.285 434
1034.297 487
1034.308 530
1034.319 562
1034.330 585
1034.341 600
1034.353 600
1034.364 594
1034.375 583
1034.386 571
1034.398 559
1034.409 541
1034.420 515
1034.431 483
1034.442 449
1034.454 422
1034.465 397
1034.476 376
1034.487 359
1034.499 343
1034.510 355
1034.521 383
1034.532 410
1034.543 442
1034.555 463
1034.566 469
1034.577 483
1034.588 511
1034.600 534
1034.611 548
1034.622 544
1034.633 521
1034.644 487
1034.656 450
1034.667 411
1034.678 372
1034.689 338
1034.701 301
1034.712 259
1034.723 213
1034.734 164
1034.745 107
1034.757 62
1034.768 30
1034.779 17
1034.790 14
1034.802 2
1034.813 -1
1034.824 10
1034.835 37
1034.846 86
1034.858 140
1034.869 194
1034.880 250
1034.891 307
1034.903 366
1034.914 430
1034.925 512
1034.936 593
1034.948 651
1034.959 683
1034.970 696
1034.981 716
1034.992 741
1035.004 767
1035.015 790
1035.026 803
1035.037 798
1035.049 784
1035.060 760
1035.071 733
1035.082 700
1035.093 676
1035.105 648
1035.116 609
1035.127 551
1035.138 487
1035.150 445
1035.161 402
1035.172 362
1035.183 333
1035.194 323
1035.206 325
1035.217 322
1035.228 317
1035.239 303
1035.251 290
1035.262 273
1035.273 233
1035.284 178
1035.295 140
1035.307 123
1035.318 117
1035.329 110
1035.340 100
1035.352 76
1035.363 30
1035.374 -26
1035.385 -86
1035.397 -118
1035.408 -133
1035.419 -139
1035.430 -145
1035.441 -148
1035.453 -152
1035.464 -155
1035.475 -144
1035.486 -126
1035.498 -110
1035.509 -82
1035.520 -40
1035.531 9
1035.542 49
1035.554 80
1035.565 101
1035.576 110
1035.587 120
1035.599 129
1035.610 156
1035.621 196
1035.632 244
1035.644 276
1035.655 297
1035.666 317
1035.677 347
1035.688 382
1035.700 420
1035.711 473
1035.722 544
1035.733 630
1035.745 705
1035.756 751
1035.767 790
1035.778 821
1035.789 840
1035.801 855
1035.812 870
1035.823 874
1035.834 870
1035.846 871
1035.857 873
1035.868 866
1035.879 861
1035.891 849
1035.902 840
1035.913 829
1035.924 826
1035.935 820
1035.947 808
1035.958 783
1035.969 751
1035.980 716
1035.992 688
1036.003 676
1036.014 674
1036.025 672
1036.037 654
1036.048 626
1036.059 592
1036.070 552
1036.081 517
1036.093 482
1036.104 466
1036.115 459
1036.126 452
1036.138 442
1036.149 426
1036.160 410
1036.171 401
1036.183 396
1036.194 399
1036.205 412
1036.216 425
1036.227 426
1036.239 426
1036.250 421
1036.261 423
1036.272 418
1036.284 412
1036.295 401
1036.306 379
1036.317 355
1036.329 344
1036.340 349
1036.351 339
1036.362 322
1036.373 306
1036.385 301
1036.396 309
1036.407 327
1036.418 364
1036.430 391
1036.441 417
1036.452 450
1036.463 484
1036.475 520
1036.486 557
1036.497 601
1036.508 639
1036.519 664
1036.531 684
1036.542 693
1036.553 691
1036.564 688
1036.576 699
1036.587 712
1036.598 707
1036.609 689
1036.621 660
1036.632 625
1036.643 604
1036.654 604
1036.666 610
1036.677 593
1036.688 567
1036.699 555
1036.710 562
1036.722 580
1036.733 599
1036.744 617
1036.755 646
1036.767 680
1036.778 734
1036.789 798
1036.800 850
1036.812 891
1036.823 917
1036.834 927
1036.845 922
1036.856 903
1036.868 887
1036.879 871
1036.890 847
1036.901 810
1036.913 775
1036.924 737
1036.935 692
1036.946 647
1036.958 611
1036.969 582
1036.980 556
1036.991 527
1037.003 490
1037.014 448
1037.025 421
1037.036 422
1037.047 441
1037.059 456
1037.070 467
1037.081 482
1037.092 496
1037.104 495
1037.115 482
1037.126 457
1037.137 429
1037.149 406
1037.160 381
1037.171 361
1037.182 342
1037.194 324
1037.205 327
1037.216 341
1037.227 361
1037.239 383
1037.250 413
1037.261 442
1037.272 474
1037.283 506
1037.295 542
1037.306 563
1037.317 577
1037.328 586
1037.340 596
1037.351 590
1037.362 582
1037.373 572
1037.385 550
1037.396 518
1037.407 493
1037.418 471
1037.430 438
1037.441 397
1037.452 358
1037.463 321
1037.474 293
1037.486 271
1037.497 251
1037.508 242
1037.519 238
1037.531 250
1037.542 276
1037.553 304
1037.564 329
1037.576 344
1037.587 362
1037.598 383
1037.609 404
1037.621 416
1037.632 439
1037.643 465
1037.654 496
1037.666 514
1037.677 526
1037.688 516
1037.699 504
1037.710 488
1037.722 479
1037.733 473
1037.744 476
1037.755 471
1037.767 453
1037.778 422
1037.789 384
1037.800 354
1037.812 342
1037.823 334
1037.834 329
1037.845 333
1037.857 328
1037.868 325
1037.879 318
1037.890 311
1037.902 294
1037.913 272
1037.924 260
1037.935 252
1037.947 257
1037.958 278
1037.969 308
1037.980 327
1037.991 327
1038.003 301
1038.014 274
1038.025 242
1038.036 216
1038.048 184
1038.059 151
1038.070 117
1038.081 84
1038.093 36
1038.104 -17
1038.115 -69
1038.126 -109
1038.138 -138
1038.149 -156
1038.160 -164
1038.171 -171
1038.183 -177
1038.194 -193
1038.205 -202
1038.216 -207
1038.228 -200
1038.239 -181
1038.250 -138
1038.261 -84
1038.273 -31
1038.284 29
1038.295 83
1038.306 134
1038.318 177
1038.329 200
1038.340 211
1038.351 226
1038.362 233
1038.374 226
1038.385 209
1038.396 192
1038.407 166
1038.419 146
1038.430 135
1038.441 138
1038.452 147
1038.464 157
1038.475 162
1038.486 166
1038.497 170
1038.509 166
1038.520 165
1038.531 170
1038.542 180
1038.554 195
1038.565 207
1038.576 221
1038.587 245
1038.599 274
1038.610 302
1038.621 333
1038.632 359
1038.644 372
1038.655 376
1038.666 371
1038.677 360
1038.689 348
1038.700 329
1038.711 308
1038.722 292
1038.734 284
1038.745 282
1038.756 303
1038.767 331
1038.778 344
1038.790 339
1038.801 313
1038.812 268
1038.823 234
1038.835 211
1038.846 190
1038.857 171
1038.868 150
1038.880 118
1038.891 88
1038.902 65
1038.913 54
1038.925 51
1038.936 48
1038.947 40
1038.958 34
1038.970 31
1038.981 30
1038.992 41
1039.003 45
1039.015 49
1039.026 61
1039.037 80
1039.048 113
1039.060 158
1039.071 215
1039.082 267
1039.093 296
1039.105 311
1039.116 311
1039.127 296
1039.138 281
1039.150 282
1039.161 311
1039.172 340
1039.183 358
1039.195 377
1039.206 397
1039.217 411
1039.228 419
1039.240 411
1039.251 387
1039.262 362
1039.273 333
1039.285 301
1039.296 272
1039.307 242
1039.318 211
1039.330 185
1039.341 163
1039.352 149
1039.363 143
1039.375 141
1039.386 143
1039.397 147
1039.408 146
1039.420 138
1039.431 136
1039.442 146
1039.453 159
1039.465 175
1039.476 207
1039.487 241
1039.498 281
1039.510 316
1039.521 340
1039.532 363
1039.543 382
1039.555 392
1039.566 397
1039.577 389
1039.588 377
1039.600 362
1039.611 339
1039.622 312
1039.633 285
1039.645 253
1039.656 215
1039.667 178
1039.678 150
1039.690 126
1039.701 123
1039.712 131
1039.723 138
1039.735 142
1039.746 150
1039.757 164
1039.768 178
1039.780 196
1039.791 222
1039.802 255
1039.813 279
1039.825 296
1039.836 313
1039.847 322
1039.858 323
1039.870 330
1039.881 348
1039.892 368
1039.903 380
1039.915 389
1039.926 382
1039.937 358
1039.948 332
1039.960 303
1039.971 275
1039.982 237
1039.993 202
1040.005 180
1040.016 167
1040.027 145
1040.038 112
1040.050 66
1040.061 15
1040.072 -19
1040.083 -37
1040.095 -52
1040.106 -63
1040.117 -69
1040.128 -78
1040.140 -94
1040.151 -110
1040.162 -117
1040.173 -122
1040.185 -122
1040.196 -114
1040.207 -100
1040.218 -77
1040.230 -50
1040.241 -24
1040.252 10
1040.263 28
1040.275 49
1040.286 94
1040.297 150
1040.308 199
1040.320 232
1040.331 261
1040.342 290
1040.353 312
1040.365 325
1040.376 339
1040.387 370
1040.398 406
1040.410 445
1040.421 470
1040.432 484
1040.443 493
1040.455 500
1040.466 504
1040.477 506
1040.488 503
1040.500 487
1040.511 462
1040.522 438
1040.533 413
1040.545 383
1040.556 349
1040.567 314
1040.578 279
1040.590 254
1040.601 230
1040.612 217
1040.623 208
1040.635 191
1040.646 174
1040.657 166
1040.669 171
1040.680 171
1040.691 171
1040.702 171
1040.714 180
1040.725 197
1040.736 205
1040.747 222
1040.759 235
1040.770 247
1040.781 254
1040.792 261
1040.804 259
1040.815 254
1040.826 249
1040.837 243
1040.849 238
1040.860 234
1040.871 223
1040.882 205
1040.894 188
1040.905 172
1040.916 167
1040.927 169
1040.939 170
1040.950 170
1040.961 171
1040.972 180
1040.984 199
1040.995 218
1041.006 230
1041.017 241
1041.029 265
1041.040 288
1041.051 315
1041.062 339
1041.074 366
1041.085 400
1041.096 420
1041.108 419
1041.119 402
1041.130 385
1041.141 359
1041.153 343
1041.164 347
1041.175 359
1041.186 373
1041.198 376
1041.209 363
1041.220 344
1041.231 331
1041.243 331
1041.254 344
1041.265 357
1041.276 357
1041.288 349
1041.299 345
1041.310 333
1041.321 325
1041.333 334
1041.344 343
1041.355 353
1041.366 365
1041.378 371
1041.389 383
1041.400 398
1041.412 416
1041.423 438
1041.434 441
1041.445 423
1041.457 399
1041.468 389
1041.479 375
1041.490 379
1041.502 398
1041.513 409
1041.524 405
1041.535 377
1041.547 337
1041.558 321
1041.569 334
1041.580 362
1041.592 394
1041.603 427
1041.614 438
1041.625 445
1041.637 454
1041.648 463
1041.659 482
1041.670 496
1041.682 492
1041.693 490
1041.704 502
1041.716 517
1041.727 539
1041.738 559
1041.749 579
1041.761 601
1041.772 613
1041.783 620
1041.794 636
1041.806 661
1041.817 667
1041.828 671
1041.839 668
1041.851 658
1041.862 634
1041.873 597
1041.884 567
1041.896 554
1041.907 539
1041.918 518
1041.929 497
1041.941 476
1041.952 444
1041.963 410
1041.975 373
1041.986 324
1041.997 272
1042.008 221
1042.020 184
1042.031 167
1042.042 164
1042.053 157
1042.065 151
1042.076 145
1042.087 154
1042.098 168
1042.110 179
1042.121 189
1042.132 204
1042.143 225
1042.155 246
1042.166 286
1042.177 338
1042.189 388
1042.200 427
1042.211 458
1042.222 482
1042.234 502
1042.245 512
1042.256 522
1042.267 528
1042.279 524
1042.290 502
1042.301 463
1042.312 419
1042.324 371
1042.335 332
1042.346 294
1042.357 261
1042.369 227
1042.380 186
1042.391 145
1042.403 127
1042.414 110
1042.425 84
1042.436 51
1042.448 30
1042.459 33
1042.470 58
1042.481 99
1042.493 150
1042.504 210
1042.515 261
1042.526 282
1042.538 298
1042.549 302
1042.560 305
1042.572 310
1042.583 318
1042.594 327
1042.605 329
1042.617 324
1042.628 320
1042.639 321
1042.650 318
1042.662 305
1042.673 294
1042.684 289
1042.695 283
1042.707 268
1042.718 261
1042.729 270
1042.741 276
1042.752 261
1042.763 234
1042.774 207
1042.786 186
1042.797 169
1042.808 141
1042.819 94
1042.831 37
1042.842 -34
1042.853 -110
1042.864 -172
1042.876 -204
1042.887 -220
1042.898 -211
1042.910 -183
1042.921 -148
1042.932 -118
1042.943 -82
1042.955 -34
1042.966 22
1042.977 84
1042.988 133
1043.000 169
1043.011 196
1043.022 210
1043.033 211
1043.045 209
1043.056 215
1043.067 221
1043.079 222
1043.090 216
1043.101 190
1043.112 145
1043.124 107
1043.135 74
1043.146 36
1043.157 2
1043.169 -33
1043.180 -62
1043.191 -65
1043.203 -56
1043.214 -46
1043.225 -34
1043.236 -27
1043.248 -26
1043.259 -20
1043.270 -4
1043.281 13
1043.293 24
1043.304 27
1043.315 25
1043.326 15
1043.338 4
1043.349 -15
1043.360 -19
1043.372 -4
1043.383 22
1043.394 53
1043.405 79
1043.417 94
1043.428 98
1043.439 107
1043.450 128
1043.462 173
1043.473 228
1043.484 277
1043.496 322
1043.507 362
1043.518 398
1043.529 442
1043.541 480
1043.552 505
1043.563 520
1043.574 531
1043.586 552
1043.597 577
1043.608 590
1043.619 585
1043.631 567
1043.642 543
1043.653 521
1043.665 513
1043.676 509
1043.687 507
1043.698 523
1043.710 537
1043.721 544
1043.732 539
1043.743 525
1043.755 515
1043.766 507
1043.777 489
1043.789 460
1043.800 433
1043.811 405
1043.822 378
1043.834 360
1043.845 340
1043.856 309
1043.867 282
1043.879 256
1043.890 231
1043.901 212
1043.913 198
1043.924 194
1043.935 194
1043.946 190
1043.958 184
1043.969 173
1043.980 171
1043.991 187
1044.003 217
1044.014 238
1044.025 256
1044.037 276
1044.048 283
1044.059 284
1044.070 287
1044.082 281
1044.093 265
1044.104 252
1044.115 243
1044.127 244
1044.138 249
1044.149 251
1044.161 254
1044.172 253
1044.183 250
1044.194 244
1044.206 243
1044.217 254
1044.228 270
1044.240 283
1044.251 292
1044.262 301
1044.273 315
1044.285 329
1044.296 348
1044.307 366
1044.318 373
1044.330 385
1044.341 386
1044.352 377
1044.364 374
1044.375 364
1044.386 339
1044.397 321
1044.409 302
1044.420 270
1044.431 249
1044.442 248
1044.454 248
1044.465 241
1044.476 226
1044.488 213
1044.499 209
1044.510 210
1044.521 217
1044.533 225
1044.544 232
1044.555 236
1044.567 230
1044.578 221
1044.589 214
1044.600 221
1044.612 251
1044.623 282
1044.634 306
1044.645 312
1044.657 309
1044.668 308
1044.679 306
1044.691 312
1044.702 320
1044.713 319
1044.724 306
1044.736 286
1044.747 256
1044.758 224
1044.769 205
1044.781 186
1044.792 156
1044.803 124
1044.815 102
1044.826 99
1044.837 102
1044.848 103
1044.860 102
1044.871 99
1044.882 87
1044.894 80
1044.905 89
1044.916 111
1044.927 128
1044.939 133
1044.950 126
1044.961 104
1044.972 84
1044.984 69
1044.995 66
1045.006 63
1045.018 61
1045.029 57
1045.040 55
1045.051 64
1045.063 74
1045.074 70
1045.085 57
1045.097 41
1045.108 33
1045.119 33
1045.130 35
1045.142 55
1045.153 82
1045.164 112
1045.176 138
1045.187 167
1045.198 194
1045.209 236
1045.221 277
1045.232 314
1045.243 348
1045.254 360
1045.266 353
1045.277 348
1045.288 350
1045.300 359
1045.311 375
1045.322 384
1045.333 378
1045.345 356
1045.356 336
1045.367 323
1045.379 315
1045.390 309
1045.401 277
1045.412 233
1045.424 199
1045.435 180
1045.446 169
1045.458 161
1045.469 145
1045.480 129
1045.491 107
1045.503 83
1045.514 66
1045.525 54
1045.536 39
1045.548 36
1045.559 18
1045.570 3
1045.582 -14
1045.593 -42
1045.604 -58
1045.615 -58
1045.627 -47
1045.638 -32
1045.649 -17
1045.661 -5
1045.672 -4
1045.683 -5
1045.694 -1
1045.706 5
1045.717 15
1045.728 37
1045.740 66
1045.751 107
1045.762 148
1045.773 186
1045.785 220
1045.796 255
1045.807 277
1045.819 283
1045.830 274
1045.841 268
1045.852 265
1045.864 266
1045.875 267
1045.886 264
1045.898 243
1045.909 213
1045.920 161
1045.931 111
1045.943 75
1045.954 51
1045.965 53
1045.977 56
1045.988 59
1045.999 67
1046.010 77
1046.022 90
1046.033 105
1046.044 122
1046.056 147
1046.067 184
1046.078 220
1046.089 256
1046.101 286
1046.112 312
1046.123 334
1046.135 351
1046.146 354
1046.157 355
1046.168 348
1046.180 332
1046.191 313
1046.202 304
1046.214 294
1046.225 282
1046.236 261
1046.247 235
1046.259 215
1046.270 210
1046.281 211
1046.293 221
1046.304 235
1046.315 230
1046.326 216
1046.338 201
1046.349 185
1046.360 164
1046.372 150
1046.383 150
1046.394 160
1046.405 172
1046.417 181
1046.428 188
1046.439 193
1046.451 204
1046.462 227
1046.473 256
1046.484 280
1046.496 296
1046.507 310
1046.518 331
1046.530 365
1046.541 404
1046.552 445
1046.563 470
1046.575 481
1046.586 477
1046.597 459
1046.609 426
1046.620 390
1046.631 354
1046.642 306
1046.654 248
1046.665 183
1046.676 120
1046.688 66
1046.699 31
1046.710 16
1046.721 -2
1046.733 -20
1046.744 -36
1046.755 -44
1046.767 -37
1046.778 -15
1046.789 14
1046.800 51
1046.812 93
1046.823 139
1046.834 192
1046.846 240
1046.857 273
1046.868 288
1046.879 304
1046.891 313
1046.902 305
1046.913 301
1046.925 301
1046.936 309
1046.947 322
1046.958 340
1046.970 341
1046.981 321
1046.992 296
1047.004 272
1047.015 267
1047.026 276
1047.037 281
1047.049 273
1047.060 246
1047.071 221
1047.083 193
1047.094 163
1047.105 131
1047.117 97
1047.128 69
1047.139 57
1047.150 53
1047.162 40
1047.173 12
1047.184 -35
1047.196 -82
1047.207 -119
1047.218 -136
1047.229 -143
1047.241 -137
1047.252 -113
1047.263 -81
1047.275 -47
1047.286 -22
1047.297 -0
1047.308 19
1047.320 46
1047.331 86
1047.342 137
1047.354 193
1047.365 234
1047.376 262
1047.388 286
1047.399 304
1047.410 314
1047.421 310
1047.433 300
1047.444 294
1047.455 292
1047.467 286
1047.478 276
1047.489 268
1047.500 264
1047.512 253
1047.523 244
1047.534 249
1047.546 262
1047.557 274
1047.568 276
1047.579 260
1047.591 245
1047.602 240
1047.613 254
1047.625 268
1047.636 282
1047.647 290
1047.659 294
1047.670 293
1047.681 288
1047.692 271
1047.704 244
1047.715 216
1047.726 186
1047.738 147
1047.749 107
1047.760 68
1047.771 24
1047.783 -15
1047.794 -45
1047.805 -68
1047.817 -81
1047.828 -80
1047.839 -77
1047.851 -76
1047.862 -81
1047.873 -84
1047.884 -90
1047.896 -105
1047.907 -120
1047.918 -122
1047.930 -98
1047.941 -54
1047.952 -8
1047.963 24
1047.975 45
1047.986 55
1047.997 72
1048.009 92
1048.020 109
1048.031 127
1048.043 144
1048.054 171
1048.065 200
1048.076 233
1048.088 265
1048.099 284
1048.110 298
1048.122 315
1048.133 326
1048.144 325
1048.155 321
1048.167 318
1048.178 319
1048.189 318
1048.201 313
1048.212 303
1048.223 283
1048.235 250
1048.246 218
1048.257 194
1048.268 182
1048.280 173
1048.291 164
1048.302 162
1048.314 156
1048.325 152
1048.336 153
1048.348 142
1048.359 123
1048.370 121
1048.381 126
1048.393 136
1048.404 147
1048.415 153
1048.427 153
1048.438 159
1048.449 174
1048.460 189
1048.472 209
1048.483 234
1048.494 261
1048.506 281
1048.517 293
1048.528 298
1048.540 304
1048.551 301
1048.562 292
1048.573 282
1048.585 285
1048.596 292
1048.607 295
1048.619 279
1048.630 260
1048.641 243
1048.653 216
1048.664 190
1048.675 166
1048.686 142
1048.698 126
1048.709 119
1048.720 102
1048.732 86
1048.743 83
1048.754 91
1048.766 113
1048.777 130
1048.788 132
1048.799 125
1048.811 124
1048.822 114
1048.833 90
1048.845 59
1048.856 24
1048.867 15
1048.879 25
1048.890 28
1048.901 30
1048.912 32
1048.924 42
1048.935 48
1048.946 51
1048.958 54
1048.969 68
1048.980 88
1048.992 98
1049.003 110
1049.014 128
1049.025 133
1049.037 133
1049.048 140
1049.059 147
1049.071 146
1049.082 136
1049.093 123
1049.105 108
1049.116 99
1049.127 95
1049.138 90
1049.150 81
1049.161 57
1049.172 29
1049.184 8
1049.195 -15
1049.206 -34
1049.218 -56
1049.229 -76
1049.240 -89
1049.251 -97
1049.263 -99
1049.274 -101
1049.285 -100
1049.297 -108
1049.308 -117
1049.319 -116
1049.331 -113
1049.342 -104
1049.353 -84
1049.364 -65
1049.376 -47
1049.387 -29
1049.398 -14
1049.410 5
1049.421 32
1049.432 63
1049.444 103
1049.455 144
1049.466 165
1049.478 175
1049.489 183
1049.500 192
1049.511 206
1049.523 218
1049.534 219
1049.545 216
1049.557 214
1049.568 214
1049.579 218
1049.591 227
1049.602 239
1049.613 243
1049.624 238
1049.636 222
1049.647 221
1049.658 251
1049.670 285
1049.681 320
1049.692 356
1049.704 383
1049.715 405
1049.726 430
1049.738 452
1049.749 467
1049.760 467
1049.771 466
1049.783 470
1049.794 476
1049.805 484
1049.817 493
1049.828 497
1049.839 495
1049.851 508
1049.862 522
1049.873 523
1049.884 522
1049.896 517
1049.907 523
1049.918 532
1049.930 531
1049.941 515
1049.952 489
1049.964 474
1049.975 473
1049.986 485
1049.998 505
1050.009 520
1050.020 537
1050.031 554
1050.043 559
1050.054 555
1050.065 553
1050.077 546
1050.088 534
1050.099 514
1050.111 490
1050.122 452
1050.133 410
1050.145 360
1050.156 307
1050.167 268
1050.178 251
1050.190 248
1050.201 238
1050.212 223
1050.224 218
1050.235 217
1050.246 230
1050.258 244
1050.269 270
1050.280 299
1050.291 341
1050.303 399
1050.314 463
1050.325 519
1050.337 577
1050.348 634
1050.359 694
1050.371 743
1050.382 774
1050.393 810
1050.405 845
1050.416 866
1050.427 877
1050.438 880
1050.450 872
1050.461 854
1050.472 845
1050.484 843
1050.495 848
1050.506 848
1050.518 832
1050.529 796
1050.540 764
1050.552 746
1050.563 741
1050.574 749
1050.586 769
1050.597 797
1050.608 831
1050.619 857
1050.631 892
1050.642 923
1050.653 942
1050.665 957
1050.676 973
1050.687 1002
1050.699 1046
1050.710 1090
1050.721 1134
1050.733 1173
1050.744 1208
1050.755 1233
1050.766 1239
1050.778 1247
1050.789 1245
1050.800 1235
1050.812 1226
1050.823 1213
1050.834 1188
1050.846 1153
1050.857 1111
1050.868 1067
1050.880 1022
1050.891 985
1050.902 958
1050.913 952
1050.925 953
1050.936 955
1050.947 959
1050.959 959
1050.970 959
1050.981 952
1050.993 954
1051.004 964
1051.015 981
1051.027 1005
1051.038 1033
1051.049 1059
1051.061 1077
1051.072 1086
1051.083 1088
1051.094 1082
1051.106 1070
1051.117 1068
1051.128 1049
1051.140 1025
1051.151 1004
1051.162 974
1051.174 927
1051.185 880
1051.196 823
1051.208 770
1051.219 736
1051.230 725
1051.242 725
1051.253 728
1051.264 726
1051.275 731
1051.287 734
1051.298 722
1051.309 722
1051.321 724
1051.332 738
1051.343 751
1051.355 766
1051.366 786
1051.377 824
1051.389 870
1051.400 914
1051.411 953
1051.423 986
1051.434 1012
1051.445 1027
1051.456 1027
1051.468 1012
1051.479 996
1051.490 977
1051.502 949
1051.513 930
1051.524 918
1051.536 909
1051.547 913
1051.558 925
1051.570 928
1051.581 917
1051.592 909
1051.604 910
1051.615 911
1051.626 893
1051.638 869
1051.649 868
1051.660 868
1051.671 860
1051.683 846
1051.694 842
1051.705 861
1051.717 901
1051.728 953
1051.739 1017
1051.751 1109
1051.762 1229
1051.773 1370
1051.785 1518
1051.796 1682
1051.807 1861
1051.819 2047
1051.830 2228
1051.841 2388
1051.852 2538
1051.864 2673
1051.875 2804
1051.886 2915
1051.898 2994
1051.909 3034
1051.920 3048
1051.932 3048
1051.943 3016
1051.954 2951
1051.966 2852
1051.977 2730
1051.988 2589
1052.000 2418
1052.011 2234
1052.022 2049
1052.034 1863
1052.045 1698
1052.056 1555
1052.068 1424
1052.079 1318
1052.090 1246
1052.101 1193
1052.113 1140
1052.124 1091
1052.135 1048
1052.147 995
1052.158 932
1052.169 873
1052.181 822
1052.192 784
1052.203 756
1052.215 736
1052.226 720
1052.237 698
1052.249 673
1052.260 659
1052.271 660
1052.283 673
1052.294 695
1052.305 708
1052.316 716
1052.328 731
1052.339 745
1052.350 757
1052.362 754
1052.373 744
1052.384 740
1052.396 730
1052.407 718
1052.418 726
1052.430 734
1052.441 739
1052.452 727
1052.464 712
1052.475 705
1052.486 707
1052.498 711
1052.509 720
1052.520 730
1052.532 735
1052.543 745
1052.554 770
1052.566 808
1052.577 846
1052.588 891
1052.599 953
1052.611 1019
1052.622 1081
1052.633 1130
1052.645 1161
1052.656 1182
1052.667 1191
1052.679 1189
1052.690 1183
1052.701 1167
1052.713 1149
1052.724 1135
1052.735 1131
1052.747 1137
1052.758 1138
1052.769 1132
1052.781 1137
1052.792 1148
1052.803 1181
1052.815 1235
1052.826 1286
1052.837 1338
1052.849 1391
1052.860 1447
1052.871 1507
1052.882 1572
1052.894 1641
1052.905 1700
1052.916 1747
1052.928 1767
1052.939 1768
1052.950 1757
1052.962 1739
1052.973 1697
1052.984 1622
1052.996 1530
1053.007 1429
1053.018 1335
1053.030 1230
1053.041 1115
1053.052 1007
1053.064 900
1053.075 799
1053.086 708
1053.098 619
1053.109 547
1053.120 495
1053.132 459
1053.143 445
1053.154 446
1053.166 440
1053.177 441
1053.188 438
1053.200 442
1053.211 446
1053.222 455
1053.233 461
1053.245 469
1053.256 475
1053.267 467
1053.279 466
1053.290 476
1053.301 486
1053.313 488
1053.324 484
1053.335 494
1053.347 505
1053.358 508
1053.369 497
1053.381 502
1053.392 526
1053.403 550
1053.415 593
1053.426 631
1053.437 664
1053.449 702
1053.460 739
1053.471 774
1053.483 806
1053.494 817
1053.505 813
1053.517 824
1053.528 833
1053.539 840
1053.551 844
1053.562 852
1053.573 844
1053.585 832
1053.596 810
1053.607 785
1053.619 767
1053.630 768
1053.641 775
1053.652 772
1053.664 754
1053.675 725
1053.686 684
1053.698 647
1053.709 615
1053.720 600
1053.732 590
1053.743 582
1053.754 587
1053.766 588
1053.777 593
1053.788 591
1053.800 581
1053.811 571
1053.822 562
1053.834 558
1053.845 571
1053.856 597
1053.868 621
1053.879 647
1053.890 673
1053.902 690
1053.913 682
1053.924 678
1053.936 675
1053.947 672
1053.958 680
1053.970 694
1053.981 685
1053.992 661
1054.004 626
1054.015 583
1054.026 548
1054.038 505
1054.049 461
1054.060 423
1054.072 382
1054.083 353
1054.094 345
1054.106 341
1054.117 333
1054.128 310
1054.140 281
1054.151 253
1054.162 224
1054.174 199
1054.185 187
1054.196 189
1054.208 190
1054.219 183
1054.230 169
1054.241 146
1054.253 117
1054.264 94
1054.275 68
1054.287 46
1054.298 31
1054.309 4
1054.321 -31
1054.332 -55
1054.343 -67
1054.355 -70
1054.366 -67
1054.377 -71
1054.389 -70
1054.400 -71
1054.411 -54
1054.423 -23
1054.434 17
1054.445 50
1054.457 81
1054.468 112
1054.479 150
1054.491 189
1054.502 224
1054.513 261
1054.525 300
1054.536 338
1054.547 360
1054.559 375
1054.570 395
1054.581 405
1054.593 410
1054.604 408
1054.615 405
1054.627 401
1054.638 391
1054.649 387
1054.661 395
1054.672 417
1054.683 431
1054.695 427
1054.706 420
1054.717 413
1054.729 399
1054.740 386
1054.751 390
1054.763 383
1054.774 379
1054.785 383
1054.797 392
1054.808 399
1054.819 393
1054.831 371
1054.842 339
1054.853 314
1054.865 296
1054.876 277
1054.887 250
1054.899 222
1054.910 194
1054.921 165
1054.933 134
1054.944 112
1054.955 110
1054.967 122
1054.978 156
1054.989 206
1055.001 261
1055.012 314
1055.023 352
1055.035 384
1055.046 418
1055.057 442
1055.069 455
1055.080 469
1055.091 477
1055.103 477
1055.114 481
1055.125 487
1055.137 489
1055.148 480
1055.159 463
1055.171 434
1055.182 411
1055.193 398
1055.205 378
1055.216 342
1055.227 299
1055.239 258
1055.250 222
1055.261 191
1055.273 158
1055.284 148
1055.295 159
1055.307 170
1055.318 179
1055.329 188
1055.341 199
1055.352 207
1055.363 215
1055.375 229
1055.386 249
1055.397 259
1055.409 263
1055.420 272
1055.431 293
1055.443 326
1055.454 364
1055.465 391
1055.477 405
1055.488 413
1055.499 418
1055.511 413
1055.522 414
1055.533 411
1055.545 402
1055.556 381
1055.567 357
1055.579 336
1055.590 311
1055.601 288
1055.613 262
1055.624 244
1055.635 225
1055.647 198
1055.658 178
1055.669 169
1055.681 162
1055.692 149
1055.703 123
1055.715 87
1055.726 50
1055.737 23
1055.749 8
1055.760 9
1055.771 27
1055.783 53
1055.794 73
1055.805 82
1055.817 86
1055.828 103
1055.839 126
1055.851 147
1055.862 175
1055.873 203
1055.885 223
1055.896 237
1055.907 251
1055.919 262
1055.930 267
1055.941 270
1055.953 265
1055.964 262
1055.975 265
1055.987 262
1055.998 257
1056.010 235
1056.021 198
1056.032 145
1056.044 90
1056.055 52
1056.066 38
1056.078 28
1056.089 14
1056.100 14
1056.112 39
1056.123 79
1056.134 118
1056.146 167
1056.157 215
1056.168 268
1056.180 317
1056.191 346
1056.202 363
1056.214 365
1056.225 356
1056.236 350
1056.248 338
1056.259 325
1056.270 315
1056.282 310
1056.293 303
1056.304 286
1056.316 260
1056.327 225
1056.338 190
1056.350 151
1056.361 116
1056.372 73
1056.384 25
1056.395 -20
1056.406 -57
1056.418 -92
1056.429 -106
1056.440 -94
1056.452 -61
1056.463 -20
1056.474 32
1056.486 86
1056.497 122
1056.508 147
1056.520 162
1056.531 158
1056.542 143
1056.554 128
1056.565 122
1056.577 126
1056.588 143
1056.599 167
1056.611 190
1056.622 206
1056.633 216
1056.645 221
1056.656 232
1056.667 247
1056.679 259
1056.690 269
1056.701 264
1056.713 251
1056.724 239
1056.735 237
1056.747 238
1056.758 244
1056.769 263
1056.781 284
1056.792 299
1056.803 309
1056.815 325
1056.826 327
1056.837 317
1056.849 293
1056.860 266
1056.871 226
1056.883 187
1056.894 153
1056.905 121
1056.917 93
1056.928 71
1056.939 42
1056.951 8
1056.962 -17
1056.973 -33
1056.985 -46
1056.996 -62
1057.008 -87
1057.019 -101
1057.030 -110
1057.042 -112
1057.053 -106
1057.064 -96
1057.076 -86
1057.087 -78
1057.098 -63
1057.110 -68
1057.121 -83
1057.132 -91
1057.144 -93
1057.155 -80
1057.166 -67
1057.178 -55
1057.189 -38
1057.200 -18
1057.212 -7
1057.223 -1
1057.234 12
1057.246 22
1057.257 29
1057.268 38
1057.280 50
1057.291 54
1057.302 60
1057.314 62
1057.325 55
1057.337 51
1057.348 51
1057.359 58
1057.371 66
1057.382 82
1057.393 97
1057.405 110
1057.416 120
1057.427 116
1057.439 103
1057.450 86
1057.461 87
1057.473 96
1057.484 113
1057.495 144
1057.507 176
1057.518 204
1057.529 223
1057.541 229
1057.552 225
1057.563 223
1057.575 222
1057.586 208
1057.597 205
1057.609 208
1057.620 207
1057.632 202
1057.643 210
1057.654 221
1057.666 228
1057.677 236
1057.688 231
1057.700 221
1057.711 218
1057.722 221
1057.734 221
1057.745 212
1057.756 193
1057.768 175
1057.779 181
1057.790 200
1057.802 218
1057.813 241
1057.824 266
1057.836 286
1057.847 290
1057.858 276
1057.870 253
1057.881 232
1057.893 214
1057.904 196
1057.915 185
1057.927 180
1057.938 187
1057.949 186
1057.961 179
1057.972 176
1057.983 182
1057.995 171
1058.006 153
1058.017 151
1058.029 154
1058.040 159
1058.051 173
1058.063 186
1058.074 204
1058.085 217
1058.097 234
1058.108 274
1058.119 332
1058.131 386
1058.142 429
1058.154 469
1058.165 499
1058.176 519
1058.188 524
1058.199 516
1058.210 493
1058.222 462
1058.233 427
1058.244 390
1058.256 343
1058.267 278
1058.278 212
1058.290 152
1058.301 95
1058.312 42
1058.324 1
1058.335 -45
1058.346 -98
1058.358 -149
1058.369 -208
1058.381 -260
1058.392 -291
1058.403 -306
1058.415 -291
1058.426 -245
1058.437 -162
1058.449 -44
1058.460 102
1058.471 263
1058.483 439
1058.494 637
1058.505 856
1058.517 1083
1058.528 1329
1058.539 1614
1058.551 1945
1058.562 2362
1058.574 2850
1058.585 3409
1058.596 4010
1058.608 4631
1058.619 5279
1058.630 5915
1058.642 6499
1058.653 7014
1058.664 7449
1058.676 7783
1058.687 8008
1058.698 8134
1058.710 8166
1058.721 8116
1058.732 7973
1058.744 7740
1058.755 7433
1058.767 7049
1058.778 6578
1058.789 6040
1058.801 5455
1058.812 4831
1058.823 4184
1058.835 3530
1058.846 2884
1058.857 2270
1058.869 1720
1058.880 1267
1058.891 913
1058.903 661
1058.914 465
1058.925 334
1058.937 244
1058.948 197
1058.960 196
1058.971 209
1058.982 229
1058.994 256
1059.005 282
1059.016 304
1059.028 316
1059.039 324
1059.050 336
1059.062 350
1059.073 355
1059.084 347
1059.096 332
1059.107 316
1059.118 297
1059.130 287
1059.141 286
1059.153 280
1059.164 276
1059.175 276
1059.187 275
1059.198 275
1059.209 274
1059.221 272
1059.232 270
1059.243 264
1059.255 250
1059.266 243
1059.277 243
1059.289 244
1059.300 241
1059.312 236
1059.323 234
1059.334 231
1059.346 221
1059.357 196
1059.368 163
1059.380 139
1059.391 125
1059.402 112
1059.414 105
1059.425 110
1059.436 143
1059.448 194
1059.459 251
1059.471 321
1059.482 394
1059.493 466
1059.505 550
1059.516 636
1059.527 735
1059.539 848
1059.550 1003
1059.561 1217
1059.573 1487
1059.584 1800
1059.595 2135
1059.607 2484
1059.618 2848
1059.630 3219
1059.641 3567
1059.652 3882
1059.664 4151
1059.675 4368
1059.686 4529
1059.698 4628
1059.709 4673
1059.720 4667
1059.732 4597
1059.743 4479
1059.754 4337
1059.766 4165
1059.777 3936
1059.789 3647
1059.800 3310
1059.811 2937
1059.823 2536
1059.834 2132
1059.845 1739
1059.857 1376
1059.868 1057
1059.879 794
1059.891 604
1059.902 479
1059.913 396
1059.925 354
1059.936 335
1059.948 336
1059.959 356
1059.970 374
1059.982 377
1059.993 379
1060.004 382
1060.016 398
1060.027 422
1060.038 440
1060.050 451
1060.061 457
1060.073 466
1060.084 483
1060.095 496
1060.107 488
1060.118 469
1060.129 450
1060.141 427
1060.152 405
1060.163 390
1060.175 384
1060.186 385
1060.197 383
1060.209 377
1060.220 366
1060.232 352
1060.243 324
1060.254 282
1060.266 241
1060.277 202
1060.288 171
1060.300 148
1060.311 131
1060.322 131
1060.334 140
1060.345 153
1060.357 176
1060.368 187
1060.379 183
1060.391 168
1060.402 149
1060.413 126
1060.425 106
1060.436 92
1060.447 82
1060.459 76
1060.470 76
1060.482 82
1060.493 93
1060.504 114
1060.516 131
1060.527 134
1060.538 131
1060.550 131
1060.561 140
1060.572 160
1060.584 201
1060.595 279
1060.607 391
1060.618 527
1060.629 679
1060.641 831
1060.652 970
1060.663 1087
1060.675 1177
1060.686 1234
1060.697 1276
1060.709 1296
1060.720 1307
1060.732 1308
1060.743 1287
1060.754 1251
1060.766 1198
1060.777 1127
1060.788 1040
1060.800 949
1060.811 851
1060.822 731
1060.834 607
1060.845 496
1060.857 386
1060.868 275
1060.879 165
1060.891 61
1060.902 -24
1060.913 -80
1060.925 -101
1060.936 -99
1060.947 -89
1060.959 -80
1060.970 -65
1060.982 -46
1060.993 -25
1061.004 3
1061.016 40
1061.027 78
1061.038 114
1061.050 146
1061.061 173
1061.072 179
1061.084 169
1061.095 175
1061.107 203
1061.118 238
1061.129 264
1061.141 284
1061.152 299
1061.163 313
1061.175 326
1061.186 330
1061.197 324
1061.209 313
1061.220 305
1061.232 312
1061.243 321
1061.254 331
1061.266 336
1061.277 324
1061.288 296
1061.300 264
1061.311 234
1061.323 209
1061.334 188
1061.345 162
1061.357 121
1061.368 71
1061.379 15
1061.391 -38
1061.402 -91
1061.413 -137
1061.425 -167
1061.436 -177
1061.448 -188
1061.459 -207
1061.470 -218
1061.482 -204
1061.493 -179
1061.504 -156
1061.516 -124
1061.527 -66
1061.538 7
1061.550 92
1061.561 179
1061.573 252
1061.584 319
1061.595 376
1061.607 412
1061.618 432
1061.629 451
1061.641 468
1061.652 489
1061.664 520
1061.675 559
1061.686 582
1061.698 592
1061.709 596
1061.720 586
1061.732 559
1061.743 515
1061.754 461
1061.766 402
1061.777 348
1061.789 299
1061.800 257
1061.811 225
1061.823 204
1061.834 182
1061.845 150
1061.857 118
1061.868 96
1061.880 71
1061.891 61
1061.902 54
1061.914 53
1061.925 64
1061.936 70
1061.948 67
1061.959 74
1061.971 82
1061.982 75
1061.993 83
1062.005 90
1062.016 90
1062.027 63
1062.039 34
1062.050 13
1062.061 -1
1062.073 -23
1062.084 -51
1062.096 -71
1062.107 -86
1062.118 -99
1062.130 -105
1062.141 -102
1062.152 -92
1062.164 -81
1062.175 -80
1062.187 -85
1062.198 -86
1062.209 -74
1062.221 -59
1062.232 -41
1062.243 -23
1062.255 4
1062.266 27
1062.278 44
1062.289 52
1062.300 47
1062.312 43
1062.323 40
1062.334 48
1062.346 40
1062.357 27
1062.369 17
1062.380 31
1062.391 59
1062.403 72
1062.414 73
1062.425 86
1062.437 107
1062.448 132
1062.459 164
1062.471 208
1062.482 248
1062.494 267
1062.505 280
1062.516 293
1062.528 295
1062.539 294
1062.550 299
1062.562 310
1062.573 323
1062.585 339
1062.596 355
1062.607 373
1062.619 397
1062.630 428
1062.641 461
1062.653 493
1062.664 509
1062.676 508
1062.687 492
1062.698 488
1062.710 496
1062.721 498
1062.732 493
1062.744 480
1062.755 481
1062.767 497
1062.778 519
1062.789 542
1062.801 545
1062.812 531
1062.823 512
1062.835 495
1062.846 484
1062.858 459
1062.869 411
1062.880 375
1062.892 350
1062.903 330
1062.914 312
1062.926 301
1062.937 298
1062.949 312
1062.960 335
1062.971 356
1062.983 365
1062.994 350
1063.005 307
1063.017 248
1063.028 194
1063.040 146
1063.051 93
1063.062 36
1063.074 -2
1063.085 -16
1063.096 -18
1063.108 -22
1063.119 -41
1063.131 -70
1063.142 -102
1063.153 -114
1063.165 -103
1063.176 -78
1063.187 -62
1063.199 -61
1063.210 -59
1063.222 -43
1063.233 -20
1063.244 7
1063.256 39
1063.267 63
1063.279 74
1063.290 87
1063.301 100
1063.313 104
1063.324 91
1063.335 52
1063.347 2
1063.358 -35
1063.370 -57
1063.381 -73
1063.392 -71
1063.404 -50
1063.415 -17
1063.426 18
1063.438 31
1063.449 27
1063.461 34
1063.472 62
1063.483 107
1063.495 160
1063.506 211
1063.517 252
1063.529 286
1063.540 314
1063.552 341
1063.563 368
1063.574 401
1063.586 435
1063.597 468
1063.608 499
1063.620 542
1063.631 588
1063.643 613
1063.654 613
1063.665 605
1063.677 599
1063.688 605
1063.700 622
1063.711 637
1063.722 650
1063.734 650
1063.745 635
1063.756 606
1063.768 570
1063.779 514
1063.791 445
1063.802 390
1063.813 347
1063.825 300
1063.836 247
1063.847 190
1063.859 131
1063.870 78
1063.882 29
1063.893 -10
1063.904 -43
1063.916 -69
1063.927 -84
1063.938 -91
1063.950 -93
1063.961 -103
1063.973 -131
1063.984 -157
1063.995 -162
1064.007 -145
1064.018 -112
1064.030 -80
1064.041 -46
1064.052 -20
1064.064 1
1064.075 23
1064.086 55
1064.098 93
1064.109 126
1064.121 145
1064.132 162
1064.143 186
1064.155 197
1064.166 192
1064.178 185
1064.189 163
1064.200 120
1064.212 80
1064.223 67
1064.234 67
1064.246 71
1064.257 80
1064.269 90
1064.280 108
1064.291 135
1064.303 165
1064.314 198
1064.325 239
1064.337 279
1064.348 311
1064.360 335
1064.371 353
1064.382 376
1064.394 395
1064.405 413
1064.417 433
1064.428 454
1064.439 462
1064.451 451
1064.462 440
1064.473 420
1064.485 398
1064.496 369
1064.508 344
1064.519 324
1064.530 299
1064.542 284
1064.553 294
1064.565 317
1064.576 328
1064.587 335
1064.599 339
1064.610 336
1064.621 339
1064.633 347
1064.644 342
1064.656 329
1064.667 308
1064.678 281
1064.690 246
1064.701 214
1064.713 191
1064.724 171
1064.735 149
1064.747 125
1064.758 98
1064.769 72
1064.781 48
1064.792 42
1064.804 61
1064.815 85
1064.826 115
1064.838 134
1064.849 142
1064.861 156
1064.872 171
1064.883 173
1064.895 174
1064.906 175
1064.917 186
1064.929 207
1064.940 238
1064.952 264
1064.963 291
1064.974 314
1064.986 318
1064.997 310
1065.009 289
1065.020 268
1065.031 247
1065.043 225
1065.054 195
1065.065 156
1065.077 110
1065.088 61
1065.100 12
1065.111 -20
1065.122 -36
1065.134 -37
1065.145 -29
1065.157 -25
1065.168 -37
1065.179 -59
1065.191 -68
1065.202 -53
1065.214 -33
1065.225 -14
1065.236 30
1065.248 88
1065.259 152
1065.270 213
1065.282 263
1065.293 306
1065.305 350
1065.316 386
1065.327 412
1065.339 427
1065.350 438
1065.362 439
1065.373 425
1065.384 405
1065.396 383
1065.407 368
1065.419 362
1065.430 359
1065.441 360
1065.453 365
1065.464 367
1065.475 371
1065.487 375
1065.498 369
1065.510 361
1065.521 366
1065.532 387
1065.544 418
1065.555 443
1065.567 464
1065.578 478
1065.589 481
1065.601 494
1065.612 516
1065.624 539
1065.635 565
1065.646 590
1065.658 603
1065.669 606
1065.680 596
1065.692 579
1065.703 551
1065.715 524
1065.726 506
1065.737 495
1065.749 495
1065.760 499
1065.772 503
1065.783 506
1065.794 505
1065.806 493
1065.817 478
1065.829 452
1065.840 423
1065.851 402
1065.863 383
1065.874 373
1065.886 363
1065.897 347
1065.908 324
1065.920 300
1065.931 276
1065.942 255
1065.954 225
1065.965 183
1065.977 146
1065.988 123
1065.999 104
1066.011 89
1066.022 96
1066.034 130
1066.045 189
1066.056 275
1066.068 378
1066.079 493
1066.091 618
1066.102 730
1066.113 835
1066.125 931
1066.136 1020
1066.148 1096
1066.159 1173
1066.170 1238
1066.182 1298
1066.193 1353
1066.204 1400
1066.216 1431
1066.227 1430
1066.239 1395
1066.250 1337
1066.261 1277
1066.273 1215
1066.284 1148
1066.296 1073
1066.307 1001
1066.318 942
1066.330 899
1066.341 863
1066.353 834
1066.364 826
1066.375 819
1066.387 801
1066.398 776
1066.410 754
1066.421 733
1066.432 709
1066.444 687
1066.455 672
1066.467 659
1066.478 641
1066.489 613
1066.501 588
1066.512 552
1066.524 519
1066.535 495
1066.546 480
1066.558 462
1066.569 436
1066.581 412
1066.592 410
1066.603 423
1066.615 439
1066.626 449
1066.637 463
1066.649 475
1066.660 482
1066.672 488
1066.683 488
1066.694 483
1066.706 480
1066.717 483
1066.729 484
1066.740 495
1066.751 522
1066.763 536
1066.774 544
1066.786 547
1066.797 536
1066.808 518
1066.820 500
1066.831 481
1066.843 476
1066.854 479
1066.865 491
1066.877 505
1066.888 517
1066.900 514
1066.911 493
1066.922 468
1066.934 440
1066.945 416
1066.957 398
1066.968 372
1066.979 334
1066.991 288
1067.002 249
1067.014 241
1067.025 260
1067.036 286
1067.048 320
1067.059 359
1067.071 389
1067.082 421
1067.093 452
1067.105 466
1067.116 489
1067.128 510
1067.139 540
1067.150 586
1067.162 632
1067.173 675
1067.185 726
1067.196 773
1067.207 813
1067.219 841
1067.230 864
1067.242 873
1067.253 871
1067.264 877
1067.276 879
1067.287 885
1067.299 885
1067.310 861
1067.321 825
1067.333 788
1067.344 758
1067.356 745
1067.367 730
1067.378 709
1067.390 692
1067.401 660
1067.413 616
1067.424 571
1067.435 529
1067.447 495
1067.458 473
1067.470 455
1067.481 455
1067.492 467
1067.504 487
1067.515 518
1067.527 551
1067.538 585
1067.549 624
1067.561 655
1067.572 682
1067.584 700
1067.595 711
1067.606 731
1067.618 726
1067.629 713
1067.641 698
1067.652 668
1067.663 643
1067.675 624
1067.686 607
1067.698 585
1067.709 566
1067.720 550
1067.732 535
1067.743 513
1067.755 485
1067.766 465
1067.777 455
1067.789 449
1067.800 435
1067.812 430
1067.823 425
1067.834 432
1067.846 448
1067.857 467
1067.869 482
1067.880 495
1067.891 503
1067.903 491
1067.914 473
1067.926 449
1067.937 422
1067.948 400
1067.960 367
1067.971 349
1067.983 339
1067.994 326
1068.005 327
1068.017 331
1068.028 323
1068.040 323
1068.051 336
1068.062 348
1068.074 364
1068.085 382
1068.097 400
1068.108 434
1068.119 477
1068.131 504
1068.142 516
1068.154 525
1068.165 527
1068.176 538
1068.188 562
1068.199 586
1068.211 601
1068.222 604
1068.233 587
1068.245 556
1068.256 526
1068.268 492
1068.279 463
1068.290 447
1068.302 441
1068.313 439
1068.325 431
1068.336 424
1068.347 433
1068.359 441
1068.370 449
1068.382 472
1068.393 491
1068.404 507
1068.416 530
1068.427 559
1068.439 588
1068.450 604
1068.462 595
1068.473 568
1068.484 535
1068.496 508
1068.507 491
1068.519 481
1068.530 467
1068.541 451
1068.553 428
1068.564 409
1068.576 400
1068.587 400
1068.598 419
1068.610 429
1068.621 434
1068.633 436
1068.644 431
1068.655 419
1068.667 401
1068.678 401
1068.690 414
1068.701 431
1068.712 452
1068.724 469
1068.735 470
1068.747 456
1068.758 435
1068.769 404
1068.781 363
1068.792 327
1068.804 303
1068.815 295
1068.827 298
1068.838 311
1068.849 324
1068.861 329
1068.872 334
1068.884 355
1068.895 376
1068.906 407
1068.918 444
1068.929 472
1068.941 499
1068.952 510
1068.963 516
1068.975 524
1068.986 526
1068.998 532
1069.009 548
1069.020 578
1069.032 591
1069.043 601
1069.055 604
1069.066 591
1069.077 566
1069.089 542
1069.100 529
1069.112 527
1069.123 546
1069.135 578
1069.146 611
1069.157 629
1069.169 632
1069.180 622
1069.192 606
1069.203 587
1069.214 572
1069.226 564
1069.237 559
1069.249 561
1069.260 557
1069.271 536
1069.283 515
1069.294 494
1069.306 473
1069.317 455
1069.328 431
1069.340 422
1069.351 420
1069.363 423
1069.374 433
1069.386 460
1069.397 496
1069.408 543
1069.420 608
1069.431 674
1069.443 734
1069.454 787
1069.465 834
1069.477 869
1069.488 893
1069.500 900
1069.511 899
1069.522 901
1069.534 907
1069.545 915
1069.557 924
1069.568 927
1069.580 922
1069.591 922
1069.602 908
1069.614 894
1069.625 885
1069.637 874
1069.648 859
1069.659 837
1069.671 813
1069.682 804
1069.694 807
1069.705 814
1069.716 819
1069.728 815
1069.739 795
1069.751 772
1069.762 741
1069.774 703
1069.785 669
1069.796 642
1069.808 617
1069.819 595
1069.831 569
1069.842 534
1069.853 498
1069.865 476
1069.876 459
1069.888 455
1069.899 463
1069.910 478
1069.922 494
1069.933 512
1069.945 517
1069.956 523
1069.968 529
1069.979 531
1069.990 532
1070.002 527
1070.013 521
1070.025 517
1070.036 511
1070.047 495
1070.059 477
1070.070 463
1070.082 444
1070.093 434
1070.104 430
1070.116 430
1070.127 434
1070.139 447
1070.150 462
1070.162 465
1070.173 460
1070.184 465
1070.196 482
1070.207 511
1070.219 539
1070.230 563
1070.241 580
1070.253 581
1070.264 576
1070.276 573
1070.287 564
1070.299 546
1070.310 525
1070.321 504
1070.333 489
1070.344 477
1070.356 476
1070.367 507
1070.378 538
1070.390 562
1070.401 580
1070.413 598
1070.424 611
1070.436 629
1070.447 653
1070.458 679
1070.470 701
1070.481 715
1070.493 716
1070.504 722
1070.515 744
1070.527 778
1070.538 797
1070.550 811
1070.561 821
1070.573 827
1070.584 836
1070.595 840
1070.607 846
1070.618 849
1070.630 837
1070.641 820
1070.652 809
1070.664 800
1070.675 776
1070.687 749
1070.698 736
1070.710 736
1070.721 727
1070.732 714
1070.744 707
1070.755 707
1070.767 706
1070.778 710
1070.789 712
1070.801 696
1070.812 671
1070.824 649
1070.835 631
1070.847 624
1070.858 614
1070.869 593
1070.881 572
1070.892 562
1070.904 551
1070.915 537
1070.926 522
1070.938 489
1070.949 441
1070.961 387
1070.972 332
1070.984 268
1070.995 199
1071.006 124
1071.018 54
1071.029 17
1071.041 6
1071.052 15
1071.063 37
1071.075 52
1071.086 85
1071.098 128
1071.109 186
1071.121 258
1071.132 324
1071.143 374
1071.155 427
1071.166 476
1071.178 521
1071.189 568
1071.201 617
1071.212 659
1071.223 697
1071.235 726
1071.246 749
1071.258 760
1071.269 755
1071.280 738
1071.292 708
1071.303 678
1071.315 639
1071.326 596
1071.338 565
1071.349 541
1071.360 516
1071.372 508
1071.383 510
1071.395 525
1071.406 553
1071.418 576
1071.429 610
1071.440 643
1071.452 679
1071.463 709
1071.475 723
1071.486 722
1071.497 724
1071.509 736
1071.520 762
1071.532 791
1071.543 815
1071.555 824
1071.566 832
1071.577 842
1071.589 847
1071.600 844
1071.612 841
1071.623 844
1071.635 841
1071.646 845
1071.657 848
1071.669 854
1071.680 856
1071.692 836
1071.703 804
1071.714 786
1071.726 773
1071.737 756
1071.749 732
1071.760 693
1071.772 673
1071.783 673
1071.794 673
1071.806 661
1071.817 629
1071.829 595
1071.840 579
1071.852 592
1071.863 614
1071.874 629
1071.886 629
1071.897 627
1071.909 635
1071.920 639
1071.932 646
1071.943 663
1071.954 695
1071.966 723
1071.977 742
1071.989 746
1072.000 732
1072.011 711
1072.023 694
1072.034 670
1072.046 661
1072.057 671
1072.069 684
1072.080 700
1072.091 710
1072.103 722
1072.114 748
1072.126 777
1072.137 796
1072.149 810
1072.160 822
1072.171 854
1072.183 901
1072.194 961
1072.206 1010
1072.217 1045
1072.229 1062
1072.240 1081
1072.251 1100
1072.263 1119
1072.274 1138
1072.286 1159
1072.297 1170
1072.309 1164
1072.320 1152
1072.331 1132
1072.343 1109
1072.354 1086
1072.366 1075
1072.377 1067
1072.389 1068
1072.400 1075
1072.411 1069
1072.423 1045
1072.434 1009
1072.446 981
1072.457 969
1072.468 968
1072.480 977
1072.491 1002
1072.503 1037
1072.514 1074
1072.526 1115
1072.537 1163
1072.548 1206
1072.560 1243
1072.571 1276
1072.583 1313
1072.594 1353
1072.606 1390
1072.617 1424
1072.628 1461
1072.640 1499
1072.651 1532
1072.663 1560
1072.674 1579
1072.686 1585
1072.697 1582
1072.708 1579
1072.720 1565
1072.731 1549
1072.743 1536
1072.754 1504
1072.766 1470
1072.777 1445
1072.788 1419
1072.800 1397
1072.811 1378
1072.823 1364
1072.834 1361
1072.846 1364
1072.857 1376
1072.868 1403
1072.880 1431
1072.891 1466
1072.903 1507
1072.914 1558
1072.926 1609
1072.937 1659
1072.948 1701
1072.960 1730
1072.971 1750
1072.983 1768
1072.994 1774
1073.006 1781
1073.017 1782
1073.028 1773
1073.040 1763
1073.051 1755
1073.063 1741
1073.074 1730
1073.086 1715
1073.097 1693
1073.108 1673
1073.120 1655
1073.131 1627
1073.143 1596
1073.154 1569
1073.166 1546
1073.177 1538
1073.188 1544
1073.200 1551
1073.211 1540
1073.223 1522
1073.234 1504
1073.246 1486
1073.257 1463
1073.269 1426
1073.280 1384
1073.291 1340
1073.303 1300
1073.314 1273
1073.326 1263
1073.337 1261
1073.349 1259
1073.360 1259
1073.371 1250
1073.383 1235
1073.394 1209
1073.406 1170
1073.417 1133
1073.429 1102
1073.440 1091
1073.451 1096
1073.463 1114
1073.474 1126
1073.486 1145
1073.497 1178
1073.509 1201
1073.520 1222
1073.531 1254
1073.543 1288
1073.554 1314
1073.566 1351
1073.577 1395
1073.589 1436
1073.600 1476
1073.611 1516
1073.623 1555
1073.634 1585
1073.646 1597
1073.657 1597
1073.669 1594
1073.680 1584
1073.691 1563
1073.703 1537
1073.714 1494
1073.726 1449
1073.737 1399
1073.749 1357
1073.760 1330
1073.772 1310
1073.783 1291
1073.794 1264
1073.806 1234
1073.817 1197
1073.829 1158
1073.840 1115
1073.852 1061
1073.863 1030
1073.874 1021
1073.886 1002
1073.897 976
1073.909 957
1073.920 932
1073.932 897
1073.943 857
1073.954 806
1073.966 754
1073.977 702
1073.989 643
1074.000 598
1074.012 566
1074.023 537
1074.035 519
1074.046 509
1074.057 508
1074.069 518
1074.080 532
1074.092 552
1074.103 563
1074.115 559
1074.126 540
1074.137 525
1074.149 515
1074.160 496
1074.172 478
1074.183 471
1074.195 476
1074.206 487
1074.217 497
1074.229 496
1074.240 507
1074.252 525
1074.263 527
1074.275 514
1074.286 491
1074.298 466
1074.309 445
1074.320 431
1074.332 424
1074.343 434
1074.355 458
1074.366 484
1074.378 512
1074.389 547
1074.400 578
1074.412 609
1074.423 643
1074.435 668
1074.446 681
1074.458 693
1074.469 706
1074.481 728
1074.492 761
1074.503 793
1074.515 828
1074.526 852
1074.538 865
1074.549 875
1074.561 886
1074.572 888
1074.583 891
1074.595 883
1074.606 858
1074.618 835
1074.629 810
1074.641 784
1074.652 753
1074.664 733
1074.675 727
1074.686 719
1074.698 701
1074.709 673
1074.721 645
1074.732 635
1074.744 631
1074.755 639
1074.766 646
1074.778 644
1074.789 639
1074.801 631
1074.812 616
1074.824 603
1074.835 598
1074.847 576
1074.858 554
1074.869 534
1074.881 525
1074.892 522
1074.904 525
1074.915 529
1074.927 535
1074.938 525
1074.950 511
1074.961 497
1074.972 471
1074.984 428
1074.995 395
1075.007 377
1075.018 365
1075.030 336
1075.041 288
1075.052 247
1075.064 223
1075.075 216
1075.087 206
1075.098 186
1075.110 149
1075.121 94
1075.133 36
1075.144 -10
1075.155 -60
1075.167 -98
1075.178 -118
1075.190 -130
1075.201 -112
1075.213 -78
1075.224 -33
1075.236 13
1075.247 63
1075.258 96
1075.270 121
1075.281 138
1075.293 170
1075.304 207
1075.316 231
1075.327 240
1075.338 253
1075.350 259
1075.361 260
1075.373 255
1075.384 259
1075.396 283
1075.407 312
1075.419 328
1075.430 334
1075.441 324
1075.453 314
1075.464 305
1075.476 306
1075.487 311
1075.499 312
1075.510 323
1075.522 350
1075.533 382
1075.544 433
1075.556 490
1075.567 540
1075.579 576
1075.590 593
1075.602 608
1075.613 626
1075.625 640
1075.636 657
1075.647 662
1075.659 652
1075.670 632
1075.682 604
1075.693 568
1075.705 535
1075.716 507
1075.728 487
1075.739 461
1075.750 435
1075.762 404
1075.773 368
1075.785 319
1075.796 287
1075.808 261
1075.819 249
1075.831 244
1075.842 233
1075.853 211
1075.865 197
1075.876 191
1075.888 207
1075.899 230
1075.911 240
1075.922 246
1075.934 256
1075.945 271
1075.956 277
1075.968 272
1075.979 264
1075.991 249
1076.002 221
1076.014 181
1076.025 135
1076.037 87
1076.048 34
1076.059 -19
1076.071 -73
1076.082 -136
1076.094 -193
1076.105 -244
1076.117 -287
1076.128 -311
1076.140 -308
1076.151 -300
1076.162 -281
1076.174 -263
1076.185 -257
1076.197 -240
1076.208 -213
1076.220 -176
1076.231 -127
1076.243 -77
1076.254 -41
1076.265 -6
1076.277 35
1076.288 74
1076.300 114
1076.311 153
1076.323 188
1076.334 218
1076.346 238
1076.357 245
1076.369 230
1076.380 194
1076.391 154
1076.403 117
1076.414 84
1076.426 54
1076.437 37
1076.449 32
1076.460 34
1076.472 47
1076.483 62
1076.494 64
1076.506 52
1076.517 31
1076.529 16
1076.540 17
1076.552 27
1076.563 40
1076.575 54
1076.586 69
1076.597 78
1076.609 101
1076.620 139
1076.632 180
1076.643 222
1076.655 249
1076.666 271
1076.678 296
1076.689 316
1076.701 326
1076.712 323
1076.723 317
1076.735 298
1076.746 270
1076.758 246
1076.769 219
1076.781 184
1076.792 141
1076.804 97
1076.815 55
1076.826 6
1076.838 -51
1076.849 -99
1076.861 -118
1076.872 -126
1076.884 -135
1076.895 -153
1076.907 -175
1076.918 -187
1076.930 -180
1076.941 -157
1076.952 -109
1076.964 -57
1076.975 -5
1076.987 44
1076.998 95
1077.010 151
1077.021 215
1077.033 274
1077.044 329
1077.055 371
1077.067 389
1077.078 394
1077.090 400
1077.101 408
1077.113 415
1077.124 409
1077.136 398
1077.147 386
1077.159 376
1077.170 366
1077.181 347
1077.193 312
1077.204 274
1077.216 232
1077.227 195
1077.239 160
1077.250 129
1077.262 101
1077.273 83
1077.285 70
1077.296 58
1077.307 41
1077.319 31
1077.330 36
1077.342 53
1077.353 68
1077.365 90
1077.376 121
1077.388 157
1077.399 188
1077.410 219
1077.422 267
1077.433 332
1077.445 392
1077.456 437
1077.468 464
1077.479 480
1077.491 488
1077.502 494
1077.514 495
1077.525 480
1077.536 467
1077.548 456
1077.559 436
1077.571 404
1077.582 365
1077.594 328
1077.605 296
1077.617 281
1077.628 281
1077.640 282
1077.651 292
1077.662 310
1077.674 318
1077.685 315
1077.697 314
1077.708 326
1077.720 349
1077.731 361
1077.743 375
1077.754 392
1077.766 413
1077.777 425
1077.788 419
1077.800 404
1077.811 381
1077.823 351
1077.834 315
1077.846 287
1077.857 267
1077.869 230
1077.880 196
1077.892 157
1077.903 131
1077.914 122
1077.926 125
1077.937 137
1077.949 152
1077.960 168
1077.972 172
1077.983 175
1077.995 184
1078.006 188
1078.018 198
1078.029 217
1078.040 240
1078.052 259
1078.063 276
1078.075 290
1078.086 314
1078.098 348
1078.109 394
1078.121 429
1078.132 457
1078.144 474
1078.155 488
1078.167 505
1078.178 518
1078.189 525
1078.201 525
1078.212 509
1078.224 504
1078.235 510
1078.247 514
1078.258 504
1078.270 477
1078.281 436
1078.293 386
1078.304 338
1078.315 302
1078.327 280
1078.338 258
1078.350 244
1078.361 242
1078.373 252
1078.384 267
1078.396 283
1078.407 305
1078.419 321
1078.430 341
1078.441 374
1078.453 411
1078.464 440
1078.476 475
1078.487 515
1078.499 555
1078.510 587
1078.522 609
1078.533 626
1078.545 644
1078.556 657
1078.568 671
1078.579 689
1078.590 691
1078.602 677
1078.613 650
1078.625 611
1078.636 576
1078.648 563
1078.659 562
1078.671 562
1078.682 565
1078.694 569
1078.705 580
1078.717 598
1078.728 612
1078.739 618
1078.751 621
1078.762 613
1078.774 610
1078.785 616
1078.797 619
1078.808 620
1078.820 622
1078.831 629
1078.843 632
1078.854 633
1078.866 640
1078.877 664
1078.888 697
1078.900 732
1078.911 764
1078.923 800
1078.934 843
1078.946 894
1078.957 940
1078.969 977
1078.980 1026
1078.992 1085
1079.003 1119
1079.015 1124
1079.026 1111
1079.037 1094
1079.049 1086
1079.060 1081
1079.072 1063
1079.083 1037
1079.095 1009
1079.106 969
1079.118 926
1079.129 900
1079.141 876
1079.152 864
1079.164 863
1079.175 881
1079.186 912
1079.198 953
1079.209 995
1079.221 1043
1079.232 1085
1079.244 1127
1079.255 1188
1079.267 1272
1079.278 1351
1079.290 1401
1079.301 1423
1079.313 1444
1079.324 1473
1079.335 1497
1079.347 1485
1079.358 1457
1079.370 1425
1079.381 1390
1079.393 1348
1079.404 1308
1079.416 1268
1079.427 1247
1079.439 1246
1079.450 1253
1079.462 1279
1079.473 1322
1079.484 1362
1079.496 1394
1079.507 1419
1079.519 1455
1079.530 1503
1079.542 1537
1079.553 1562
1079.565 1590
1079.576 1634
1079.588 1692
1079.599 1753
1079.611 1786
1079.622 1789
1079.634 1787
1079.645 1800
1079.656 1822
1079.668 1829
1079.679 1815
1079.691 1771
1079.702 1724
1079.714 1679
1079.725 1644
1079.737 1621
1079.748 1604
1079.760 1594
1079.771 1577
1079.783 1557
1079.794 1536
1079.805 1519
1079.817 1488
1079.828 1446
1079.840 1396
1079.851 1366
1079.863 1349
1079.874 1333
1079.886 1309
1079.897 1285
1079.909 1267
1079.920 1263
1079.932 1255
1079.943 1235
1079.955 1198
1079.966 1155
1079.977 1113
1079.989 1067
1080.000 1014
1080.012 963
1080.023 926
1080.035 904
1080.046 903
1080.058 915
1080.069 935
1080.081 945
1080.092 939
1080.104 927
1080.115 912
1080.127 904
1080.138 905
1080.149 899
1080.161 890
1080.172 887
1080.184 887
1080.195 897
1080.207 912
1080.218 930
1080.230 951
1080.241 964
1080.253 969
1080.264 958
1080.276 935
1080.287 915
1080.299 892
1080.310 863
1080.322 833
1080.333 808
1080.344 793
1080.356 795
1080.367 810
1080.379 832
1080.390 851
1080.402 866
1080.413 896
1080.425 956
1080.436 1077
1080.448 1246
1080.459 1457
1080.471 1706
1080.482 1981
1080.494 2267
1080.505 2568
1080.516 2904
1080.528 3282
1080.539 3714
1080.551 4206
1080.562 4766
1080.574 5394
1080.585 6082
1080.597 6807
1080.608 7556
1080.620 8299
1080.631 9016
1080.643 9665
1080.654 10210
1080.666 10635
1080.677 10944
1080.689 11113
1080.700 11146
1080.711 11051
1080.723 10836
1080.734 10517
1080.746 10115
1080.757 9643
1080.769 9107
1080.780 8509
1080.792 7842
1080.803 7137
1080.815 6410
1080.826 5665
1080.838 4928
1080.849 4228
1080.861 3596
1080.872 3039
1080.884 2564
1080.895 2193
1080.906 1930
1080.918 1752
1080.929 1652
1080.941 1598
1080.952 1576
1080.964 1557
1080.975 1549
1080.987 1534
1080.998 1499
1081.010 1449
1081.021 1397
1081.033 1337
1081.044 1283
1081.056 1239
1081.067 1199
1081.079 1156
1081.090 1100
1081.102 1039
1081.113 991
1081.124 958
1081.136 946
1081.147 947
1081.159 954
1081.170 945
1081.182 926
1081.193 907
1081.205 881
1081.216 850
1081.228 818
1081.239 789
1081.251 751
1081.262 717
1081.274 690
1081.285 667
1081.297 645
1081.308 619
1081.320 610
1081.331 612
1081.342 612
1081.354 629
1081.365 674
1081.377 739
1081.388 820
1081.400 903
1081.411 984
1081.423 1067
1081.434 1165
1081.446 1274
1081.457 1392
1081.469 1527
1081.480 1670
1081.492 1824
1081.503 2000
1081.515 2184
1081.526 2390
1081.538 2609
1081.549 2844
1081.560 3122
1081.572 3439
1081.583 3786
1081.595 4154
1081.606 4534
1081.618 4912
1081.629 5270
1081.641 5596
1081.652 5881
1081.664 6126
1081.675 6309
1081.687 6431
1081.698 6500
1081.710 6501
1081.721 6408
1081.733 6236
1081.744 5990
1081.756 5678
1081.767 5319
1081.779 4924
1081.790 4498
1081.801 4062
1081.813 3628
1081.824 3190
1081.836 2760
1081.847 2342
1081.859 1936
1081.870 1573
1081.882 1277
1081.893 1064
1081.905 936
1081.916 875
1081.928 859
1081.939 860
1081.951 868
1081.962 879
1081.974 898
1081.985 931
1081.997 965
1082.008 999
1082.020 1016
1082.031 1025
1082.042 1027
1082.054 1015
1082.065 989
1082.077 957
1082.088 925
1082.100 889
1082.111 864
1082.123 849
1082.134 837
1082.146 830
1082.157 823
1082.169 809
1082.180 784
1082.192 764
1082.203 756
1082.215 755
1082.226 761
1082.238 771
1082.249 790
1082.261 806
1082.272 799
1082.284 781
1082.295 751
1082.306 727
1082.318 709
1082.329 692
1082.341 672
1082.352 645
1082.364 612
1082.375 578
1082.387 555
1082.398 548
1082.410 543
1082.421 547
1082.433 578
1082.444 627
1082.456 687
1082.467 757
1082.479 834
1082.490 924
1082.502 1001
1082.513 1063
1082.525 1123
1082.536 1201
1082.548 1294
1082.559 1397
1082.571 1504
1082.582 1620
1082.593 1753
1082.605 1894
1082.616 2026
1082.628 2160
1082.639 2287
1082.651 2396
1082.662 2460
1082.674 2492
1082.685 2500
1082.697 2474
1082.708 2429
1082.720 2369
1082.731 2310
1082.743 2248
1082.754 2170
1082.766 2097
1082.777 2021
1082.789 1919
1082.800 1786
1082.812 1632
1082.823 1458
1082.835 1276
1082.846 1081
1082.858 899
1082.869 749
1082.881 630
1082.892 542
1082.903 481
1082.915 436
1082.926 424
1082.938 428
1082.949 439
1082.961 444
1082.972 454
1082.984 460
1082.995 457
1083.007 446
1083.018 439
1083.030 435
1083.041 440
1083.053 453
1083.064 462
1083.076 475
1083.087 492
1083.099 512
1083.110 524
1083.122 513
1083.133 466
1083.145 412
1083.156 357
1083.168 304
1083.179 255
1083.191 202
1083.202 153
1083.214 115
1083.225 97
1083.236 110
1083.248 137
1083.259 157
1083.271 169
1083.282 163
1083.294 149
1083.305 135
1083.317 146
1083.328 172
1083.340 209
1083.351 255
1083.363 300
1083.374 342
1083.386 375
1083.397 392
1083.409 399
1083.420 414
1083.432 432
1083.443 442
1083.455 448
1083.466 448
1083.478 444
1083.489 443
1083.501 438
1083.512 424
1083.524 404
1083.535 378
1083.547 349
1083.558 339
1083.570 343
1083.581 350
1083.593 352
1083.604 351
1083.615 353
1083.627 356
1083.638 363
1083.650 370
1083.661 384
1083.673 388
1083.684 383
1083.696 384
1083.707 382
1083.719 379
1083.730 379
1083.742 384
1083.753 385
1083.765 388
1083.776 386
1083.788 390
1083.799 394
1083.811 394
1083.822 384
1083.834 363
1083.845 336
1083.857 308
1083.868 279
1083.880 247
1083.891 221
1083.903 204
1083.914 190
1083.926 191
1083.937 214
1083.949 260
1083.960 303
1083.972 338
1083.983 363
1083.995 372
1084.006 378
1084.018 388
1084.029 393
1084.041 409
1084.052 425
1084.063 431
1084.075 434
1084.086 427
1084.098 408
1084.109 392
1084.121 384
1084.132 374
1084.144 351
1084.155 325
1084.167 302
1084.178 283
1084.190 258
1084.201 229
1084.213 199
1084.224 163
1084.236 131
1084.247 104
1084.259 100
1084.270 114
1084.282 144
1084.293 172
1084.305 175
1084.316 183
1084.328 187
1084.339 187
1084.351 192
1084.362 190
1084.374 179
1084.385 180
1084.397 198
1084.408 226
1084.420 256
1084.431 281
1084.443 305
1084.454 329
1084.466 347
1084.477 348
1084.489 339
1084.500 342
1084.512 344
1084.523 339
1084.535 331
1084.546 326
1084.558 336
1084.569 352
1084.581 370
1084.592 396
1084.604 433
1084.615 470
1084.627 505
1084.638 533
1084.649 551
1084.661 567
1084.672 567
1084.684 564
1084.695 552
1084.707 522
1084.718 491
1084.730 482
1084.741 492
1084.753 489
1084.764 474
1084.776 451
1084.787 421
1084.799 378
1084.810 319
1084.822 253
1084.833 191
1084.845 142
1084.856 98
1084.868 79
1084.879 75
1084.891 79
1084.902 97
1084.914 121
1084.925 140
1084.937 169
1084.948 209
1084.960 246
1084.971 276
1084.983 305
1084.994 328
1085.006 339
1085.017 352
1085.029 369
1085.040 378
1085.052 392
1085.063 403
1085.075 425
1085.086 448
1085.098 460
1085.109 480
1085.121 498
1085.132 511
1085.144 524
1085.155 521
1085.167 526
1085.178 554
1085.190 587
1085.201 627
1085.213 682
1085.224 737
1085.236 794
1085.247 841
1085.259 881
1085.270 908
1085.282 936
1085.293 962
1085.305 980
1085.316 984
1085.328 977
1085.339 964
1085.351 950
1085.362 945
1085.374 934
1085.385 917
1085.397 893
1085.408 853
1085.420 816
1085.431 782
1085.443 749
1085.454 731
1085.466 719
1085.477 708
1085.489 697
1085.500 675
1085.512 662
1085.523 656
1085.535 653
1085.546 661
1085.558 678
1085.569 685
1085.581 680
1085.592 670
1085.603 665
1085.615 663
1085.626 659
1085.638 657
1085.649 654
1085.661 650
1085.672 640
1085.684 639
1085.695 646
1085.707 654
1085.718 651
1085.730 647
1085.741 639
1085.753 620
1085.764 610
1085.776 609
1085.787 625
1085.799 651
1085.810 672
1085.822 668
1085.833 651
1085.845 629
1085.856 605
1085.868 584
1085.879 565
1085.891 537
1085.902 504
1085.914 475
1085.925 454
1085.937 449
1085.948 455
1085.960 454
1085.971 444
1085.983 438
1085.994 433
1086.006 423
1086.017 410
1086.029 408
1086.040 416
1086.052 420
1086.063 411
1086.075 391
1086.086 366
1086.098 339
1086.109 318
1086.121 294
1086.132 276
1086.144 263
1086.155 262
1086.167 260
1086.178 264
1086.190 262
1086.201 251
1086.213 231
1086.224 214
1086.236 200
1086.247 212
1086.259 249
1086.270 290
1086.282 336
1086.293 385
1086.305 427
1086.316 470
1086.328 511
1086.339 544
1086.351 571
1086.362 603
1086.374 624
1086.385 628
1086.397 617
1086.408 601
1086.420 588
1086.431 568
1086.443 535
1086.454 488
1086.466 446
1086.477 416
1086.489 401
1086.500 391
1086.512 376
1086.523 362
1086.535 349
1086.546 329
1086.558 317
1086.569 314
1086.581 326
1086.592 353
1086.604 372
1086.615 372
1086.627 366
1086.638 362
1086.650 355
1086.661 348
1086.673 333
1086.684 317
1086.696 310
1086.707 319
1086.719 321
1086.730 324
1086.742 337
1086.753 350
1086.765 341
1086.776 323
1086.788 309
1086.799 300
1086.811 302
1086.822 316
1086.834 339
1086.845 358
1086.857 373
1086.868 395
1086.880 413
1086.892 421
1086.903 430
1086.915 425
1086.926 409
1086.938 386
1086.949 358
1086.961 326
1086.972 294
1086.984 260
1086.995 217
1087.007 170
1087.018 124
1087.030 82
1087.041 55
1087.053 40
1087.064 31
1087.076 26
1087.087 31
1087.099 40
1087.110 52
1087.122 79
1087.133 104
1087.145 123
1087.156 141
1087.168 156
1087.179 157
1087.191 153
1087.202 147
1087.214 149
1087.225 159
1087.237 166
1087.248 165
1087.260 163
1087.271 171
1087.283 185
1087.294 193
1087.306 187
1087.317 168
1087.329 149
1087.340 136
1087.352 133
1087.363 133
1087.375 133
1087.386 138
1087.398 153
1087.409 169
1087.421 184
1087.432 201
1087.444 210
1087.455 225
1087.467 242
1087.478 250
1087.490 234
1087.501 211
1087.513 189
1087.524 180
1087.536 186
1087.547 186
1087.559 190
1087.570 192
1087.582 196
1087.593 206
1087.605 232
1087.616 271
1087.628 311
1087.639 345
1087.651 368
1087.662 386
1087.674 400
1087.685 417
1087.697 426
1087.708 428
1087.720 425
1087.731 424
1087.743 430
1087.754 423
1087.766 407
1087.777 383
1087.789 358
1087.800 340
1087.812 313
1087.823 271
1087.835 224
1087.847 196
1087.858 179
1087.870 170
1087.881 160
1087.893 145
1087.904 139
1087.916 152
1087.927 181
1087.939 221
1087.950 271
1087.962 317
1087.973 354
1087.985 371
1087.996 376
1088.008 374
1088.019 365
1088.031 356
1088.042 342
1088.054 327
1088.065 313
1088.077 300
1088.088 284
1088.100 259
1088.111 236
1088.123 226
1088.134 229
1088.146 236
1088.157 233
1088.169 228
1088.180 227
1088.192 230
1088.203 236
1088.215 245
1088.226 264
1088.238 287
1088.249 319
1088.261 356
1088.272 390
1088.284 419
1088.295 449
1088.307 468
1088.318 475
1088.330 465
1088.341 449
1088.353 421
1088.364 390
1088.376 371
1088.387 352
1088.399 332
1088.410 307
1088.422 288
1088.434 278
1088.445 270
1088.457 274
1088.468 281
1088.480 281
1088.491 271
1088.503 253
1088.514 236
1088.526 227
1088.537 221
1088.549 214
1088.560 219
1088.572 248
1088.583 288
1088.595 331
1088.606 357
1088.618 367
1088.629 373
1088.641 381
1088.652 378
1088.664 364
1088.675 354
1088.687 350
1088.698 344
1088.710 341
1088.721 341
1088.733 328
1088.744 316
1088.756 300
1088.767 290
1088.779 283
1088.790 271
1088.802 260
1088.813 246
1088.825 226
1088.836 198
1088.848 167
1088.859 139
1088.871 124
1088.883 111
1088.894 102
1088.906 102
1088.917 111
1088.929 111
1088.940 97
1088.952 66
1088.963 42
1088.975 36
1088.986 40
1088.998 48
1089.009 71
1089.021 99
1089.032 122
1089.044 146
1089.055 178
1089.067 217
1089.078 249
1089.090 279
1089.101 304
1089.113 330
1089.124 359
1089.136 379
1089.147 388
1089.159 390
1089.170 379
1089.182 354
1089.193 322
1089.205 290
1089.216 260
1089.228 229
1089.239 189
1089.251 156
1089.263 133
1089.274 112
1089.286 92
1089.297 67
1089.309 37
1089.320 11
1089.332 -4
1089.343 -1
1089.355 11
1089.366 6
1089.378 -4
1089.389 -4
1089.401 9
1089.412 23
1089.424 43
1089.435 71
1089.447 91
1089.458 111
1089.470 131
1089.481 156
1089.493 182
1089.504 199
1089.516 205
1089.527 199
1089.539 192
1089.550 212
1089.562 250
1089.573 295
1089.585 350
1089.597 426
1089.608 514
1089.620 608
1089.631 697
1089.643 778
1089.654 856
1089.666 936
1089.677 1010
1089.689 1084
1089.700 1148
1089.712 1198
1089.723 1247
1089.735 1307
1089.746 1387
1089.758 1482
1089.769 1584
1089.781 1670
1089.792 1727
1089.804 1768
1089.815 1786
1089.827 1793
1089.838 1791
1089.850 1773
1089.861 1732
1089.873 1672
1089.884 1623
1089.896 1595
1089.908 1552
1089.919 1491
1089.931 1425
1089.942 1370
1089.954 1333
1089.965 1278
1089.977 1201
1089.988 1113
1090.000 1021
1090.011 921
1090.023 826
1090.034 740
1090.046 646
1090.057 540
1090.069 442
1090.080 370
1090.092 329
1090.103 290
1090.115 245
1090.126 193
1090.138 145
1090.149 106
1090.161 71
1090.172 54
1090.184 39
1090.196 14
1090.207 -15
1090.219 -31
1090.230 -31
1090.242 -39
1090.253 -48
1090.265 -46
1090.276 -23
1090.288 21
1090.299 62
1090.311 83
1090.322 115
1090.334 158
1090.345 203
1090.357 237
1090.368 258
1090.380 264
1090.391 261
1090.403 263
1090.414 276
1090.426 296
1090.437 316
1090.449 315
1090.461 314
1090.472 309
1090.484 300
1090.495 285
1090.507 264
1090.518 248
1090.530 230
1090.541 210
1090.553 190
1090.564 182
1090.576 194
1090.587 216
1090.599 256
1090.610 299
1090.622 343
1090.633 388
1090.645 434
1090.656 494
1090.668 565
1090.679 645
1090.691 740
1090.703 837
1090.714 929
1090.726 1022
1090.737 1117
1090.749 1212
1090.760 1300
1090.772 1377
1090.783 1430
1090.795 1459
1090.806 1469
1090.818 1466
1090.829 1451
1090.841 1432
1090.852 1403
1090.864 1364
1090.875 1310
1090.887 1248
1090.898 1195
1090.910 1163
1090.921 1126
1090.933 1070
1090.945 997
1090.956 907
1090.968 816
1090.979 738
1090.991 671
1091.002 615
1091.014 570
1091.025 533
1091.037 504
1091.048 484
1091.060 484
1091.071 506
1091.083 541
1091.094 573
1091.106 595
1091.117 605
1091.129 606
1091.140 609
1091.152 618
1091.163 636
1091.175 656
1091.187 682
1091.198 711
1091.210 739
1091.221 771
1091.233 802
1091.244 840
1091.256 876
1091.267 896
1091.279 894
1091.290 878
1091.302 865
1091.313 871
1091.325 880
1091.336 888
1091.348 894
1091.359 900
1091.371 907
1091.383 916
1091.394 942
1091.406 977
1091.417 1009
1091.429 1030
1091.440 1045
1091.452 1050
1091.463 1052
1091.475 1060
1091.486 1062
1091.498 1058
1091.509 1038
1091.521 1011
1091.532 983
1091.544 963
1091.555 945
1091.567 931
1091.578 913
1091.590 906
1091.602 903
1091.613 901
1091.625 898
1091.636 906
1091.648 932
1091.659 970
1091.671 1010
1091.682 1052
1091.694 1091
1091.705 1139
1091.717 1191
1091.728 1226
1091.740 1254
1091.751 1273
1091.763 1280
1091.774 1298
1091.786 1326
1091.798 1367
1091.809 1402
1091.821 1423
1091.832 1428
1091.844 1416
1091.855 1398
1091.867 1387
1091.878 1382
1091.890 1380
1091.901 1370
1091.913 1349
1091.924 1331
1091.936 1319
1091.947 1307
1091.959 1293
1091.970 1280
1091.982 1267
1091.994 1250
1092.005 1227
1092.017 1202
1092.028 1176
1092.040 1143
1092.051 1106
1092.063 1053
1092.074 991
1092.086 941
1092.097 914
1092.109 913
1092.120 929
1092.132 943
1092.143 948
1092.155 936
1092.167 918
1092.178 905
1092.190 895
1092.201 895
1092.213 895
1092.224 893
1092.236 895
1092.247 900
1092.259 906
1092.270 917
1092.282 929
1092.293 951
1092.305 986
1092.316 1025
1092.328 1062
1092.339 1099
1092.351 1134
1092.363 1175
1092.374 1240
1092.386 1311
1092.397 1380
1092.409 1462
1092.420 1565
1092.432 1681
1092.443 1805
1092.455 1922
1092.466 2020
1092.478 2107
1092.489 2196
1092.501 2277
1092.512 2351
1092.524 2421
1092.536 2467
1092.547 2488
1092.559 2493
1092.570 2508
1092.582 2522
1092.593 2517
1092.605 2501
1092.616 2474
1092.628 2434
1092.639 2395
1092.651 2357
1092.662 2305
1092.674 2250
1092.685 2191
1092.697 2114
1092.709 2041
1092.720 1996
1092.732 1951
1092.743 1897
1092.755 1851
1092.766 1811
1092.778 1772
1092.789 1723
1092.801 1670
1092.812 1614
1092.824 1556
1092.835 1503
1092.847 1447
1092.859 1384
1092.870 1301
1092.882 1210
1092.893 1141
1092.905 1095
1092.916 1062
1092.928 1035
1092.939 999
1092.951 968
1092.962 937
1092.974 909
1092.985 895
1092.997 894
1093.008 903
1093.020 926
1093.032 941
1093.043 959
1093.055 994
1093.066 1030
1093.078 1042
1093.089 1044
1093.101 1056
1093.112 1075
1093.124 1085
1093.135 1079
1093.147 1072
1093.158 1071
1093.170 1067
1093.182 1054
1093.193 1029
1093.205 998
1093.216 984
1093.228 991
1093.239 1012
1093.251 1024
1093.262 1017
1093.274 993
1093.285 952
1093.297 920
1093.308 894
1093.320 880
1093.331 880
1093.343 891
1093.355 908
1093.366 923
1093.378 934
1093.389 957
1093.401 982
1093.412 1006
1093.424 1037
1093.435 1080
1093.447 1133
1093.458 1174
1093.470 1218
1093.481 1264
1093.493 1317
1093.505 1378
1093.516 1443
1093.528 1513
1093.539 1583
1093.551 1659
1093.562 1732
1093.574 1787
1093.585 1829
1093.597 1849
1093.608 1860
1093.620 1868
1093.631 1871
1093.643 1866
1093.655 1852
1093.666 1837
1093.678 1810
1093.689 1765
1093.701 1703
1093.712 1639
1093.724 1584
1093.735 1534
1093.747 1477
1093.758 1423
1093.770 1376
1093.782 1329
1093.793 1288
1093.805 1250
1093.816 1211
1093.828 1167
1093.839 1133
1093.851 1120
1093.862 1126
1093.874 1130
1093.885 1120
1093.897 1118
1093.908 1121
1093.920 1126
1093.932 1134
1093.943 1144
1093.955 1151
1093.966 1133
1093.978 1091
1093.989 1045
1094.001 998
1094.012 952
1094.024 905
1094.035 861
1094.047 826
1094.058 799
1094.070 781
1094.082 759
1094.093 741
1094.105 734
1094.116 731
1094.128 723
1094.139 717
1094.151 714
1094.162 709
1094.174 718
1094.185 741
1094.197 772
1094.209 795
1094.220 806
1094.232 811
1094.243 819
1094.255 817
1094.266 815
1094.278 810
1094.289 795
1094.301 768
1094.312 736
1094.324 702
1094.335 688
1094.347 696
1094.359 725
1094.370 758
1094.382 790
1094.393 813
1094.405 833
1094.416 855
1094.428 882
1094.439 912
1094.451 938
1094.462 973
1094.474 1006
1094.486 1048
1094.497 1090
1094.509 1130
1094.520 1170
1094.532 1203
1094.543 1226
1094.555 1249
1094.566 1273
1094.578 1289
1094.589 1294
1094.601 1279
1094.613 1257
1094.624 1231
1094.636 1198
1094.647 1162
1094.659 1130
1094.670 1095
1094.682 1080
1094.693 1071
1094.705 1054
1094.716 1040
1094.728 1040
1094.740 1042
1094.751 1045
1094.763 1034
1094.774 1025
1094.786 1020
1094.797 1035
1094.809 1066
1094.820 1096
1094.832 1125
1094.843 1145
1094.855 1160
1094.867 1167
1094.878 1162
1094.890 1158
1094.901 1159
1094.913 1152
1094.924 1140
1094.936 1121
1094.947 1091
1094.959 1054
1094.970 1017
1094.982 972
1094.994 934
1095.005 912
1095.017 895
1095.028 879
1095.040 858
1095.051 829
1095.063 808
1095.074 783
1095.086 749
1095.097 708
1095.109 677
1095.121 664
1095.132 660
1095.144 654
1095.155 634
1095.167 614
1095.178 595
1095.190 574
1095.201 556
1095.213 532
1095.224 508
1095.236 501
1095.248 515
1095.259 533
1095.271 551
1095.282 560
1095.294 560
1095.305 567
1095.317 579
1095.328 604
1095.340 645
1095.352 689
1095.363 715
1095.375 730
1095.386 743
1095.398 765
1095.409 801
1095.421 835
1095.432 873
1095.444 909
1095.455 945
1095.467 973
1095.479 992
1095.490 1001
1095.502 1002
1095.513 1002
1095.525 991
1095.536 979
1095.548 970
1095.559 962
1095.571 961
1095.582 964
1095.594 969
1095.606 967
1095.617 962
1095.629 953
1095.640 943
1095.652 946
1095.663 941
1095.675 935
1095.686 931
1095.698 922
1095.710 902
1095.721 890
1095.733 893
1095.744 906
1095.756 916
1095.767 917
1095.779 911
1095.790 899
1095.802 887
1095.813 870
1095.825 854
1095.837 838
1095.848 827
1095.860 829
1095.871 825
1095.883 806
1095.894 780
1095.906 759
1095.917 726
1095.929 696
1095.941 684
1095.952 680
1095.964 671
1095.975 662
1095.987 657
1095.998 661
1096.010 653
1096.021 644
1096.033 649
1096.045 659
1096.056 675
1096.068 699
1096.079 723
1096.091 729
1096.102 725
1096.114 716
1096.125 704
1096.137 692
1096.148 683
1096.160 689
1096.172 716
1096.183 747
1096.195 764
1096.206 765
1096.218 733
1096.229 691
1096.241 664
1096.252 653
1096.264 646
1096.276 657
1096.287 673
1096.299 681
1096.310 685
1096.322 681
1096.333 679
1096.345 683
1096.356 695
1096.368 712
1096.380 725
1096.391 734
1096.403 746
1096.414 767
1096.426 790
1096.437 806
1096.449 823
1096.460 847
1096.472 872
1096.484 903
1096.495 951
1096.507 1007
1096.518 1057
1096.530 1095
1096.541 1126
1096.553 1173
1096.564 1232
1096.576 1307
1096.588 1395
1096.599 1489
1096.611 1574
1096.622 1644
1096.634 1699
1096.645 1738
1096.657 1765
1096.668 1785
1096.680 1797
1096.692 1792
1096.703 1773
1096.715 1727
1096.726 1666
1096.738 1610
1096.749 1558
1096.761 1505
1096.772 1442
1096.784 1364
1096.796 1281
1096.807 1197
1096.819 1099
1096.830 1002
1096.842 906
1096.853 811
1096.865 727
1096.876 657
1096.888 601
1096.900 558
1096.911 519
1096.923 478
1096.934 453
1096.946 427
1096.957 400
1096.969 367
1096.980 333
1096.992 306
1097.004 294
1097.015 290
1097.027 275
1097.038 263
1097.050 254
1097.061 237
1097.073 227
1097.084 234
1097.096 249
1097.108 279
1097.119 312
1097.131 330
1097.142 337
1097.154 344
1097.165 356
1097.177 378
1097.188 404
1097.200 432
1097.212 452
1097.223 462
1097.235 468
1097.246 475
1097.258 489
1097.269 499
1097.281 498
1097.292 472
1097.304 432
1097.316 381
1097.327 336
1097.339 293
1097.350 245
1097.362 200
1097.373 158
1097.385 130
1097.397 114
1097.408 115
1097.420 148
1097.431 207
1097.443 277
1097.454 356
1097.466 428
1097.477 477
1097.489 519
1097.501 561
1097.512 614
1097.524 676
1097.535 752
1097.547 825
1097.558 884
1097.570 940
1097.581 990
1097.593 1047
1097.605 1102
1097.616 1135
1097.628 1141
1097.639 1128
1097.651 1109
1097.662 1083
1097.674 1056
1097.686 1028
1097.697 1002
1097.709 992
1097.720 981
1097.732 965
1097.743 950
1097.755 944
1097.766 943
1097.778 935
1097.790 917
1097.801 881
1097.813 828
1097.824 749
1097.836 668
1097.847 585
1097.859 516
1097.871 459
1097.882 408
1097.894 355
1097.905 312
1097.917 289
1097.928 290
1097.940 319
1097.951 350
1097.963 358
1097.975 350
1097.986 345
1097.998 361
1098.009 381
1098.021 395
1098.032 400
1098.044 390
1098.055 375
1098.067 345
1098.079 315
1098.090 308
1098.102 317
1098.113 323
1098.125 324
1098.136 317
1098.148 314
1098.160 316
1098.171 303
1098.183 295
1098.194 300
1098.206 319
1098.217 351
1098.229 383
1098.241 411
1098.252 439
1098.264 481
1098.275 529
1098.287 574
1098.298 603
1098.310 612
1098.321 625
1098.333 645
1098.345 672
1098.356 703
1098.368 739
1098.379 782
1098.391 835
1098.402 904
1098.414 972
1098.426 1045
1098.437 1129
1098.449 1207
1098.460 1288
1098.472 1383
1098.483 1490
1098.495 1622
1098.506 1760
1098.518 1890
1098.530 2017
1098.541 2136
1098.553 2228
1098.564 2310
1098.576 2367
1098.587 2401
1098.599 2427
1098.611 2446
1098.622 2441
1098.634 2420
1098.645 2379
1098.657 2324
1098.668 2262
1098.680 2192
1098.692 2132
1098.703 2077
1098.715 2011
1098.726 1924
1098.738 1822
1098.749 1707
1098.761 1564
1098.772 1419
1098.784 1290
1098.796 1173
1098.807 1078
1098.819 1004
1098.830 941
1098.842 887
1098.853 839
1098.865 791
1098.877 742
1098.888 699
1098.900 661
1098.911 637
1098.923 624
1098.934 614
1098.946 611
1098.958 611
1098.969 604
1098.981 609
1098.992 614
1099.004 619
1099.015 628
1099.027 642
1099.039 652
1099.050 655
1099.062 658
1099.073 644
1099.085 616
1099.096 581
1099.108 545
1099.120 512
1099.131 481
1099.143 460
1099.154 455
1099.166 449
1099.177 443
1099.189 440
1099.200 440
1099.212 435
1099.224 425
1099.235 426
1099.247 436
1099.258 452
1099.270 464
1099.281 450
1099.293 424
1099.305 383
1099.316 340
1099.328 332
1099.339 340
1099.351 361
1099.362 391
1099.374 421
1099.386 463
1099.397 519
1099.409 586
1099.420 646
1099.432 698
1099.443 759
1099.455 821
1099.467 881
1099.478 956
1099.490 1039
1099.501 1123
1099.513 1214
1099.524 1309
1099.536 1407
1099.548 1492
1099.559 1566
1099.571 1636
1099.582 1700
1099.594 1737
1099.605 1745
1099.617 1729
1099.629 1701
1099.640 1665
1099.652 1627
1099.663 1597
1099.675 1572
1099.686 1534
1099.698 1478
1099.710 1410
1099.721 1327
1099.733 1246
1099.744 1169
1099.756 1091
1099.767 1005
1099.779 904
1099.791 802
1099.802 706
1099.814 614
1099.825 531
1099.837 470
1099.848 437
1099.860 431
1099.872 421
1099.883 419
1099.895 410
1099.906 406
1099.918 421
1099.929 448
1099.941 484
1099.953 535
1099.964 594
1099.976 651
1099.987 707
1099.999 762
1100.010 810
1100.022 839
1100.034 842
1100.045 826
1100.057 802
1100.068 774
1100.080 753
1100.091 732
1100.103 707
1100.115 670
1100.126 629
1100.138 600
1100.149 577
1100.161 544
1100.172 516
1100.184 497
1100.196 478
1100.207 471
1100.219 461
1100.230 451
1100.242 447
1100.254 455
1100.265 481
1100.277 526
1100.288 587
1100.300 650
1100.311 703
1100.323 752
1100.335 798
1100.346 831
1100.358 841
1100.369 842
1100.381 841
1100.392 850
1100.404 863
1100.416 882
1100.427 905
1100.439 937
1100.450 978
1100.462 1016
1100.473 1055
1100.485 1093
1100.497 1113
1100.508 1121
1100.520 1125
1100.531 1127
1100.543 1137
1100.554 1156
1100.566 1166
1100.578 1174
1100.589 1184
1100.601 1187
1100.612 1195
1100.624 1208
1100.635 1216
1100.647 1214
1100.659 1204
1100.670 1191
1100.682 1171
1100.693 1148
1100.705 1119
1100.717 1093
1100.728 1060
1100.740 1012
1100.751 961
1100.763 906
1100.774 846
1100.786 803
1100.798 765
1100.809 714
1100.821 662
1100.832 620
1100.844 570
1100.855 523
1100.867 487
1100.879 464
1100.890 458
1100.902 464
1100.913 466
1100.925 475
1100.936 481
1100.948 485
1100.960 497
1100.971 517
1100.983 545
1100.994 569
1101.006 588
1101.018 602
1101.029 605
1101.041 616
1101.052 619
1101.064 623
1101.075 621
1101.087 606
1101.099 587
1101.110 562
1101.122 539
1101.133 523
1101.145 497
1101.156 467
1101.168 448
1101.180 444
1101.191 450
1101.203 468
1101.214 499
1101.226 538
1101.238 575
1101.249 607
1101.261 620
1101.272 637
1101.284 646
1101.295 644
1101.307 637
1101.319 638
1101.330 648
1101.342 661
1101.353 673
1101.365 677
1101.376 678
1101.388 694
1101.400 712
1101.411 739
1101.423 764
1101.434 762
1101.446 748
1101.458 725
1101.469 702
1101.481 686
1101.492 687
1101.504 694
1101.515 707
1101.527 735
1101.539 763
1101.550 773
1101.562 785
1101.573 788
1101.585 779
1101.597 774
1101.608 764
1101.620 759
1101.631 748
1101.643 730
1101.654 723
1101.666 722
1101.678 714
1101.689 685
1101.701 647
1101.712 607
1101.724 572
1101.736 556
1101.747 552
1101.759 550
1101.770 535
1101.782 509
1101.793 492
1101.805 491
1101.817 506
1101.828 530
1101.840 539
1101.851 530
1101.863 522
1101.874 515
1101.886 490
1101.898 468
1101.909 466
1101.921 469
1101.932 475
1101.944 485
1101.956 492
1101.967 504
1101.979 512
1101.990 511
1102.002 505
1102.013 490
1102.025 478
1102.037 462
1102.048 459
1102.060 461
1102.071 476
1102.083 498
1102.095 518
1102.106 546
1102.118 578
1102.129 620
1102.141 657
1102.152 688
1102.164 692
1102.176 676
1102.187 636
1102.199 592
1102.210 560
1102.222 543
1102.234 523
1102.245 512
1102.257 507
1102.268 492
1102.280 475
1102.292 449
1102.303 420
1102.315 400
1102.326 384
1102.338 374
1102.349 373
1102.361 382
1102.373 399
1102.384 424
1102.396 458
1102.407 493
1102.419 540
1102.431 577
1102.442 613
1102.454 649
1102.465 692
1102.477 729
1102.488 756
1102.500 792
1102.512 835
1102.523 900
1102.535 977
1102.546 1074
1102.558 1199
1102.570 1332
1102.581 1456
1102.593 1583
1102.604 1702
1102.616 1793
1102.628 1865
1102.639 1913
1102.651 1963
1102.662 2007
1102.674 2019
1102.685 2006
1102.697 1972
1102.709 1934
1102.720 1886
1102.732 1824
1102.743 1741
1102.755 1645
1102.767 1537
1102.778 1404
1102.790 1248
1102.801 1091
1102.813 943
1102.824 799
1102.836 674
1102.848 575
1102.859 492
1102.871 433
1102.882 395
1102.894 373
1102.906 365
1102.917 357
1102.929 351
1102.940 340
1102.952 322
1102.964 308
1102.975 298
1102.987 288
1102.998 286
1103.010 285
1103.021 291
1103.033 309
1103.045 340
1103.056 383
1103.068 425
1103.079 462
1103.091 482
1103.103 485
1103.114 476
1103.126 465
1103.137 444
1103.149 428
1103.161 418
1103.172 406
1103.184 401
1103.195 407
1103.207 412
1103.219 424
1103.230 430
1103.242 421
1103.253 409
1103.265 403
1103.276 400
1103.288 402
1103.300 415
1103.311 431
1103.323 431
1103.334 431
1103.346 447
1103.358 476
1103.369 499
1103.381 516
1103.392 542
1103.404 565
1103.416 567
1103.427 557
1103.439 553
1103.450 553
1103.462 565
1103.474 586
1103.485 606
1103.497 612
1103.508 615
1103.520 619
1103.531 641
1103.543 665
1103.555 691
1103.566 736
1103.578 776
1103.589 812
1103.601 859
1103.613 914
1103.624 959
1103.636 996
1103.647 1039
1103.659 1072
1103.671 1100
1103.682 1126
1103.694 1144
1103.705 1145
1103.717 1122
1103.729 1101
1103.740 1077
1103.752 1040
1103.763 986
1103.775 943
1103.786 906
1103.798 855
1103.810 797
1103.821 742
1103.833 695
1103.844 639
1103.856 587
1103.868 535
1103.879 483
1103.891 433
1103.902 398
1103.914 383
1103.926 360
1103.937 331
1103.949 310
1103.960 290
1103.972 273
1103.984 260
1103.995 261
1104.007 263
1104.018 265
1104.030 253
1104.042 229
1104.053 215
1104.065 209
1104.076 214
1104.088 210
1104.100 202
1104.111 200
1104.123 219
1104.134 245
1104.146 273
1104.157 308
1104.169 354
1104.181 405
1104.192 443
1104.204 471
1104.215 494
1104.227 528
1104.239 569
1104.250 613
1104.262 640
1104.273 629
1104.285 588
1104.297 548
1104.308 510
1104.320 482
1104.331 457
1104.343 437
1104.355 408
1104.366 368
1104.378 318
1104.389 278
1104.401 255
1104.413 231
1104.424 214
1104.436 199
1104.447 190
1104.459 194
1104.471 214
1104.482 238
1104.494 271
1104.505 309
1104.517 348
1104.529 378
1104.540 411
1104.552 449
1104.563 491
1104.575 540
1104.587 582
1104.598 608
1104.610 614
1104.621 605
1104.633 594
1104.645 588
1104.656 581
1104.668 581
1104.679 581
1104.691 581
1104.703 570
1104.714 560
1104.726 548
1104.737 532
1104.749 507
1104.761 477
1104.772 457
1104.784 437
1104.795 409
1104.807 373
1104.818 342
1104.830 312
1104.842 286
1104.853 265
1104.865 245
1104.876 228
1104.888 225
1104.900 222
1104.911 223
1104.923 229
1104.934 234
1104.946 227
1104.958 211
1104.969 188
1104.981 167
1104.992 154
1105.004 159
1105.016 179
1105.027 203
1105.039 228
1105.050 238
1105.062 247
1105.074 253
1105.085 263
1105.097 283
1105.108 317
1105.120 354
1105.132 378
1105.143 386
1105.155 390
1105.166 405
1105.178 416
1105.190 419
1105.201 424
1105.213 430
1105.224 423
1105.236 413
1105.248 409
1105.259 410
1105.271 406
1105.282 393
1105.294 376
1105.306 366
1105.317 361
1105.329 356
1105.340 348
1105.352 333
1105.364 306
1105.375 278
1105.387 256
1105.398 227
1105.410 214
1105.422 215
1105.433 225
1105.445 231
1105.456 224
1105.468 211
1105.480 194
1105.491 175
1105.503 149
1105.515 106
1105.526 59
1105.538 34
1105.549 40
1105.561 63
1105.573 92
1105.584 132
1105.596 187
1105.607 247
1105.619 312
1105.631 384
1105.642 454
1105.654 504
1105.665 539
1105.677 555
1105.689 555
1105.700 549
1105.712 542
1105.723 534
1105.735 520
1105.747 490
1105.758 460
1105.770 421
1105.781 368
1105.793 308
1105.805 243
1105.816 186
1105.828 126
1105.839 56
1105.851 -12
1105.863 -70
1105.874 -99
1105.886 -103
1105.897 -100
1105.909 -98
1105.921 -76
1105.932 -47
1105.944 -7
1105.955 31
1105.967 61
1105.979 92
1105.990 115
1106.002 134
1106.013 161
1106.025 186
1106.037 199
1106.048 203
1106.060 200
1106.071 182
1106.083 149
1106.095 115
1106.106 89
1106.118 70
1106.129 54
1106.141 40
1106.153 26
1106.164 10
1106.176 -10
1106.188 -32
1106.199 -42
1106.211 -43
1106.222 -40
1106.234 -46
1106.246 -54
1106.257 -58
1106.269 -51
1106.280 -52
1106.292 -60
1106.304 -73
1106.315 -69
1106.327 -47
1106.338 -27
1106.350 -7
1106.362 11
1106.373 17
1106.385 10
1106.396 10
1106.408 21
1106.420 27
1106.431 28
1106.443 49
1106.454 75
1106.466 103
1106.478 130
1106.489 152
1106.501 176
1106.513 213
1106.524 251
1106.536 289
1106.547 320
1106.559 354
1106.571 384
1106.582 404
1106.594 415
1106.605 425
1106.617 427
1106.629 427
1106.640 425
1106.652 433
1106.663 452
1106.675 462
1106.687 462
1106.698 462
1106.710 461
1106.721 448
1106.733 428
1106.745 409
1106.756 366
1106.768 299
1106.779 239
1106.791 198
1106.803 170
1106.814 156
1106.826 149
1106.838 157
1106.849 183
1106.861 222
1106.872 243
1106.884 257
1106.896 257
1106.907 271
1106.919 284
1106.930 291
1106.942 293
1106.954 298
1106.965 306
1106.977 326
1106.988 341
1107.000 358
1107.012 367
1107.023 365
1107.035 358
1107.047 339
1107.058 295
1107.070 237
1107.081 176
1107.093 119
1107.105 61
1107.116 24
1107.128 10
1107.139 -6
1107.151 -33
1107.163 -58
1107.174 -70
1107.186 -82
1107.197 -98
1107.209 -119
1107.221 -137
1107.232 -142
1107.244 -138
1107.255 -114
1107.267 -85
1107.279 -54
1107.290 -25
1107.302 5
1107.314 36
1107.325 66
1107.337 86
1107.348 106
1107.360 122
1107.372 143
1107.383 159
1107.395 171
1107.406 180
1107.418 204
1107.430 239
1107.441 276
1107.453 304
1107.465 322
1107.476 325
1107.488 322
1107.499 326
1107.511 343
1107.523 365
1107.534 380
1107.546 396
1107.557 414
1107.569 443
1107.581 477
1107.592 500
1107.604 510
1107.615 512
1107.627 501
1107.639 491
1107.650 490
1107.662 496
1107.674 512
1107.685 519
1107.697 524
1107.708 524
1107.720 522
1107.732 515
1107.743 498
1107.755 463
1107.766 425
1107.778 388
1107.790 360
1107.801 340
1107.813 326
1107.825 317
1107.836 306
1107.848 300
1107.859 302
1107.871 307
1107.883 310
1107.894 309
1107.906 306
1107.917 307
1107.929 307
1107.941 309
1107.952 327
1107.964 362
1107.976 390
1107.987 427
1107.999 467
1108.010 500
1108.022 522
1108.034 523
1108.045 518
1108.057 499
1108.068 478
1108.080 451
1108.092 406
1108.103 359
1108.115 318
1108.127 295
1108.138 288
1108.150 280
1108.161 272
1108.173 260
1108.185 243
1108.196 227
1108.208 208
1108.219 190
1108.231 174
1108.243 164
1108.254 155
1108.266 155
1108.278 166
1108.289 178
1108.301 189
1108.312 189
1108.324 174
1108.336 161
1108.347 146
1108.359 125
1108.370 107
1108.382 91
1108.394 80
1108.405 78
1108.417 82
1108.429 84
1108.440 87
1108.452 96
1108.463 114
1108.475 153
1108.487 193
1108.498 233
1108.510 269
1108.521 299
1108.533 331
1108.545 361
1108.556 396
1108.568 436
1108.580 469
1108.591 495
1108.603 513
1108.614 535
1108.626 549
1108.638 556
1108.649 560
1108.661 568
1108.673 571
1108.684 562
1108.696 549
1108.707 523
1108.719 487
1108.731 444
1108.742 398
1108.754 354
1108.765 310
1108.777 274
1108.789 242
1108.800 205
1108.812 173
1108.824 148
1108.835 122
1108.847 114
1108.858 118
1108.870 130
1108.882 135
1108.893 138
1108.905 140
1108.917 148
1108.928 164
1108.940 191
1108.951 218
1108.963 249
1108.975 268
1108.986 283
1108.998 303
1109.009 334
1109.021 344
1109.033 322
1109.044 291
1109.056 265
1109.068 256
1109.079 260
1109.091 272
1109.102 282
1109.114 285
1109.126 283
1109.137 282
1109.149 284
1109.161 299
1109.172 321
1109.184 353
1109.195 394
1109.207 433
1109.219 465
1109.230 487
1109.242 512
1109.254 538
1109.265 571
1109.277 601
1109.288 621
1109.300 620
1109.312 607
1109.323 580
1109.335 553
1109.346 536
1109.358 528
1109.370 503
1109.381 476
1109.393 461
1109.405 458
1109.416 459
1109.428 448
1109.439 425
1109.451 391
1109.463 351
1109.474 312
1109.486 283
1109.498 261
1109.509 238
1109.521 235
1109.532 242
1109.544 253
1109.556 270
1109.567 295
1109.579 329
1109.591 375
1109.602 422
1109.614 454
1109.625 471
1109.637 485
1109.649 492
1109.660 498
1109.672 501
1109.684 504
1109.695 517
1109.707 528
1109.718 522
1109.730 508
1109.742 485
1109.753 465
1109.765 442
1109.777 401
1109.788 339
1109.800 272
1109.811 205
1109.823 148
1109.835 107
1109.846 74
1109.858 40
1109.870 14
1109.881 -7
1109.893 -18
1109.904 -20
1109.916 -12
1109.928 -3
1109.939 -6
1109.951 -25
1109.963 -54
1109.974 -61
1109.986 -51
1109.997 -34
1110.009 -13
1110.021 0
1110.032 17
1110.044 53
1110.056 100
1110.067 152
1110.079 195
1110.090 231
1110.102 267
1110.114 299
1110.125 328
1110.137 350
1110.149 385
1110.160 425
1110.172 455
1110.183 468
1110.195 475
1110.207 474
1110.218 477
1110.230 479
1110.242 464
1110.253 437
1110.265 413
1110.276 382
1110.288 338
1110.300 278
1110.311 225
1110.323 184
1110.335 146
1110.346 106
1110.358 68
1110.369 35
1110.381 10
1110.393 6
1110.404 5
1110.416 -0
1110.428 -7
1110.439 -18
1110.451 -18
1110.463 -2
1110.474 19
1110.486 29
1110.497 46
1110.509 57
1110.521 65
1110.532 86
1110.544 126
1110.556 169
1110.567 213
1110.579 245
1110.590 274
1110.602 303
1110.614 335
1110.625 351
1110.637 355
1110.649 358
1110.660 364
1110.672 367
1110.683 375
1110.695 381
1110.707 387
1110.718 390
1110.730 378
1110.742 362
1110.753 337
1110.765 310
1110.776 288
1110.788 258
1110.800 238
1110.811 220
1110.823 195
1110.835 160
1110.846 144
1110.858 143
1110.870 147
1110.881 149
1110.893 135
1110.904 106
1110.916 73
1110.928 34
1110.939 -5
1110.951 -34
1110.963 -43
1110.974 -50
1110.986 -50
1110.997 -48
1111.009 -51
1111.021 -43
1111.032 -20
1111.044 5
1111.056 27
1111.067 43
1111.079 48
1111.091 59
1111.102 81
1111.114 110
1111.125 137
1111.137 150
1111.149 161
1111.160 171
1111.172 176
1111.184 181
1111.195 184
1111.207 182
1111.218 163
1111.230 127
1111.242 71
1111.253 19
1111.265 -14
1111.277 -33
1111.288 -48
1111.300 -58
1111.312 -63
1111.323 -70
1111.335 -67
1111.346 -50
1111.358 -21
1111.370 27
1111.381 77
1111.393 112
1111.405 134
1111.416 148
1111.428 157
1111.439 169
1111.451 169
1111.463 152
1111.474 131
1111.486 117
1111.498 110
1111.509 104
1111.521 108
1111.533 111
1111.544 116
1111.556 124
1111.567 133
1111.579 144
1111.591 157
1111.602 176
1111.614 193
1111.626 207
1111.637 218
1111.649 233
1111.661 255
1111.672 267
1111.684 275
1111.695 283
1111.707 284
1111.719 277
1111.730 260
1111.742 230
1111.754 195
1111.765 158
1111.777 115
1111.788 76
1111.800 28
1111.812 -13
1111.823 -40
1111.835 -53
1111.847 -61
1111.858 -69
1111.870 -68
1111.882 -72
1111.893 -77
1111.905 -73
1111.916 -57
1111.928 -40
1111.940 -39
1111.951 -50
1111.963 -64
1111.975 -62
1111.986 -41
1111.998 -22
1112.010 -16
1112.021 -26
1112.033 -24
1112.044 -7
1112.056 11
1112.068 21
1112.079 28
1112.091 33
1112.103 36
1112.114 39
1112.126 34
1112.138 29
1112.149 20
1112.161 14
1112.172 2
1112.184 -4
1112.196 -9
1112.207 -11
1112.219 -12
1112.231 -19
1112.242 -25
1112.254 -25
1112.266 -29
1112.277 -32
1112.289 -30
1112.300 -25
1112.312 -17
1112.324 7
1112.335 41
1112.347 70
1112.359 98
1112.370 128
1112.382 169
1112.394 211
1112.405 242
1112.417 264
1112.429 291
1112.440 301
1112.452 288
1112.463 270
1112.475 244
1112.487 229
1112.498 218
1112.510 203
1112.522 191
1112.533 189
1112.545 199
1112.557 215
1112.568 223
1112.580 220
1112.591 224
1112.603 239
1112.615 253
1112.626 278
1112.638 313
1112.650 330
1112.661 340
1112.673 358
1112.685 377
1112.696 399
1112.708 417
1112.719 428
1112.731 441
1112.743 448
1112.754 434
1112.766 405
1112.778 371
1112.789 324
1112.801 274
1112.813 237
1112.824 203
1112.836 178
1112.848 144
1112.859 108
1112.871 91
1112.882 87
1112.894 87
1112.906 72
1112.917 46
1112.929 26
1112.941 27
1112.952 35
1112.964 34
1112.976 34
1112.987 35
1112.999 30
1113.011 29
1113.022 38
1113.034 58
1113.045 88
1113.057 114
1113.069 141
1113.080 161
1113.092 170
1113.104 172
1113.115 171
1113.127 172
1113.139 175
1113.150 175
1113.162 180
1113.173 183
1113.185 182
1113.197 179
1113.208 179
1113.220 182
1113.232 177
1113.243 153
1113.255 118
1113.267 92
1113.278 81
1113.290 72
1113.302 64
1113.313 52
1113.325 42
1113.336 51
1113.348 70
1113.360 91
1113.371 120
1113.383 150
1113.395 177
1113.406 198
1113.418 205
1113.430 200
1113.441 198
1113.453 202
1113.465 205
1113.476 213
1113.488 217
1113.499 209
1113.511 199
1113.523 186
1113.534 176
1113.546 168
1113.558 178
1113.569 211
1113.581 260
1113.593 312
1113.604 371
1113.616 433
1113.628 503
1113.639 575
1113.651 645
1113.663 701
1113.674 742
1113.686 769
1113.697 778
1113.709 770
1113.721 753
1113.732 720
1113.744 681
1113.756 623
1113.767 542
1113.779 452
1113.791 369
1113.802 297
1113.814 233
1113.826 165
1113.837 96
1113.849 38
1113.860 -3
1113.872 -33
1113.884 -59
1113.895 -74
1113.907 -75
1113.919 -70
1113.930 -70
1113.942 -80
1113.954 -97
1113.965 -115
1113.977 -123
1113.989 -131
1114.000 -144
1114.012 -169
1114.024 -206
1114.035 -249
1114.047 -289
1114.058 -331
1114.070 -357
1114.082 -383
1114.093 -401
1114.105 -407
1114.117 -400
1114.128 -385
1114.140 -349
1114.152 -302
1114.163 -255
1114.175 -222
1114.187 -192
1114.198 -153
1114.210 -120
1114.222 -104
1114.233 -92
1114.245 -75
1114.256 -52
1114.268 -27
1114.280 -1
1114.291 11
1114.303 15
1114.315 17
1114.326 18
1114.338 8
1114.350 -5
1114.361 -18
1114.373 -30
1114.385 -30
1114.396 -27
1114.408 -9
1114.420 30
1114.431 74
1114.443 133
1114.455 208
1114.466 276
1114.478 339
1114.489 430
1114.501 536
1114.513 655
1114.524 779
1114.536 918
1114.548 1064
1114.559 1207
1114.571 1357
1114.583 1530
1114.594 1743
1114.606 1999
1114.618 2276
1114.629 2561
1114.641 2840
1114.653 3117
1114.664 3386
1114.676 3635
1114.688 3860
1114.699 4059
1114.711 4209
1114.722 4303
1114.734 4347
1114.746 4332
1114.757 4276
1114.769 4176
1114.781 4022
1114.792 3826
1114.804 3599
1114.816 3332
1114.827 3046
1114.839 2751
1114.851 2433
1114.862 2099
1114.874 1760
1114.886 1422
1114.897 1089
1114.909 789
1114.921 531
1114.932 336
1114.944 214
1114.955 133
1114.967 72
1114.979 36
1114.990 25
1115.002 46
1115.014 81
1115.025 107
1115.037 131
1115.049 152
1115.060 160
1115.072 164
1115.084 158
1115.095 156
1115.107 157
1115.119 160
1115.130 161
1115.142 161
1115.154 167
1115.165 160
1115.177 148
1115.189 137
1115.200 123
1115.212 106
1115.223 85
1115.235 69
1115.247 56
1115.258 44
1115.270 29
1115.282 15
1115.293 7
1115.305 -6
1115.317 -23
1115.328 -38
1115.340 -32
1115.352 -9
1115.363 8
1115.375 17
1115.387 31
1115.398 47
1115.410 49
1115.422 49
1115.433 47
1115.445 52
1115.457 66
1115.468 105
1115.480 170
1115.492 254
1115.503 355
1115.515 447
1115.526 539
1115.538 640
1115.550 743
1115.561 853
1115.573 973
1115.585 1109
1115.596 1243
1115.608 1380
1115.620 1527
1115.631 1679
1115.643 1844
1115.655 2003
1115.666 2158
1115.678 2316
1115.690 2455
1115.701 2541
1115.713 2587
1115.725 2593
1115.736 2569
1115.748 2514
1115.760 2417
1115.771 2293
1115.783 2151
1115.795 2001
1115.806 1860
1115.818 1721
1115.830 1568
1115.841 1401
1115.853 1225
1115.864 1039
1115.876 858
1115.888 680
1115.899 511
1115.911 366
1115.923 248
1115.934 148
1115.946 69
1115.958 19
1115.969 -2
1115.981 -0
1115.993 29
1116.004 62
1116.016 86
1116.028 91
1116.039 67
1116.051 42
1116.063 34
1116.074 29
1116.086 26
1116.098 16
1116.109 3
1116.121 9
1116.133 26
1116.144 33
1116.156 43
1116.168 41
1116.179 33
1116.191 23
1116.203 2
1116.214 -35
1116.226 -81
1116.238 -120
1116.249 -158
1116.261 -185
1116.272 -213
1116.284 -240
1116.296 -257
1116.307 -259
1116.319 -257
1116.331 -252
1116.342 -247
1116.354 -258
1116.366 -269
1116.377 -269
1116.389 -262
1116.401 -236
1116.412 -202
1116.424 -167
1116.436 -124
1116.447 -63
1116.459 15
1116.471 105
1116.482 186
1116.494 255
1116.506 318
1116.517 372
1116.529 408
1116.541 426
1116.552 437
1116.564 452
1116.576 487
1116.587 536
1116.599 591
1116.611 661
1116.622 730
1116.634 791
1116.646 860
1116.657 930
1116.669 984
1116.681 1024
1116.692 1057
1116.704 1070
1116.716 1076
1116.727 1072
1116.739 1051
1116.751 1023
1116.762 986
1116.774 941
1116.786 887
1116.797 828
1116.809 766
1116.821 696
1116.832 618
1116.844 539
1116.855 454
1116.867 368
1116.879 268
1116.890 174
1116.902 95
1116.914 37
1116.925 0
1116.937 -29
1116.949 -52
1116.960 -69
1116.972 -87
1116.984 -104
1116.995 -110
1117.007 -130
1117.019 -156
1117.030 -159
1117.042 -147
1117.054 -139
1117.065 -125
1117.077 -98
1117.089 -70
1117.100 -39
1117.112 -3
1117.124 36
1117.135 83
1117.147 132
1117.159 171
1117.170 195
1117.182 219
1117.194 242
1117.205 256
1117.217 265
1117.229 267
1117.240 264
1117.252 247
1117.264 228
1117.275 213
1117.287 200
1117.299 191
1117.310 176
1117.322 169
1117.334 158
1117.345 142
1117.357 115
1117.369 91
1117.380 78
1117.392 54
1117.404 27
1117.415 8
1117.427 4
1117.439 5
1117.450 0
1117.462 -2
1117.474 -0
1117.485 -2
1117.497 -8
1117.509 -18
1117.520 -17
1117.532 -2
1117.544 21
1117.555 47
1117.567 67
1117.579 69
1117.590 71
1117.602 88
1117.614 121
1117.625 162
1117.637 206
1117.649 248
1117.660 289
1117.672 322
1117.684 336
1117.695 345
1117.707 352
1117.719 353
1117.730 347
1117.742 322
1117.754 280
1117.765 236
1117.777 203
1117.789 173
1117.800 139
1117.812 123
1117.824 119
1117.835 115
1117.847 116
1117.859 118
1117.870 132
1117.882 147
1117.894 155
1117.905 166
1117.917 180
1117.929 191
1117.940 219
1117.952 248
1117.964 261
1117.975 271
1117.987 286
1117.999 288
1118.010 287
1118.022 289
1118.034 297
1118.045 315
1118.057 320
1118.069 297
1118.080 254
1118.092 211
1118.104 174
1118.115 145
1118.127 134
1118.139 134
1118.150 139
1118.162 154
1118.174 170
1118.185 190
1118.197 204
1118.209 219
1118.220 236
1118.232 252
1118.244 264
1118.255 273
1118.267 273
1118.279 248
1118.290 217
1118.302 166
1118.314 97
1118.325 37
1118.337 -3
1118.349 -33
1118.360 -48
1118.372 -60
1118.384 -65
1118.395 -59
1118.407 -59
1118.419 -62
1118.430 -52
1118.442 -33
1118.454 -19
1118.465 3
1118.477 49
1118.489 99
1118.500 156
1118.512 210
1118.524 251
1118.535 277
1118.547 279
1118.559 286
1118.570 298
1118.582 312
1118.594 303
1118.605 281
1118.617 251
1118.629 200
1118.640 146
1118.652 88
1118.664 45
1118.675 24
1118.687 20
1118.699 23
1118.710 29
1118.722 40
1118.734 48
1118.745 49
1118.757 44
1118.769 43
1118.780 52
1118.792 68
1118.804 87
1118.816 114
1118.827 142
1118.839 166
1118.851 192
1118.862 209
1118.874 210
1118.886 213
1118.897 220
1118.909 241
1118.921 257
1118.932 255
1118.944 227
1118.956 195
1118.967 155
1118.979 104
1118.991 65
1119.002 36
1119.014 15
1119.026 -3
1119.037 -10
1119.049 -15
1119.061 -24
1119.072 -36
1119.084 -51
1119.096 -64
1119.107 -69
1119.119 -65
1119.131 -57
1119.142 -43
1119.154 -34
1119.166 -28
1119.177 -19
1119.189 -22
1119.201 -22
1119.212 -16
1119.224 -12
1119.236 -1
1119.247 10
1119.259 19
1119.271 20
1119.282 5
1119.294 -15
1119.306 -34
1119.317 -49
1119.329 -58
1119.341 -57
1119.352 -50
1119.364 -36
1119.376 -19
1119.388 1
1119.399 19
1119.411 48
1119.423 82
1119.434 110
1119.446 125
1119.458 147
1119.469 176
1119.481 206
1119.493 231
1119.504 237
1119.516 229
1119.528 220
1119.539 213
1119.551 214
1119.563 223
1119.574 233
1119.586 257
1119.598 284
1119.609 308
1119.621 333
1119.633 348
1119.644 358
1119.656 362
1119.668 372
1119.679 387
1119.691 407
1119.703 431
1119.714 445
1119.726 449
1119.738 457
1119.749 472
1119.761 498
1119.773 525
1119.784 539
1119.796 545
1119.808 558
1119.820 566
1119.831 561
1119.843 543
1119.855 508
1119.866 467
1119.878 425
1119.890 377
1119.901 327
1119.913 281
1119.925 237
1119.936 204
1119.948 170
1119.960 129
1119.971 82
1119.983 24
1119.995 -40
1120.006 -99
1120.018 -139
1120.030 -165
1120.041 -175
1120.053 -175
1120.065 -167
1120.076 -146
1120.088 -112
1120.100 -79
1120.111 -47
1120.123 -11
1120.135 28
1120.146 68
1120.158 106
1120.170 129
1120.182 145
1120.193 147
1120.205 144
1120.217 139
1120.228 121
1120.240 97
1120.252 72
1120.263 52
1120.275 45
1120.287 33
1120.298 11
1120.310 -17
1120.322 -43
1120.333 -73
1120.345 -104
1120.357 -124
1120.368 -128
1120.380 -121
1120.392 -103
1120.403 -87
1120.415 -79
1120.427 -80
1120.438 -84
1120.450 -88
1120.462 -84
1120.474 -71
1120.485 -57
1120.497 -42
1120.509 -16
1120.520 21
1120.532 75
1120.544 133
1120.555 194
1120.567 250
1120.579 299
1120.590 350
1120.602 408
1120.614 463
1120.625 506
1120.637 538
1120.649 573
1120.660 612
1120.672 641
1120.684 662
1120.695 671
1120.707 669
1120.719 645
1120.731 607
1120.742 565
1120.754 510
1120.766 442
1120.777 367
1120.789 294
1120.801 226
1120.812 186
1120.824 160
1120.836 147
1120.847 143
1120.859 151
1120.871 153
1120.882 148
1120.894 140
1120.906 121
1120.917 107
1120.929 95
1120.941 86
1120.952 80
1120.964 70
1120.976 67
1120.988 77
1120.999 82
1121.011 78
1121.023 77
1121.034 74
1121.046 54
1121.058 25
1121.069 -0
1121.081 -5
1121.093 7
1121.104 22
1121.116 34
1121.128 46
1121.139 69
1121.151 102
1121.163 152
1121.174 196
1121.186 231
1121.198 255
1121.210 267
1121.221 258
1121.233 238
1121.245 225
1121.256 208
1121.268 190
1121.280 166
1121.291 137
1121.303 114
1121.315 84
1121.326 44
1121.338 6
1121.350 -34
1121.361 -67
1121.373 -86
1121.385 -102
1121.396 -110
1121.408 -97
1121.420 -70
1121.432 -40
1121.443 -10
1121.455 15
1121.467 26
1121.478 43
1121.490 73
1121.502 99
1121.513 120
1121.525 135
1121.537 151
1121.548 166
1121.560 170
1121.572 166
1121.583 157
1121.595 151
1121.607 137
1121.619 125
1121.630 120
1121.642 117
1121.654 108
1121.665 84
1121.677 54
1121.689 33
1121.700 17
1121.712 8
1121.724 13
1121.735 23
1121.747 27
1121.759 35
1121.770 42
1121.782 47
1121.794 52
1121.806 56
1121.817 68
1121.829 82
1121.841 96
1121.852 108
1121.864 133
1121.876 164
1121.887 194
1121.899 221
1121.911 237
1121.922 247
1121.934 253
1121.946 261
1121.957 267
1121.969 273
1121.981 267
1121.993 245
1122.004 216
1122.016 186
1122.028 155
1122.039 134
1122.051 126
1122.063 120
1122.074 117
1122.086 107
1122.098 90
1122.109 67
1122.121 36
1122.133 0
1122.144 -21
1122.156 -23
1122.168 -20
1122.180 -22
1122.191 -16
1122.203 -7
1122.215 -0
1122.226 -8
1122.238 -20
1122.250 -20
1122.261 -22
1122.273 -34
1122.285 -52
1122.296 -64
1122.308 -79
1122.320 -100
1122.332 -119
1122.343 -118
1122.355 -102
1122.367 -88
1122.378 -69
1122.390 -40
1122.402 -14
1122.413 -2
1122.425 7
1122.437 6
1122.448 -6
1122.460 -6
1122.472 15
1122.483 46
1122.495 90
1122.507 131
1122.519 169
1122.530 205
1122.542 246
1122.554 286
1122.565 321
1122.577 351
1122.589 385
1122.600 429
1122.612 476
1122.624 521
1122.635 569
1122.647 603
1122.659 613
1122.671 618
1122.682 634
1122.694 647
1122.706 643
1122.717 625
1122.729 608
1122.741 591
1122.752 560
1122.764 524
1122.776 489
1122.787 452
1122.799 421
1122.811 399
1122.823 374
1122.834 330
1122.846 287
1122.858 242
1122.869 200
1122.881 153
1122.893 111
1122.904 76
1122.916 43
1122.928 5
1122.939 -31
1122.951 -55
1122.963 -68
1122.975 -87
1122.986 -113
1122.998 -144
1123.010 -174
1123.021 -188
1123.033 -190
1123.045 -188
1123.056 -175
1123.068 -152
1123.080 -122
1123.091 -88
1123.103 -60
1123.115 -42
1123.127 -25
1123.138 -6
1123.150 20
1123.162 56
1123.173 87
1123.185 99
1123.197 112
1123.208 122
1123.220 136
1123.232 149
1123.244 172
1123.255 203
1123.267 232
1123.279 255
1123.290 273
1123.302 292
1123.314 298
1123.325 288
1123.337 274
1123.349 262
1123.360 244
1123.372 243
1123.384 246
1123.396 241
1123.407 232
1123.419 223
1123.431 206
1123.442 192
1123.454 169
1123.466 140
1123.477 130
1123.489 128
1123.501 129
1123.513 130
1123.524 118
1123.536 107
1123.548 108
1123.559 125
1123.571 162
1123.583 203
1123.594 254
1123.606 300
1123.618 341
1123.629 366
1123.641 370
1123.653 366
1123.665 367
1123.676 379
1123.688 406
1123.700 444
1123.711 480
1123.723 520
1123.735 552
1123.746 575
1123.758 597
1123.770 611
1123.782 608
1123.793 601
1123.805 573
1123.817 542
1123.828 524
1123.840 512
1123.852 494
1123.863 473
1123.875 453
1123.887 440
1123.899 424
1123.910 407
1123.922 382
1123.934 342
1123.945 302
1123.957 263
1123.969 234
1123.980 206
1123.992 171
1124.004 140
1124.016 118
1124.027 100
1124.039 89
1124.051 73
1124.062 55
1124.074 44
1124.086 30
1124.097 6
1124.109 -24
1124.121 -60
1124.133 -98
1124.144 -130
1124.156 -152
1124.168 -146
1124.179 -124
1124.191 -105
1124.203 -97
1124.214 -97
1124.226 -96
1124.238 -95
1124.250 -105
1124.261 -109
1124.273 -122
1124.285 -125
1124.296 -107
1124.308 -78
1124.320 -50
1124.331 -26
1124.343 -8
1124.355 19
1124.367 64
1124.378 113
1124.390 148
1124.402 178
1124.413 205
1124.425 236
1124.437 257
1124.448 261
1124.460 260
1124.472 260
1124.484 259
1124.495 262
1124.507 276
1124.519 298
1124.530 315
1124.542 330
1124.554 343
1124.565 348
1124.577 354
1124.589 349
1124.601 334
1124.612 324
1124.624 314
1124.636 327
1124.647 356
1124.659 380
1124.671 402
1124.682 422
1124.694 429
1124.706 427
1124.718 424
1124.729 409
1124.741 389
1124.753 379
1124.764 373
1124.776 382
1124.788 379
1124.800 368
1124.811 358
1124.823 353
1124.835 353
1124.846 357
1124.858 366
1124.870 381
1124.881 395
1124.893 398
1124.905 392
1124.917 381
1124.928 367
1124.940 346
1124.952 322
1124.963 304
1124.975 289
1124.987 280
1124.998 267
1125.010 240
1125.022 208
1125.034 176
1125.045 141
1125.057 122
1125.069 128
1125.080 136
1125.092 146
1125.104 150
1125.116 149
1125.127 140
1125.139 122
1125.151 93
1125.162 66
1125.174 45
1125.186 23
1125.197 -6
1125.209 -27
1125.221 -41
1125.233 -52
1125.244 -53
1125.256 -41
1125.268 -27
1125.279 -17
1125.291 -13
1125.303 -16
1125.315 -16
1125.326 -12
1125.338 1
1125.350 18
1125.361 33
1125.373 53
1125.385 85
1125.396 110
1125.408 133
1125.420 147
1125.432 146
1125.443 135
1125.455 120
1125.467 111
1125.478 102
1125.490 100
1125.502 99
1125.514 97
1125.525 97
1125.537 88
1125.549 69
1125.560 56
1125.572 54
1125.584 74
1125.595 101
1125.607 121
1125.619 134
1125.631 140
1125.642 154
1125.654 165
1125.666 171
1125.677 178
1125.689 188
1125.701 197
1125.713 196
1125.724 191
1125.736 192
1125.748 183
1125.759 173
1125.771 164
1125.783 161
1125.794 163
1125.806 167
1125.818 169
1125.830 159
1125.841 150
1125.853 143
1125.865 130
1125.876 109
1125.888 81
1125.900 54
1125.912 38
1125.923 31
1125.935 33
1125.947 30
1125.958 20
1125.970 17
1125.982 16
1125.994 12
1126.005 4
1126.017 -4
1126.029 -12
1126.040 -26
1126.052 -45
1126.064 -66
1126.076 -82
1126.087 -86
1126.099 -89
1126.111 -84
1126.122 -71
1126.134 -59
1126.146 -54
1126.157 -59
1126.169 -64
1126.181 -61
1126.193 -49
1126.204 -33
1126.216 -24
1126.228 -25
1126.239 -29
1126.251 -29
1126.263 -26
1126.275 -18
1126.286 0
1126.298 21
1126.310 31
1126.321 39
1126.333 45
1126.345 48
1126.357 65
1126.368 85
1126.380 88
1126.392 90
1126.403 97
1126.415 104
1126.427 100
1126.439 90
1126.450 75
1126.462 72
1126.474 71
1126.485 61
1126.497 51
1126.509 35
1126.521 23
1126.532 16
1126.544 4
1126.556 -24
1126.567 -50
1126.579 -55
1126.591 -43
1126.603 -13
1126.614 25
1126.626 67
1126.638 105
1126.649 139
1126.661 168
1126.673 198
1126.685 235
1126.696 271
1126.708 310
1126.720 339
1126.731 353
1126.743 369
1126.755 377
1126.766 379
1126.778 376
1126.790 375
1126.802 375
1126.813 373
1126.825 363
1126.837 343
1126.848 321
1126.860 288
1126.872 255
1126.884 227
1126.895 200
1126.907 174
1126.919 180
1126.930 195
1126.942 200
1126.954 198
1126.966 196
1126.977 197
1126.989 201
1127.001 210
1127.012 216
1127.024 211
1127.036 207
1127.048 194
1127.059 176
1127.071 148
1127.083 122
1127.094 107
1127.106 100
1127.118 97
1127.130 90
1127.141 85
1127.153 75
1127.165 63
1127.177 53
1127.188 35
1127.200 8
1127.212 -21
1127.223 -32
1127.235 -31
1127.247 -31
1127.259 -35
1127.270 -35
1127.282 -45
1127.294 -65
1127.305 -72
1127.317 -48
1127.329 -9
1127.341 27
1127.352 50
1127.364 50
1127.376 42
1127.387 42
1127.399 43
1127.411 45
1127.423 53
1127.434 68
1127.446 93
1127.458 118
1127.469 129
1127.481 136
1127.493 141
1127.505 133
1127.516 119
1127.528 112
1127.540 102
1127.551 104
1127.563 116
1127.575 118
1127.587 99
1127.598 64
1127.610 28
1127.622 2
1127.633 -20
1127.645 -31
1127.657 -22
1127.669 -6
1127.680 3
1127.692 6
1127.704 8
1127.715 14
1127.727 29
1127.739 51
1127.751 69
1127.762 83
1127.774 97
1127.786 109
1127.798 132
1127.809 157
1127.821 182
1127.833 209
1127.844 240
1127.856 269
1127.868 297
1127.880 324
1127.891 342
1127.903 352
1127.915 344
1127.926 319
1127.938 292
1127.950 277
1127.962 272
1127.973 258
1127.985 230
1127.997 200
1128.008 162
1128.020 116
1128.032 71
1128.044 29
1128.055 -14
1128.067 -60
1128.079 -97
1128.091 -117
1128.102 -127
1128.114 -123
1128.126 -119
1128.137 -121
1128.149 -116
1128.161 -113
1128.173 -116
1128.184 -123
1128.196 -128
1128.208 -132
1128.219 -123
1128.231 -98
1128.243 -60
1128.255 -15
1128.266 32
1128.278 78
1128.290 118
1128.301 163
1128.313 190
1128.325 193
1128.337 190
1128.348 187
1128.360 176
1128.372 160
1128.384 147
1128.395 134
1128.407 117
1128.419 97
1128.430 90
1128.442 98
1128.454 118
1128.466 158
1128.477 208
1128.489 276
1128.501 366
1128.512 459
1128.524 542
1128.536 623
1128.548 717
1128.559 839
1128.571 989
1128.583 1162
1128.595 1353
1128.606 1549
1128.618 1727
1128.630 1882
1128.641 2012
1128.653 2135
1128.665 2236
1128.677 2322
1128.688 2399
1128.700 2445
1128.712 2458
1128.723 2434
1128.735 2372
1128.747 2281
1128.759 2166
1128.770 2042
1128.782 1921
1128.794 1796
1128.806 1663
1128.817 1519
1128.829 1368
1128.841 1214
1128.852 1053
1128.864 887
1128.876 714
1128.888 562
1128.899 433
1128.911 329
1128.923 253
1128.935 197
1128.946 154
1128.958 122
1128.970 91
1128.981 71
1128.993 63
1129.005 75
1129.017 98
1129.028 136
1129.040 184
1129.052 221
1129.064 269
1129.075 314
1129.087 360
1129.099 410
1129.110 456
1129.122 482
1129.134 493
1129.146 494
1129.157 482
1129.169 469
1129.181 468
1129.192 476
1129.204 484
1129.216 477
1129.228 448
1129.239 415
1129.251 392
1129.263 384
1129.275 389
1129.286 389
1129.298 386
1129.310 375
1129.321 363
1129.333 354
1129.345 354
1129.357 369
1129.368 398
1129.380 434
1129.392 472
1129.404 499
1129.415 521
1129.427 528
1129.439 521
1129.450 501
1129.462 489
1129.474 490
1129.486 511
1129.497 540
1129.509 576
1129.521 621
1129.533 669
1129.544 708
1129.556 738
1129.568 780
1129.579 833
1129.591 913
1129.603 1019
1129.615 1131
1129.626 1246
1129.638 1361
1129.650 1470
1129.662 1565
1129.673 1660
1129.685 1748
1129.697 1822
1129.708 1870
1129.720 1890
1129.732 1876
1129.744 1827
1129.755 1761
1129.767 1691
1129.779 1621
1129.791 1558
1129.802 1508
1129.814 1466
1129.826 1411
1129.838 1342
1129.849 1277
1129.861 1212
1129.873 1140
1129.884 1056
1129.896 961
1129.908 875
1129.920 814
1129.931 773
1129.943 760
1129.955 755
1129.967 746
1129.978 739
1129.990 730
1130.002 706
1130.013 671
1130.025 648
1130.037 625
1130.049 599
1130.060 563
1130.072 525
1130.084 487
1130.096 452
1130.107 437
1130.119 433
1130.131 424
1130.142 403
1130.154 365
1130.166 324
1130.178 286
1130.189 265
1130.201 263
1130.213 247
1130.225 222
1130.236 186
1130.248 147
1130.260 116
1130.272 102
1130.283 111
1130.295 130
1130.307 145
1130.318 158
1130.330 183
1130.342 208
1130.354 231
1130.365 266
1130.377 308
1130.389 342
1130.401 371
1130.412 394
1130.424 420
1130.436 449
1130.448 475
1130.459 498
1130.471 520
1130.483 538
1130.494 552
1130.506 580
1130.518 631
1130.530 682
1130.541 737
1130.553 793
1130.565 841
1130.577 898
1130.588 968
1130.600 1035
1130.612 1097
1130.624 1168
1130.635 1247
1130.647 1331
1130.659 1406
1130.670 1462
1130.682 1515
1130.694 1556
1130.706 1581
1130.717 1595
1130.729 1593
1130.741 1577
1130.753 1551
1130.764 1509
1130.776 1450
1130.788 1379
1130.800 1293
1130.811 1206
1130.823 1126
1130.835 1053
1130.846 976
1130.858 899
1130.870 820
1130.882 727
1130.893 649
1130.905 582
1130.917 525
1130.929 480
1130.940 448
1130.952 408
1130.964 378
1130.976 360
1130.987 344
1130.999 329
1131.011 306
1131.022 285
1131.034 277
1131.046 287
1131.058 291
1131.069 295
1131.081 301
1131.093 297
1131.105 284
1131.116 261
1131.128 240
1131.140 229
1131.152 225
1131.163 227
1131.175 231
1131.187 239
1131.199 234
1131.210 223
1131.222 211
1131.234 200
1131.245 201
1131.257 211
1131.269 226
1131.281 238
1131.292 238
1131.304 238
1131.316 238
1131.328 232
1131.339 214
1131.351 205
1131.363 216
1131.375 245
1131.386 273
1131.398 297
1131.410 294
1131.422 289
1131.433 290
1131.445 290
1131.457 297
1131.468 311
1131.480 340
1131.492 382
1131.504 424
1131.515 464
1131.527 508
1131.539 545
1131.551 570
1131.562 589
1131.574 603
1131.586 615
1131.598 638
1131.609 660
1131.621 673
1131.633 679
1131.645 695
1131.656 723
1131.668 742
1131.680 751
1131.692 764
1131.703 786
1131.715 802
1131.727 802
1131.738 783
1131.750 764
1131.762 742
1131.774 735
1131.785 733
1131.797 728
1131.809 730
1131.821 734
1131.832 736
1131.844 723
1131.856 695
1131.868 668
1131.879 644
1131.891 623
1131.903 597
1131.915 557
1131.926 507
1131.938 454
1131.950 404
1131.962 363
1131.973 325
1131.985 300
1131.997 285
1132.009 255
1132.020 210
1132.032 159
1132.044 122
1132.055 77
1132.067 26
1132.079 -22
1132.091 -65
1132.102 -88
1132.114 -105
1132.126 -112
1132.138 -115
1132.149 -120
1132.161 -116
1132.173 -103
1132.185 -86
1132.196 -61
1132.208 -14
1132.220 46
1132.232 101
1132.243 150
1132.255 183
1132.267 207
1132.279 231
1132.290 260
1132.302 291
1132.314 329
1132.326 365
1132.337 398
1132.349 420
1132.361 425
1132.372 422
1132.384 415
1132.396 404
1132.408 383
1132.419 356
1132.431 328
1132.443 306
1132.455 298
1132.466 293
1132.478 292
1132.490 294
1132.502 288
1132.513 290
1132.525 297
1132.537 303
1132.549 315
1132.560 337
1132.572 361
1132.584 386
1132.596 416
1132.607 442
1132.619 473
1132.631 499
1132.643 517
1132.654 528
1132.666 545
1132.678 564
1132.690 576
1132.701 576
1132.713 562
1132.725 539
1132.737 516
1132.748 488
1132.760 455
1132.772 423
1132.784 392
1132.795 369
1132.807 340
1132.819 299
1132.831 248
1132.842 199
1132.854 152
1132.866 119
1132.877 99
1132.889 91
1132.901 102
1132.913 130
1132.924 167
1132.936 202
1132.948 223
1132.960 236
1132.971 255
1132.983 269
1132.995 277
1133.007 294
1133.018 319
1133.030 336
1133.042 336
1133.054 322
1133.065 304
1133.077 301
1133.089 302
1133.101 285
1133.112 255
1133.124 222
1133.136 192
1133.148 171
1133.159 146
1133.171 110
1133.183 75
1133.195 51
1133.206 30
1133.218 19
1133.230 16
1133.242 25
1133.253 36
1133.265 44
1133.277 50
1133.289 59
1133.300 77
1133.312 108
1133.324 152
1133.336 200
1133.347 243
1133.359 289
1133.371 325
1133.383 351
1133.394 377
1133.406 406
1133.418 439
1133.430 468
1133.441 488
1133.453 496
1133.465 496
1133.477 494
1133.488 498
1133.500 487
1133.512 452
1133.524 390
1133.535 319
1133.547 260
1133.559 210
1133.571 163
1133.582 121
1133.594 76
1133.606 26
1133.618 -10
1133.629 -31
1133.641 -40
1133.653 -39
1133.665 -42
1133.676 -38
1133.688 -20
1133.700 1
1133.712 40
1133.723 80
1133.735 125
1133.747 164
1133.759 199
1133.770 229
1133.782 260
1133.794 289
1133.806 305
1133.817 308
1133.829 307
1133.841 302
1133.853 279
1133.864 242
1133.876 196
1133.888 157
1133.900 127
1133.911 87
1133.923 36
1133.935 -6
1133.947 -40
1133.958 -67
1133.970 -88
1133.982 -108
1133.994 -130
1134.005 -149
1134.017 -167
1134.029 -166
1134.041 -156
1134.052 -150
1134.064 -144
1134.076 -137
1134.088 -123
1134.099 -103
1134.111 -77
1134.123 -53
1134.135 -33
1134.146 -19
1134.158 -5
1134.170 8
1134.182 14
1134.193 5
1134.205 -4
1134.217 -4
1134.229 -0
1134.240 10
1134.252 12
1134.264 15
1134.276 24
1134.287 42
1134.299 55
1134.311 63
1134.323 68
1134.334 63
1134.346 52
1134.358 37
1134.370 29
1134.381 28
1134.393 31
1134.405 38
1134.417 55
1134.428 73
1134.440 79
1134.452 82
1134.464 85
1134.475 86
1134.487 91
1134.499 96
1134.511 97
1134.522 101
1134.534 102
1134.546 95
1134.558 102
1134.569 132
1134.581 173
1134.593 219
1134.605 259
1134.616 292
1134.628 321
1134.640 352
1134.652 385
1134.663 421
1134.675 447
1134.687 462
1134.699 475
1134.710 496
1134.722 527
1134.734 546
1134.746 554
1134.758 551
1134.769 541
1134.781 515
1134.793 493
1134.805 480
1134.816 466
1134.828 446
1134.840 416
1134.852 371
1134.863 329
1134.875 301
1134.887 272
1134.899 236
1134.910 225
1134.922 228
1134.934 231
1134.946 225
1134.957 208
1134.969 186
1134.981 165
1134.993 135
1135.004 96
1135.016 48
1135.028 0
1135.040 -43
1135.051 -76
1135.063 -103
1135.075 -132
1135.087 -156
1135.098 -176
1135.110 -196
1135.122 -209
1135.134 -216
1135.145 -222
1135.157 -229
1135.169 -242
1135.181 -254
1135.192 -264
1135.204 -268
1135.216 -264
1135.228 -252
1135.240 -246
1135.251 -233
1135.263 -197
1135.275 -155
1135.287 -125
1135.298 -100
1135.310 -83
1135.322 -75
1135.334 -82
1135.345 -93
1135.357 -86
1135.369 -69
1135.381 -50
1135.392 -37
1135.404 -30
1135.416 -16
1135.428 8
1135.439 38
1135.451 66
1135.463 94
1135.475 122
1135.486 144
1135.498 151
1135.510 152
1135.522 149
1135.533 147
1135.545 156
1135.557 166
1135.569 177
1135.581 201
1135.592 233
1135.604 282
1135.616 337
1135.628 381
1135.639 403
1135.651 434
1135.663 457
1135.675 468
1135.686 477
1135.698 490
1135.710 511
1135.722 527
1135.733 537
1135.745 533
1135.757 529
1135.769 524
1135.780 504
1135.792 475
1135.804 433
1135.816 376
1135.827 319
1135.839 265
1135.851 211
1135.863 163
1135.875 131
1135.886 111
1135.898 107
1135.910 111
1135.922 116
1135.933 122
1135.945 126
1135.957 135
1135.969 147
1135.980 156
1135.992 161
1136.004 177
1136.016 200
1136.027 227
1136.039 243
1136.051 258
1136.063 287
1136.074 313
1136.086 331
1136.098 323
1136.110 305
1136.122 273
1136.133 245
1136.145 211
1136.157 179
1136.169 145
1136.180 140
1136.192 146
1136.204 151
1136.216 152
1136.227 149
1136.239 146
1136.251 145
1136.263 134
1136.274 101
1136.286 72
1136.298 62
1136.310 65
1136.321 70
1136.333 63
1136.345 50
1136.357 43
1136.369 28
1136.380 1
1136.392 -35
1136.404 -47
1136.416 -38
1136.427 -19
1136.439 13
1136.451 60
1136.463 144
1136.474 260
1136.486 399
1136.498 559
1136.510 751
1136.521 957
1136.533 1189
1136.545 1429
1136.557 1671
1136.569 1924
1136.580 2205
1136.592 2512
1136.604 2841
1136.616 3183
1136.627 3544
1136.639 3939
1136.651 4338
1136.663 4709
1136.674 5044
1136.686 5314
1136.698 5512
1136.710 5646
1136.721 5712
1136.733 5728
1136.745 5685
1136.757 5580
1136.769 5407
1136.780 5185
1136.792 4931
1136.804 4648
1136.816 4345
1136.827 4016
1136.839 3657
1136.851 3282
1136.863 2899
1136.874 2514
1136.886 2132
1136.898 1771
1136.910 1433
1136.921 1142
1136.933 896
1136.945 693
1136.957 533
1136.969 416
1136.980 336
1136.992 288
1137.004 253
1137.016 231
1137.027 212
1137.039 171
1137.051 116
1137.063 71
1137.074 32
1137.086 -7
1137.098 -58
1137.110 -102
1137.122 -133
1137.133 -148
1137.145 -140
1137.157 -122
1137.169 -86
1137.180 -35
1137.192 7
1137.204 49
1137.216 100
1137.227 150
1137.239 186
1137.251 220
1137.263 242
1137.274 266
1137.286 271
1137.298 262
1137.310 238
1137.322 222
1137.333 197
1137.345 169
1137.357 140
1137.369 105
1137.380 48
1137.392 -24
1137.404 -89
1137.416 -120
1137.427 -119
1137.439 -97
1137.451 -47
1137.463 25
1137.475 109
1137.486 214
1137.498 346
1137.510 500
1137.522 669
1137.533 838
1137.545 997
1137.557 1170
1137.569 1363
1137.580 1565
1137.592 1782
1137.604 2011
1137.616 2239
1137.628 2472
1137.639 2709
1137.651 2938
1137.663 3152
1137.675 3350
1137.686 3508
1137.698 3622
1137.710 3698
1137.722 3729
1137.733 3717
1137.745 3672
1137.757 3595
1137.769 3492
1137.781 3359
1137.792 3182
1137.804 2965
1137.816 2726
1137.828 2476
1137.839 2215
1137.851 1950
1137.863 1686
1137.875 1413
1137.887 1151
1137.898 909
1137.910 692
1137.922 509
1137.934 363
1137.945 257
1137.957 180
1137.969 124
1137.981 103
1137.992 110
1138.004 124
1138.016 146
1138.028 177
1138.040 208
1138.051 234
1138.063 258
1138.075 265
1138.087 255
1138.098 232
1138.110 203
1138.122 182
1138.134 166
1138.145 152
1138.157 141
1138.169 149
1138.181 158
1138.193 167
1138.204 178
1138.216 180
1138.228 169
1138.240 149
1138.251 120
1138.263 89
1138.275 62
1138.287 35
1138.299 14
1138.310 3
1138.322 -6
1138.334 -10
1138.346 -18
1138.357 -27
1138.369 -31
1138.381 -31
1138.393 -54
1138.405 -85
1138.416 -106
1138.428 -128
1138.440 -133
1138.452 -130
1138.463 -103
1138.475 -57
1138.487 11
1138.499 100
1138.510 199
1138.522 299
1138.534 390
1138.546 480
1138.558 568
1138.569 653
1138.581 732
1138.593 812
1138.605 891
1138.616 978
1138.628 1085
1138.640 1211
1138.652 1346
1138.664 1466
1138.675 1550
1138.687 1598
1138.699 1624
1138.711 1640
1138.722 1644
1138.734 1624
1138.746 1573
1138.758 1523
1138.770 1471
1138.781 1401
1138.793 1327
1138.805 1245
1138.817 1157
1138.828 1056
1138.840 958
1138.852 857
1138.864 752
1138.876 642
1138.887 536
1138.899 444
1138.911 369
1138.923 298
1138.934 236
1138.946 185
1138.958 146
1138.970 131
1138.982 129
1138.993 120
1139.005 102
1139.017 78
1139.029 55
1139.040 51
1139.052 69
1139.064 100
1139.076 129
1139.088 152
1139.099 166
1139.111 172
1139.123 174
1139.135 168
1139.146 165
1139.158 158
1139.170 148
1139.182 148
1139.194 168
1139.205 184
1139.217 199
1139.229 212
1139.241 220
1139.252 226
1139.264 232
1139.276 225
1139.288 223
1139.300 218
1139.311 211
1139.323 202
1139.335 190
1139.347 193
1139.358 206
1139.370 227
1139.382 236
1139.394 247
1139.406 251
1139.417 240
1139.429 216
1139.441 176
1139.453 134
1139.464 105
1139.476 90
1139.488 73
1139.500 68
1139.512 63
1139.523 50
1139.535 40
1139.547 37
1139.559 30
1139.570 42
1139.582 66
1139.594 95
1139.606 130
1139.618 166
1139.629 193
1139.641 219
1139.653 241
1139.665 273
1139.676 311
1139.688 357
1139.700 398
1139.712 429
1139.724 440
1139.735 432
1139.747 422
1139.759 399
1139.771 358
1139.782 310
1139.794 266
1139.806 237
1139.818 214
1139.830 189
1139.841 146
1139.853 100
1139.865 56
1139.877 23
1139.889 8
1139.900 -6
1139.912 -12
1139.924 -3
1139.936 11
1139.947 17
1139.959 13
1139.971 -6
1139.983 -23
1139.995 -24
1140.006 -19
1140.018 1
1140.030 33
1140.042 61
1140.053 72
1140.065 76
1140.077 78
1140.089 66
1140.101 49
1140.112 28
1140.124 11
1140.136 2
1140.148 11
1140.160 25
1140.171 33
1140.183 24
1140.195 -2
1140.207 -21
1140.218 -31
1140.230 -43
1140.242 -61
1140.254 -69
1140.266 -59
1140.277 -49
1140.289 -44
1140.301 -58
1140.313 -77
1140.324 -97
1140.336 -90
1140.348 -74
1140.360 -54
1140.372 -17
1140.383 24
1140.395 44
1140.407 58
1140.419 77
1140.431 102
1140.442 119
1140.454 137
1140.466 164
1140.478 202
1140.489 239
1140.501 270
1140.513 295
1140.525 313
1140.537 334
1140.548 358
1140.560 377
1140.572 398
1140.584 419
1140.596 440
1140.607 453
1140.619 444
1140.631 422
1140.643 398
1140.654 379
1140.666 371
1140.678 377
1140.690 399
1140.702 406
1140.713 400
1140.725 384
1140.737 353
1140.749 309
1140.761 268
1140.772 233
1140.784 193
1140.796 151
1140.808 113
1140.819 96
1140.831 84
1140.843 70
1140.855 61
1140.867 54
1140.878 48
1140.890 34
1140.902 2
1140.914 -21
1140.926 -33
1140.937 -46
1140.949 -55
1140.961 -52
1140.973 -35
1140.984 -6
1140.996 29
1141.008 71
1141.020 114
1141.032 148
1141.043 160
1141.055 154
1141.067 141
1141.079 126
1141.091 116
1141.102 117
1141.114 120
1141.126 129
1141.138 139
1141.150 152
1141.161 166
1141.173 180
1141.185 174
1141.197 156
1141.208 132
1141.220 101
1141.232 68
1141.244 39
1141.256 23
1141.267 32
1141.279 43
1141.291 49
1141.303 55
1141.315 67
1141.326 73
1141.338 70
1141.350 56
1141.362 36
1141.373 -1
1141.385 -52
1141.397 -112
1141.409 -154
1141.421 -175
1141.432 -179
1141.444 -164
1141.456 -129
1141.468 -86
1141.480 -33
1141.491 10
1141.503 34
1141.515 44
1141.527 49
1141.539 59
1141.550 90
1141.562 146
1141.574 214
1141.586 287
1141.598 368
1141.609 442
1141.621 500
1141.633 536
1141.645 554
1141.656 567
1141.668 577
1141.680 572
1141.692 542
1141.704 499
1141.715 450
1141.727 396
1141.739 348
1141.751 303
1141.763 267
1141.774 231
1141.786 199
1141.798 174
1141.810 152
1141.822 111
1141.833 60
1141.845 -7
1141.857 -73
1141.869 -122
1141.880 -149
1141.892 -160
1141.904 -150
1141.916 -126
1141.928 -96
1141.939 -73
1141.951 -56
1141.963 -48
1141.975 -30
1141.987 0
1141.998 25
1142.010 48
1142.022 68
1142.034 79
1142.046 95
1142.057 123
1142.069 156
1142.081 186
1142.093 202
1142.105 194
1142.116 184
1142.128 179
1142.140 177
1142.152 173
1142.164 170
1142.175 164
1142.187 167
1142.199 165
1142.211 164
1142.222 160
1142.234 160
1142.246 160
1142.258 171
1142.270 186
1142.281 195
1142.293 198
1142.305 199
1142.317 202
1142.329 211
1142.340 214
1142.352 204
1142.364 195
1142.376 192
1142.388 198
1142.399 209
1142.411 212
1142.423 202
1142.435 185
1142.447 166
1142.458 154
1142.470 159
1142.482 177
1142.494 195
1142.506 221
1142.517 261
1142.529 294
1142.541 325
1142.553 350
1142.565 379
1142.576 413
1142.588 452
1142.600 485
1142.612 512
1142.624 532
1142.635 542
1142.647 550
1142.659 550
1142.671 552
1142.682 556
1142.694 558
1142.706 552
1142.718 541
1142.730 521
1142.741 487
1142.753 444
1142.765 393
1142.777 339
1142.789 305
1142.800 287
1142.812 276
1142.824 270
1142.836 262
1142.848 234
1142.859 199
1142.871 168
1142.883 130
1142.895 101
1142.907 82
1142.918 70
1142.930 60
1142.942 44
1142.954 20
1142.966 -5
1142.977 -22
1142.989 -39
1143.001 -55
1143.013 -67
1143.025 -77
1143.036 -81
1143.048 -97
1143.060 -116
1143.072 -143
1143.084 -172
1143.095 -195
1143.107 -203
1143.119 -193
1143.131 -165
1143.143 -113
1143.154 -49
1143.166 17
1143.178 78
1143.190 133
1143.202 175
1143.213 227
1143.225 293
1143.237 361
1143.249 428
1143.261 496
1143.272 559
1143.284 621
1143.296 674
1143.308 711
1143.320 727
1143.331 731
1143.343 723
1143.355 706
1143.367 684
1143.379 656
1143.390 627
1143.402 589
1143.414 552
1143.426 520
1143.438 489
1143.449 462
1143.461 449
1143.473 440
1143.485 432
1143.497 421
1143.508 405
1143.520 380
1143.532 351
1143.544 320
1143.556 283
1143.567 254
1143.579 230
1143.591 208
1143.603 189
1143.615 179
1143.626 172
1143.638 171
1143.650 161
1143.662 146
1143.674 132
1143.685 121
1143.697 105
1143.709 89
1143.721 80
1143.733 72
1143.744 64
1143.756 63
1143.768 63
1143.780 67
1143.792 71
1143.803 81
1143.815 95
1143.827 103
1143.839 109
1143.851 100
1143.862 88
1143.874 73
1143.886 69
1143.898 75
1143.910 80
1143.921 91
1143.933 107
1143.945 128
1143.957 156
1143.969 189
1143.980 215
1143.992 238
1144.004 251
1144.016 265
1144.028 263
1144.039 252
1144.051 237
1144.063 219
1144.075 195
1144.087 158
1144.098 118
1144.110 88
1144.122 77
1144.134 90
1144.146 121
1144.157 143
1144.169 155
1144.181 168
1144.193 180
1144.205 194
1144.217 225
1144.228 266
1144.240 313
1144.252 351
1144.264 376
1144.276 398
1144.287 421
1144.299 444
1144.311 473
1144.323 496
1144.335 507
1144.346 512
1144.358 510
1144.370 504
1144.382 490
1144.394 480
1144.405 456
1144.417 427
1144.429 398
1144.441 372
1144.453 349
1144.464 334
1144.476 335
1144.488 331
1144.500 303
1144.512 255
1144.523 227
1144.535 225
1144.547 239
1144.559 265
1144.571 307
1144.582 349
1144.594 388
1144.606 424
1144.618 472
1144.630 535
1144.642 615
1144.653 711
1144.665 821
1144.677 922
1144.689 1006
1144.701 1076
1144.712 1136
1144.724 1188
1144.736 1234
1144.748 1264
1144.760 1276
1144.771 1283
1144.783 1276
1144.795 1246
1144.807 1196
1144.819 1132
1144.830 1057
1144.842 963
1144.854 860
1144.866 758
1144.878 676
1144.889 604
1144.901 538
1144.913 475
1144.925 412
1144.937 350
1144.948 294
1144.960 247
1144.972 216
1144.984 195
1144.996 183
1145.008 170
1145.019 146
1145.031 112
1145.043 80
1145.055 47
1145.067 23
1145.078 7
1145.090 -8
1145.102 -23
1145.114 -18
1145.126 -7
1145.137 -3
1145.149 -5
1145.161 -8
1145.173 -21
1145.185 -44
1145.196 -63
1145.208 -71
1145.220 -69
1145.232 -50
1145.244 -27
1145.256 -15
1145.267 -9
1145.279 -0
1145.291 16
1145.303 32
1145.315 53
1145.326 80
1145.338 105
1145.350 134
1145.362 162
1145.374 183
1145.385 204
1145.397 222
1145.409 238
1145.421 246
1145.433 242
1145.444 231
1145.456 229
1145.468 233
1145.480 240
1145.492 258
1145.504 284
1145.515 323
1145.527 368
1145.539 424
1145.551 486
1145.563 557
1145.574 620
1145.586 665
1145.598 703
1145.610 742
1145.622 802
1145.633 864
1145.645 926
1145.657 985
1145.669 1047
1145.681 1102
1145.693 1148
1145.704 1186
1145.716 1201
1145.728 1198
1145.740 1178
1145.752 1139
1145.763 1084
1145.775 1012
1145.787 944
1145.799 871
1145.811 795
1145.822 725
1145.834 681
1145.846 638
1145.858 601
1145.870 569
1145.882 525
1145.893 467
1145.905 417
1145.917 365
1145.929 308
1145.941 270
1145.952 258
1145.964 263
1145.976 279
1145.988 290
1146.000 307
1146.011 316
1146.023 324
1146.035 328
1146.047 342
1146.059 350
1146.071 345
1146.082 354
1146.094 367
1146.106 384
1146.118 410
1146.130 440
1146.141 462
1146.153 477
1146.165 497
1146.177 517
1146.189 535
1146.200 536
1146.212 532
1146.224 517
1146.236 480
1146.248 433
1146.260 394
1146.271 360
1146.283 345
1146.295 333
1146.307 328
1146.319 323
1146.330 319
1146.342 314
1146.354 307
1146.366 289
1146.378 273
1146.390 259
1146.401 267
1146.413 278
1146.425 292
1146.437 315
1146.449 340
1146.460 364
1146.472 396
1146.484 426
1146.496 455
1146.508 483
1146.519 513
1146.531 523
1146.543 515
1146.555 486
1146.567 450
1146.579 410
1146.590 369
1146.602 333
1146.614 320
1146.626 334
1146.638 358
1146.649 393
1146.661 449
1146.673 502
1146.685 552
1146.697 596
1146.709 634
1146.720 663
1146.732 677
1146.744 690
1146.756 702
1146.768 707
1146.779 702
1146.791 689
1146.803 685
1146.815 681
1146.827 677
1146.839 659
1146.850 626
1146.862 587
1146.874 549
1146.886 492
1146.898 431
1146.909 373
1146.921 328
1146.933 295
1146.945 274
1146.957 260
1146.969 259
1146.980 267
1146.992 284
1147.004 308
1147.016 327
1147.028 323
1147.039 307
1147.051 279
1147.063 245
1147.075 207
1147.087 179
1147.099 179
1147.110 196
1147.122 217
1147.134 236
1147.146 260
1147.158 286
1147.169 312
1147.181 328
1147.193 326
1147.205 317
1147.217 320
1147.229 329
1147.240 329
1147.252 315
1147.264 289
1147.276 269
1147.288 254
1147.299 241
1147.311 228
1147.323 209
1147.335 193
1147.347 179
1147.359 156
1147.370 111
1147.382 52
1147.394 -7
1147.406 -53
1147.418 -81
1147.430 -88
1147.441 -77
1147.453 -69
1147.465 -61
1147.477 -49
1147.489 -23
1147.500 16
1147.512 52
1147.524 93
1147.536 124
1147.548 149
1147.560 184
1147.571 234
1147.583 274
1147.595 300
1147.607 326
1147.619 364
1147.630 412
1147.642 455
1147.654 494
1147.666 525
1147.678 558
1147.690 588
1147.701 607
1147.713 604
1147.725 587
1147.737 570
1147.749 560
1147.761 550
1147.772 533
1147.784 516
1147.796 493
1147.808 462
1147.820 437
1147.831 415
1147.843 397
1147.855 380
1147.867 365
1147.879 365
1147.891 369
1147.902 370
1147.914 369
1147.926 364
1147.938 341
1147.950 317
1147.961 307
1147.973 303
1147.985 293
1147.997 292
1148.009 316
1148.021 346
1148.032 378
1148.044 388
1148.056 394
1148.068 396
1148.080 412
1148.092 443
1148.103 477
1148.115 512
1148.127 550
1148.139 591
1148.151 621
1148.163 632
1148.174 624
1148.186 618
1148.198 609
1148.210 604
1148.222 594
1148.233 582
1148.245 559
1148.257 521
1148.269 461
1148.281 384
1148.293 298
1148.304 222
1148.316 154
1148.328 84
1148.340 17
1148.352 -27
1148.364 -65
1148.375 -110
1148.387 -157
1148.399 -193
1148.411 -226
1148.423 -247
1148.434 -257
1148.446 -252
1148.458 -235
1148.470 -211
1148.482 -185
1148.494 -161
1148.505 -141
1148.517 -125
1148.529 -106
1148.541 -74
1148.553 -36
1148.565 -3
1148.576 17
1148.588 28
1148.600 35
1148.612 32
1148.624 15
1148.636 7
1148.647 24
1148.659 51
1148.671 73
1148.683 85
1148.695 90
1148.707 99
1148.718 113
1148.730 128
1148.742 139
1148.754 148
1148.766 158
1148.777 191
1148.789 234
1148.801 291
1148.813 356
1148.825 418
1148.837 479
1148.848 538
1148.860 585
1148.872 620
1148.884 645
1148.896 654
1148.908 638
1148.919 606
1148.931 574
1148.943 536
1148.955 492
1148.967 451
1148.979 417
1148.990 396
1149.002 373
1149.014 328
1149.026 269
1149.038 206
1149.050 150
1149.061 111
1149.073 72
1149.085 32
1149.097 4
1149.109 -1
1149.120 16
1149.132 48
1149.144 100
1149.156 164
1149.168 228
1149.180 283
1149.191 331
1149.203 376
1149.215 421
1149.227 466
1149.239 505
1149.251 532
1149.262 554
1149.274 578
1149.286 594
1149.298 596
1149.310 594
1149.322 590
1149.333 578
1149.345 546
1149.357 504
1149.369 449
1149.381 407
1149.393 379
1149.404 348
1149.416 310
1149.428 265
1149.440 234
1149.452 210
1149.464 191
1149.475 176
1149.487 185
1149.499 226
1149.511 265
1149.523 300
1149.535 334
1149.546 361
1149.558 388
1149.570 418
1149.582 437
1149.594 449
1149.606 465
1149.617 477
1149.629 491
1149.641 503
1149.653 518
1149.665 536
1149.677 546
1149.688 549
1149.700 544
1149.712 551
1149.724 562
1149.736 589
1149.748 623
1149.759 641
1149.771 651
1149.783 666
1149.795 679
1149.807 675
1149.819 670
1149.830 662
1149.842 671
1149.854 678
1149.866 664
1149.878 638
1149.890 603
1149.901 556
1149.913 510
1149.925 464
1149.937 415
1149.949 376
1149.961 341
1149.972 304
1149.984 274
1149.996 244
1150.008 220
1150.020 187
1150.032 142
1150.043 107
1150.055 85
1150.067 67
1150.079 50
1150.091 37
1150.103 30
1150.114 24
1150.126 30
1150.138 53
1150.150 75
1150.162 107
1150.174 152
1150.185 194
1150.197 252
1150.209 307
1150.221 357
1150.233 410
1150.245 469
1150.256 525
1150.268 580
1150.280 626
1150.292 663
1150.304 691
1150.316 703
1150.327 709
1150.339 714
1150.351 707
1150.363 679
1150.375 638
1150.387 611
1150.398 583
1150.410 554
1150.422 530
1150.434 525
1150.446 553
1150.458 604
1150.469 675
1150.481 762
1150.493 873
1150.505 1000
1150.517 1142
1150.529 1287
1150.540 1427
1150.552 1585
1150.564 1757
1150.576 1935
1150.588 2128
1150.600 2331
1150.611 2537
1150.623 2735
1150.635 2913
1150.647 3064
1150.659 3193
1150.671 3297
1150.683 3375
1150.694 3415
1150.706 3409
1150.718 3355
1150.730 3277
1150.742 3170
1150.754 3031
1150.765 2883
1150.777 2715
1150.789 2529
1150.801 2334
1150.813 2113
1150.825 1874
1150.836 1633
1150.848 1397
1150.860 1163
1150.872 938
1150.884 728
1150.896 535
1150.907 364
1150.919 219
1150.931 107
1150.943 34
1150.955 -1
1150.967 -20
1150.978 -30
1150.990 -35
1151.002 -38
1151.014 -28
1151.026 -13
1151.038 7
1151.050 19
1151.061 24
1151.073 18
1151.085 21
1151.097 37
1151.109 67
1151.121 107
1151.132 154
1151.144 200
1151.156 237
1151.168 255
1151.180 265
1151.192 279
1151.203 293
1151.215 303
1151.227 308
1151.239 314
1151.251 309
1151.263 294
1151.274 279
1151.286 256
1151.298 223
1151.310 196
1151.322 159
1151.334 115
1151.346 67
1151.357 15
1151.369 -32
1151.381 -86
1151.393 -144
1151.405 -194
1151.417 -234
1151.428 -260
1151.440 -251
1151.452 -201
1151.464 -138
1151.476 -59
1151.488 28
1151.499 123
1151.511 231
1151.523 347
1151.535 470
1151.547 607
1151.559 749
1151.571 902
1151.582 1073
1151.594 1254
1151.606 1428
1151.618 1592
1151.630 1753
1151.642 1912
1151.653 2074
1151.665 2221
1151.677 2338
1151.689 2422
1151.701 2476
1151.713 2505
1151.724 2525
1151.736 2525
1151.748 2506
1151.760 2473
1151.772 2414
1151.784 2336
1151.796 2253
1151.807 2154
1151.819 2033
1151.831 1910
1151.843 1792
1151.855 1672
1151.867 1545
1151.878 1404
1151.890 1255
1151.902 1118
1151.914 990
1151.926 879
1151.938 782
1151.949 705
1151.961 633
1151.973 568
1151.985 514
1151.997 462
1152.009 406
1152.021 341
1152.032 280
1152.044 222
1152.056 158
1152.068 108
1152.080 82
1152.092 48
1152.103 0
1152.115 -40
1152.127 -71
1152.139 -87
1152.151 -83
1152.163 -73
1152.175 -52
1152.186 -9
1152.198 41
1152.210 71
1152.222 100
1152.234 120
1152.246 139
1152.257 164
1152.269 184
1152.281 207
1152.293 230
1152.305 255
1152.317 267
1152.329 279
1152.340 294
1152.352 306
1152.364 314
1152.376 317
1152.388 313
1152.400 310
1152.411 309
1152.423 323
1152.435 346
1152.447 365
1152.459 393
1152.471 450
1152.483 536
1152.494 630
1152.506 723
1152.518 814
1152.530 899
1152.542 988
1152.554 1076
1152.565 1170
1152.577 1272
1152.589 1371
1152.601 1478
1152.613 1582
1152.625 1688
1152.637 1799
1152.648 1917
1152.660 2025
1152.672 2113
1152.684 2181
1152.696 2228
1152.708 2237
1152.719 2209
1152.731 2158
1152.743 2089
1152.755 2010
1152.767 1913
1152.779 1798
1152.791 1667
1152.802 1529
1152.814 1390
1152.826 1251
1152.838 1116
1152.850 961
1152.862 797
1152.874 645
1152.885 501
1152.897 387
1152.909 305
1152.921 242
1152.933 196
1152.945 163
1152.956 148
1152.968 147
1152.980 161
1152.992 190
1153.004 225
1153.016 256
1153.028 288
1153.039 313
1153.051 324
1153.063 322
1153.075 323
1153.087 326
1153.099 325
1153.111 324
1153.122 325
1153.134 330
1153.146 331
1153.158 328
1153.170 322
1153.182 315
1153.193 314
1153.205 306
1153.217 302
1153.229 309
1153.241 311
1153.253 311
1153.265 304
1153.276 287
1153.288 260
1153.300 222
1153.312 190
1153.324 155
1153.336 113
1153.348 68
1153.359 26
1153.371 -13
1153.383 -57
1153.395 -97
1153.407 -126
1153.419 -140
1153.430 -138
1153.442 -123
1153.454 -98
1153.466 -53
1153.478 4
1153.490 71
1153.502 130
1153.513 192
1153.525 268
1153.537 347
1153.549 436
1153.561 519
1153.573 594
1153.585 665
1153.596 741
1153.608 816
1153.620 888
1153.632 945
1153.644 987
1153.656 1023
1153.668 1041
1153.679 1042
1153.691 1032
1153.703 1022
1153.715 1019
1153.727 1011
1153.739 998
1153.751 992
1153.762 991
1153.774 978
1153.786 965
1153.798 946
1153.810 914
1153.822 877
1153.833 836
1153.845 796
1153.857 749
1153.869 701
1153.881 648
1153.893 583
1153.905 516
1153.916 447
1153.928 392
1153.940 361
1153.952 349
1153.964 339
1153.976 326
1153.988 300
1153.999 263
1154.011 227
1154.023 200
1154.035 190
1154.047 185
1154.059 184
1154.071 175
1154.082 164
1154.094 148
1154.106 140
1154.118 140
1154.130 136
1154.142 147
1154.154 163
1154.165 180
1154.177 206
1154.189 244
1154.201 286
1154.213 327
1154.225 360
1154.237 387
1154.248 415
1154.260 440
1154.272 465
1154.284 496
1154.296 527
1154.308 539
1154.320 527
1154.331 500
1154.343 453
1154.355 394
1154.367 349
1154.379 315
1154.391 282
1154.403 243
1154.414 196
1154.426 143
1154.438 90
1154.450 31
1154.462 -6
1154.474 -23
1154.486 -25
1154.497 -5
1154.509 29
1154.521 74
1154.533 124
1154.545 176
1154.557 234
1154.569 302
1154.580 369
1154.592 433
1154.604 485
1154.616 511
1154.628 520
1154.640 536
1154.652 553
1154.663 563
1154.675 568
1154.687 567
1154.699 558
1154.711 547
1154.723 554
1154.735 567
1154.746 579
1154.758 579
1154.770 560
1154.782 531
1154.794 499
1154.806 472
1154.818 455
1154.829 442
1154.841 429
1154.853 410
1154.865 383
1154.877 346
1154.889 303
1154.901 271
1154.912 249
1154.924 240
1154.936 224
1154.948 201
1154.960 171
1154.972 140
1154.984 117
1154.995 106
1155.007 96
1155.019 96
1155.031 103
1155.043 120
1155.055 144
1155.067 178
1155.078 218
1155.090 249
1155.102 274
1155.114 295
1155.126 303
1155.138 315
1155.150 332
1155.161 351
1155.173 372
1155.185 397
1155.197 416
1155.209 429
1155.221 441
1155.233 461
1155.245 486
1155.256 508
1155.268 524
1155.280 543
1155.292 566
1155.304 584
1155.316 594
1155.328 603
1155.339 611
1155.351 618
1155.363 635
1155.375 660
1155.387 684
1155.399 696
1155.411 692
1155.422 681
1155.434 663
1155.446 637
1155.458 609
1155.470 573
1155.482 534
1155.494 498
1155.505 458
1155.517 414
1155.529 360
1155.541 313
1155.553 279
1155.565 256
1155.577 231
1155.589 211
1155.600 193
1155.612 181
1155.624 177
1155.636 182
1155.648 197
1155.660 212
1155.672 232
1155.683 262
1155.695 283
1155.707 301
1155.719 320
1155.731 346
1155.743 371
1155.755 383
1155.766 389
1155.778 383
1155.790 370
1155.802 349
1155.814 324
1155.826 298
1155.838 267
1155.850 224
1155.861 179
1155.873 137
1155.885 114
1155.897 116
1155.909 128
1155.921 139
1155.933 148
1155.944 167
1155.956 187
1155.968 201
1155.980 206
1155.992 209
1156.004 220
1156.016 230
1156.027 229
1156.039 218
1156.051 204
1156.063 203
1156.075 208
1156.087 210
1156.099 206
1156.111 200
1156.122 195
1156.134 183
1156.146 167
1156.158 152
1156.170 149
1156.182 156
1156.194 166
1156.205 181
1156.217 205
1156.229 233
1156.241 270
1156.253 307
1156.265 344
1156.277 382
1156.289 426
1156.300 467
1156.312 498
1156.324 520
1156.336 540
1156.348 557
1156.360 569
1156.372 571
1156.383 571
1156.395 570
1156.407 584
1156.419 615
1156.431 648
1156.443 667
1156.455 681
1156.467 686
1156.478 684
1156.490 688
1156.502 696
1156.514 711
1156.526 743
1156.538 776
1156.550 810
1156.561 848
1156.573 889
1156.585 932
1156.597 984
1156.609 1041
1156.621 1105
1156.633 1179
1156.645 1253
1156.656 1323
1156.668 1390
1156.680 1449
1156.692 1504
1156.704 1553
1156.716 1593
1156.728 1630
1156.740 1671
1156.751 1697
1156.763 1725
1156.775 1744
1156.787 1749
1156.799 1727
1156.811 1694
1156.823 1660
1156.834 1623
1156.846 1583
1156.858 1536
1156.870 1475
1156.882 1405
1156.894 1318
1156.906 1224
1156.918 1133
1156.929 1043
1156.941 953
1156.953 876
1156.965 810
1156.977 760
1156.989 718
1157.001 681
1157.013 641
1157.024 609
1157.036 582
1157.048 569
1157.060 576
1157.072 581
1157.084 586
1157.096 586
1157.107 571
1157.119 564
1157.131 564
1157.143 572
1157.155 570
1157.167 570
1157.179 571
1157.191 557
1157.202 547
1157.214 551
1157.226 554
1157.238 568
1157.250 584
1157.262 611
1157.274 640
1157.286 663
1157.297 684
1157.309 710
1157.321 738
1157.333 759
1157.345 770
1157.357 785
1157.369 797
1157.381 815
1157.392 824
1157.404 822
1157.416 808
1157.428 784
1157.440 747
1157.452 707
1157.464 662
1157.475 619
1157.487 590
1157.499 566
1157.511 549
1157.523 548
1157.535 552
1157.547 572
1157.559 618
1157.570 678
1157.582 729
1157.594 776
1157.606 820
1157.618 859
1157.630 901
1157.642 954
1157.654 1014
1157.665 1067
1157.677 1120
1157.689 1162
1157.701 1189
1157.713 1205
1157.725 1202
1157.737 1191
1157.749 1169
1157.760 1140
1157.772 1108
1157.784 1069
1157.796 1018
1157.808 980
1157.820 947
1157.832 917
1157.844 894
1157.855 875
1157.867 857
1157.879 836
1157.891 807
1157.903 769
1157.915 719
1157.927 668
1157.939 611
1157.950 563
1157.962 544
1157.974 536
1157.986 554
1157.998 578
1158.010 589
1158.022 590
1158.034 596
1158.045 587
1158.057 557
1158.069 538
1158.081 529
1158.093 532
1158.105 540
1158.117 535
1158.129 529
1158.140 530
1158.152 543
1158.164 570
1158.176 583
1158.188 588
1158.200 592
1158.212 592
1158.224 564
1158.235 522
1158.247 480
1158.259 449
1158.271 433
1158.283 429
1158.295 429
1158.307 441
1158.319 475
1158.330 502
1158.342 521
1158.354 531
1158.366 535
1158.378 542
1158.390 547
1158.402 539
1158.414 537
1158.425 562
1158.437 585
1158.449 601
1158.461 611
1158.473 608
1158.485 633
1158.497 677
1158.509 726
1158.521 779
1158.532 828
1158.544 881
1158.556 925
1158.568 947
1158.580 953
1158.592 984
1158.604 1049
1158.616 1136
1158.627 1221
1158.639 1306
1158.651 1388
1158.663 1463
1158.675 1515
1158.687 1548
1158.699 1578
1158.711 1599
1158.722 1601
1158.734 1586
1158.746 1557
1158.758 1511
1158.770 1456
1158.782 1402
1158.794 1332
1158.806 1249
1158.817 1173
1158.829 1103
1158.841 1053
1158.853 1002
1158.865 939
1158.877 878
1158.889 812
1158.901 743
1158.913 671
1158.924 599
1158.936 548
1158.948 535
1158.960 540
1158.972 543
1158.984 538
1158.996 533
1159.008 520
1159.019 500
1159.031 478
1159.043 472
1159.055 467
1159.067 451
1159.079 434
1159.091 428
1159.103 426
1159.114 421
1159.126 419
1159.138 426
1159.150 425
1159.162 424
1159.174 427
1159.186 430
1159.198 433
1159.210 436
1159.221 430
1159.233 425
1159.245 418
1159.257 414
1159.269 405
1159.281 397
1159.293 401
1159.305 417
1159.316 427
1159.328 431
1159.340 430
1159.352 430
1159.364 431
1159.376 440
1159.388 452
1159.400 466
1159.412 480
1159.423 501
1159.435 528
1159.447 558
1159.459 569
1159.471 568
1159.483 571
1159.495 585
1159.507 597
1159.518 607
1159.530 611
1159.542 619
1159.554 638
1159.566 658
1159.578 675
1159.590 711
1159.602 748
1159.614 777
1159.625 802
1159.637 834
1159.649 875
1159.661 928
1159.673 977
1159.685 1019
1159.697 1055
1159.709 1088
1159.720 1105
1159.732 1112
1159.744 1102
1159.756 1082
1159.768 1063
1159.780 1042
1159.792 1009
1159.804 960
1159.816 897
1159.827 830
1159.839 778
1159.851 730
1159.863 680
1159.875 628
1159.887 577
1159.899 531
1159.911 495
1159.923 461
1159.934 434
1159.946 415
1159.958 392
1159.970 369
1159.982 350
1159.994 336
1160.006 331
1160.018 341
1160.030 346
1160.041 351
1160.053 352
1160.065 343
1160.077 325
1160.089 305
1160.101 283
1160.113 275
1160.125 278
1160.136 286
1160.148 280
1160.160 273
1160.172 265
1160.184 269
1160.196 295
1160.208 313
1160.220 317
1160.232 309
1160.243 301
1160.255 295
1160.267 288
1160.279 279
1160.291 268
1160.303 263
1160.315 264
1160.327 255
1160.339 242
1160.350 234
1160.362 229
1160.374 221
1160.386 216
1160.398 215
1160.410 214
1160.422 204
1160.434 192
1160.446 186
1160.457 191
1160.469 209
1160.481 228
1160.493 244
1160.505 254
1160.517 271
1160.529 285
1160.541 306
1160.553 340
1160.564 368
1160.576 398
1160.588 435
1160.600 476
1160.612 512
1160.624 540
1160.636 571
1160.648 609
1160.660 637
1160.671 651
1160.683 651
1160.695 638
1160.707 622
1160.719 599
1160.731 573
1160.743 554
1160.755 533
1160.767 506
1160.778 470
1160.790 428
1160.802 385
1160.814 336
1160.826 288
1160.838 247
1160.850 213
1160.862 183
1160.874 160
1160.885 137
1160.897 130
1160.909 134
1160.921 134
1160.933 140
1160.945 152
1160.957 174
1160.969 192
1160.981 203
1160.992 217
1161.004 233
1161.016 247
1161.028 246
1161.040 227
1161.052 193
1161.064 166
1161.076 138
1161.088 108
1161.099 84
1161.111 53
1161.123 16
1161.135 -21
1161.147 -70
1161.159 -116
1161.171 -146
1161.183 -161
1161.195 -166
1161.206 -165
1161.218 -170
1161.230 -174
1161.242 -165
1161.254 -148
1161.266 -126
1161.278 -98
1161.290 -64
1161.302 -30
1161.314 6
1161.325 20
1161.337 32
1161.349 46
1161.361 58
1161.373 59
1161.385 33
1161.397 -1
1161.409 -29
1161.421 -29
1161.432 -26
1161.444 -19
1161.456 4
1161.468 22
1161.480 42
1161.492 64
1161.504 81
1161.516 100
1161.528 132
1161.539 171
1161.551 211
1161.563 253
1161.575 295
1161.587 339
1161.599 390
1161.611 433
1161.623 481
1161.635 528
1161.647 564
1161.658 594
1161.670 615
1161.682 617
1161.694 617
1161.706 607
1161.718 600
1161.730 593
1161.742 576
1161.754 546
1161.765 516
1161.777 500
1161.789 484
1161.801 478
1161.813 476
1161.825 458
1161.837 440
1161.849 419
1161.861 387
1161.873 350
1161.884 318
1161.896 282
1161.908 231
1161.920 191
1161.932 166
1161.944 154
1161.956 155
1161.968 154
1161.980 156
1161.991 156
1162.003 150
1162.015 159
1162.027 169
1162.039 167
1162.051 162
1162.063 155
1162.075 143
1162.087 124
1162.099 94
1162.110 58
1162.122 32
1162.134 31
1162.146 42
1162.158 63
1162.170 97
1162.182 126
1162.194 155
1162.206 180
1162.218 199
1162.229 228
1162.241 265
1162.253 305
1162.265 335
1162.277 372
1162.289 413
1162.301 446
1162.313 471
1162.325 490
1162.336 507
1162.348 527
1162.360 546
1162.372 564
1162.384 562
1162.396 547
1162.408 535
1162.420 526
1162.432 509
1162.444 499
1162.455 482
1162.467 456
1162.479 443
1162.491 456
1162.503 484
1162.515 518
1162.527 551
1162.539 570
1162.551 594
1162.563 633
1162.574 669
1162.586 700
1162.598 721
1162.610 733
1162.622 736
1162.634 761
1162.646 798
1162.658 832
1162.670 864
1162.682 886
1162.693 908
1162.705 924
1162.717 932
1162.729 937
1162.741 936
1162.753 940
1162.765 948
1162.777 944
1162.789 926
1162.801 907
1162.812 878
1162.824 849
1162.836 836
1162.848 819
1162.860 788
1162.872 735
1162.884 671
1162.896 601
1162.908 545
1162.920 498
1162.931 453
1162.943 423
1162.955 404
1162.967 390
1162.979 379
1162.991 380
1163.003 378
1163.015 383
1163.027 396
1163.039 414
1163.050 432
1163.062 442
1163.074 453
1163.086 474
1163.098 507
1163.110 547
1163.122 585
1163.134 613
1163.146 627
1163.158 634
1163.169 639
1163.181 639
1163.193 631
1163.205 598
1163.217 552
1163.229 499
1163.241 450
1163.253 406
1163.265 375
1163.277 343
1163.288 306
1163.300 272
1163.312 237
1163.324 210
1163.336 202
1163.348 217
1163.360 252
1163.372 292
1163.384 319
1163.396 332
1163.408 337
1163.419 346
1163.431 365
1163.443 402
1163.455 442
1163.467 479
1163.479 514
1163.491 538
1163.503 554
1163.515 573
1163.527 599
1163.538 617
1163.550 619
1163.562 610
1163.574 608
1163.586 606
1163.598 597
1163.610 583
1163.622 563
1163.634 548
1163.646 549
1163.658 571
1163.669 616
1163.681 660
1163.693 696
1163.705 735
1163.717 766
1163.729 785
1163.741 790
1163.753 792
1163.765 802
1163.777 810
1163.788 811
1163.800 805
1163.812 781
1163.824 757
1163.836 725
1163.848 690
1163.860 658
1163.872 620
1163.884 576
1163.896 532
1163.908 493
1163.919 465
1163.931 446
1163.943 424
1163.955 401
1163.967 383
1163.979 379
1163.991 393
1164.003 421
1164.015 454
1164.027 480
1164.038 482
1164.050 482
1164.062 497
1164.074 512
1164.086 525
1164.098 528
1164.110 529
1164.122 529
1164.134 520
1164.146 504
1164.158 494
1164.169 477
1164.181 451
1164.193 419
1164.205 392
1164.217 359
1164.229 317
1164.241 289
1164.253 275
1164.265 266
1164.277 263
1164.289 269
1164.300 277
1164.312 281
1164.324 281
1164.336 285
1164.348 273
1164.360 254
1164.372 227
1164.384 196
1164.396 170
1164.408 155
1164.420 160
1164.431 173
1164.443 188
1164.455 199
1164.467 202
1164.479 199
1164.491 199
1164.503 210
1164.515 235
1164.527 256
1164.539 279
1164.551 314
1164.562 362
1164.574 407
1164.586 448
1164.598 493
1164.610 536
1164.622 584
1164.634 638
1164.646 698
1164.658 757
1164.670 800
1164.682 835
1164.693 856
1164.705 861
1164.717 866
1164.729 872
1164.741 875
1164.753 859
1164.765 830
1164.777 790
1164.789 733
1164.801 658
1164.813 578
1164.824 507
1164.836 452
1164.848 406
1164.860 378
1164.872 356
1164.884 337
1164.896 319
1164.908 308
1164.920 298
1164.932 289
1164.944 284
1164.955 290
1164.967 299
1164.979 308
1164.991 322
1165.003 336
1165.015 351
1165.027 360
1165.039 382
1165.051 402
1165.063 423
1165.075 438
1165.086 452
1165.098 452
1165.110 442
1165.122 428
1165.134 414
1165.146 395
1165.158 384
1165.170 385
1165.182 397
1165.194 412
1165.206 422
1165.218 433
1165.229 434
1165.241 427
1165.253 415
1165.265 401
1165.277 384
1165.289 376
1165.301 369
1165.313 361
1165.325 347
1165.337 336
1165.349 324
1165.360 301
1165.372 286
1165.384 280
1165.396 282
1165.408 278
1165.420 276
1165.432 269
1165.444 264
1165.456 254
1165.468 247
1165.480 235
1165.492 230
1165.503 230
1165.515 251
1165.527 280
1165.539 308
1165.551 327
1165.563 328
1165.575 308
1165.587 288
1165.599 275
1165.611 269
1165.623 273
1165.634 292
1165.646 326
1165.658 360
1165.670 385
1165.682 399
1165.694 400
1165.706 385
1165.718 367
1165.730 356
1165.742 349
1165.754 347
1165.766 357
1165.777 384
1165.789 413
1165.801 456
1165.813 523
1165.825 618
1165.837 729
1165.849 852
1165.861 974
1165.873 1099
1165.885 1217
1165.897 1324
1165.909 1413
1165.920 1478
1165.932 1510
1165.944 1534
1165.956 1555
1165.968 1565
1165.980 1559
1165.992 1536
1166.004 1481
1166.016 1390
1166.028 1278
1166.040 1154
1166.052 1028
1166.063 904
1166.075 778
1166.087 648
1166.099 522
1166.111 406
1166.123 307
1166.135 228
1166.147 169
1166.159 140
1166.171 138
1166.183 150
1166.195 164
1166.206 184
1166.218 205
1166.230 230
1166.242 256
1166.254 277
1166.266 282
1166.278 285
1166.290 288
1166.302 309
1166.314 342
1166.326 370
1166.338 385
1166.349 391
1166.361 389
1166.373 392
1166.385 411
1166.397 435
1166.409 465
1166.421 491
1166.433 511
1166.445 528
1166.457 538
1166.469 553
1166.481 586
1166.492 638
1166.504 693
1166.516 748
1166.528 803
1166.540 868
1166.552 932
1166.564 994
1166.576 1060
1166.588 1131
1166.600 1205
1166.612 1276
1166.624 1359
1166.636 1465
1166.647 1579
1166.659 1694
1166.671 1800
1166.683 1894
1166.695 1980
1166.707 2043
1166.719 2079
1166.731 2098
1166.743 2106
1166.755 2085
1166.767 2054
1166.779 2004
1166.790 1944
1166.802 1881
1166.814 1820
1166.826 1764
1166.838 1716
1166.850 1665
1166.862 1602
1166.874 1541
1166.886 1490
1166.898 1442
1166.910 1380
1166.922 1311
1166.934 1239
1166.945 1172
1166.957 1121
1166.969 1099
1166.981 1104
1166.993 1114
1167.005 1106
1167.017 1087
1167.029 1064
1167.041 1034
1167.053 998
1167.065 944
1167.077 883
1167.089 825
1167.100 764
1167.112 687
1167.124 618
1167.136 562
1167.148 533
1167.160 523
1167.172 512
1167.184 494
1167.196 469
1167.208 431
1167.220 385
1167.232 351
1167.243 312
1167.255 259
1167.267 199
1167.279 146
1167.291 101
1167.303 71
1167.315 57
1167.327 47
1167.339 34
1167.351 9
1167.363 -21
1167.375 -36
1167.387 -41
1167.398 -47
1167.410 -54
1167.422 -67
1167.434 -75
1167.446 -66
1167.458 -49
1167.470 -24
1167.482 21
1167.494 100
1167.506 192
1167.518 273
1167.530 331
1167.542 370
1167.554 398
1167.565 435
1167.577 489
1167.589 569
1167.601 655
1167.613 747
1167.625 853
1167.637 975
1167.649 1086
1167.661 1207
1167.673 1334
1167.685 1453
1167.697 1557
1167.709 1636
1167.720 1700
1167.732 1756
1167.744 1790
1167.756 1805
1167.768 1802
1167.780 1787
1167.792 1770
1167.804 1747
1167.816 1706
1167.828 1645
1167.840 1571
1167.852 1499
1167.864 1415
1167.875 1318
1167.887 1209
1167.899 1097
1167.911 991
1167.923 892
1167.935 801
1167.947 728
1167.959 671
1167.971 627
1167.983 592
1167.995 554
1168.007 507
1168.019 480
1168.031 467
1168.042 444
1168.054 407
1168.066 367
1168.078 332
1168.090 310
1168.102 295
1168.114 284
1168.126 268
1168.138 257
1168.150 255
1168.162 257
1168.174 258
1168.186 245
1168.198 241
1168.209 251
1168.221 259
1168.233 263
1168.245 256
1168.257 242
1168.269 221
1168.281 200
1168.293 184
1168.305 185
1168.317 194
1168.329 196
1168.341 178
1168.353 146
1168.365 119
1168.376 99
1168.388 81
1168.400 54
1168.412 32
1168.424 31
1168.436 46
1168.448 78
1168.460 119
1168.472 172
1168.484 236
1168.496 312
1168.508 388
1168.520 460
1168.532 525
1168.543 582
1168.555 638
1168.567 690
1168.579 743
1168.591 803
1168.603 871
1168.615 941
1168.627 1009
1168.639 1074
1168.651 1128
1168.663 1180
1168.675 1220
1168.687 1238
1168.699 1230
1168.710 1209
1168.722 1181
1168.734 1158
1168.746 1128
1168.758 1082
1168.770 1031
1168.782 979
1168.794 940
1168.806 895
1168.818 842
1168.830 801
1168.842 763
1168.854 728
1168.866 685
1168.877 637
1168.889 578
1168.901 527
1168.913 497
1168.925 495
1168.937 503
1168.949 521
1168.961 539
1168.973 545
1168.985 545
1168.997 540
1169.009 521
1169.021 494
1169.033 451
1169.045 402
1169.056 351
1169.068 305
1169.080 267
1169.092 235
1169.104 199
1169.116 161
1169.128 131
1169.140 108
1169.152 100
1169.164 82
1169.176 73
1169.188 79
1169.200 93
1169.212 108
1169.224 114
1169.235 128
1169.247 156
1169.259 201
1169.271 253
1169.283 298
1169.295 317
1169.307 316
1169.319 297
1169.331 270
1169.343 234
1169.355 190
1169.367 136
1169.379 92
1169.391 55
1169.403 31
1169.414 9
1169.426 -4
1169.438 -19
1169.450 -31
1169.462 -36
1169.474 -41
1169.486 -39
1169.498 -25
1169.510 -8
1169.522 11
1169.534 38
1169.546 71
1169.558 111
1169.570 149
1169.582 187
1169.593 239
1169.605 292
1169.617 338
1169.629 382
1169.641 425
1169.653 457
1169.665 492
1169.677 531
1169.689 559
1169.701 577
1169.713 600
1169.725 625
1169.737 645
1169.749 640
1169.761 620
1169.773 587
1169.784 538
1169.796 478
1169.808 421
1169.820 371
1169.832 317
1169.844 272
1169.856 236
1169.868 209
1169.880 195
1169.892 197
1169.904 199
1169.916 203
1169.928 216
1169.940 239
1169.952 264
1169.963 282
1169.975 300
1169.987 318
1169.999 334
1170.011 343
1170.023 345
1170.035 333
1170.047 307
1170.059 291
1170.071 274
1170.083 241
1170.095 198
1170.107 145
1170.119 84
1170.131 17
1170.143 -52
1170.154 -109
1170.166 -144
1170.178 -160
1170.190 -172
1170.202 -183
1170.214 -197
1170.226 -211
1170.238 -211
1170.250 -204
1170.262 -199
1170.274 -187
1170.286 -169
1170.298 -157
1170.310 -145
1170.322 -133
1170.334 -118
1170.345 -106
1170.357 -102
1170.369 -112
1170.381 -122
1170.393 -124
1170.405 -125
1170.417 -122
1170.429 -119
1170.441 -114
1170.453 -109
1170.465 -95
1170.477 -76
1170.489 -46
1170.501 -9
1170.513 23
1170.525 65
1170.537 99
1170.548 115
1170.560 128
1170.572 153
1170.584 185
1170.596 230
1170.608 278
1170.620 323
1170.632 365
1170.644 401
1170.656 439
1170.668 481
1170.680 515
1170.692 531
1170.704 528
1170.716 516
1170.728 495
1170.739 477
1170.751 449
1170.763 402
1170.775 347
1170.787 300
1170.799 257
1170.811 219
1170.823 196
1170.835 179
1170.847 163
1170.859 143
1170.871 123
1170.883 115
1170.895 109
1170.907 105
1170.919 117
1170.931 131
1170.942 136
1170.954 141
1170.966 134
1170.978 119
1170.990 105
1171.002 94
1171.014 91
1171.026 87
1171.038 79
1171.050 60
1171.062 43
1171.074 27
1171.086 5
1171.098 -24
1171.110 -52
1171.122 -77
1171.134 -93
1171.146 -98
1171.157 -92
1171.169 -82
1171.181 -66
1171.193 -40
1171.205 -12
1171.217 21
1171.229 48
1171.241 80
1171.253 125
1171.265 173
1171.277 213
1171.289 234
1171.301 240
1171.313 242
1171.325 242
1171.337 245
1171.349 244
1171.360 244
1171.372 246
1171.384 245
1171.396 236
1171.408 210
1171.420 175
1171.432 134
1171.444 91
1171.456 51
1171.468 26
1171.480 11
1171.492 6
1171.504 8
1171.516 18
1171.528 34
1171.540 61
1171.552 90
1171.564 114
1171.575 136
1171.587 151
1171.599 181
1171.611 218
1171.623 254
1171.635 279
1171.647 311
1171.659 349
1171.671 378
1171.683 395
1171.695 408
1171.707 415
1171.719 424
1171.731 426
1171.743 401
1171.755 362
1171.767 322
1171.779 290
1171.791 258
1171.802 227
1171.814 211
1171.826 208
1171.838 199
1171.850 180
1171.862 153
1171.874 131
1171.886 109
1171.898 86
1171.910 61
1171.922 32
1171.934 7
1171.946 -13
1171.958 -23
1171.970 -29
1171.982 -28
1171.994 -23
1172.006 -9
1172.018 0
1172.029 1
1172.041 12
1172.053 24
1172.065 16
1172.077 5
1172.089 -13
1172.101 -35
1172.113 -33
1172.125 -26
1172.137 -28
1172.149 -31
1172.161 -20
1172.173 0
1172.185 15
1172.197 17
1172.209 22
1172.221 32
1172.233 44
1172.245 45
1172.256 51
1172.268 58
1172.280 56
1172.292 62
1172.304 67
1172.316 70
1172.328 79
1172.340 93
1172.352 102
1172.364 106
1172.376 92
1172.388 62
1172.400 27
1172.412 -6
1172.424 -39
1172.436 -60
1172.448 -78
1172.460 -85
1172.472 -73
1172.483 -58
1172.495 -35
1172.507 16
1172.519 72
1172.531 136
1172.543 204
1172.555 278
1172.567 365
1172.579 455
1172.591 542
1172.603 634
1172.615 736
1172.627 838
1172.639 932
1172.651 1021
1172.663 1094
1172.675 1143
1172.687 1178
1172.699 1193
1172.711 1188
1172.722 1167
1172.734 1139
1172.746 1108
1172.758 1089
1172.770 1073
1172.782 1047
1172.794 1004
1172.806 953
1172.818 909
1172.830 871
1172.842 826
1172.854 793
1172.866 781
1172.878 775
1172.890 771
1172.902 760
1172.914 746
1172.926 729
1172.938 697
1172.950 662
1172.962 638
1172.973 622
1172.985 594
1172.997 547
1173.009 485
1173.021 417
1173.033 359
1173.045 315
1173.057 282
1173.069 251
1173.081 228
1173.093 233
1173.105 250
1173.117 281
1173.129 298
1173.141 303
1173.153 302
1173.165 306
1173.177 321
1173.189 341
1173.201 354
1173.213 366
1173.224 370
1173.236 368
1173.248 369
1173.260 370
1173.272 365
1173.284 352
1173.296 337
1173.308 326
1173.320 323
1173.332 310
1173.344 272
1173.356 235
1173.368 212
1173.380 213
1173.392 237
1173.404 253
1173.416 261
1173.428 278
1173.440 313
1173.452 360
1173.464 404
1173.476 445
1173.487 475
1173.499 514
1173.511 561
1173.523 608
1173.535 660
1173.547 713
1173.559 765
1173.571 817
1173.583 875
1173.595 939
1173.607 1002
1173.619 1037
1173.631 1057
1173.643 1063
1173.655 1054
1173.667 1035
1173.679 1013
1173.691 985
1173.703 959
1173.715 941
1173.727 918
1173.739 885
1173.750 848
1173.762 804
1173.774 756
1173.786 710
1173.798 657
1173.810 591
1173.822 520
1173.834 458
1173.846 410
1173.858 384
1173.870 374
1173.882 377
1173.894 396
1173.906 423
1173.918 437
1173.930 447
1173.942 471
1173.954 495
1173.966 528
1173.978 569
1173.990 612
1174.002 652
1174.014 691
1174.026 726
1174.037 759
1174.049 785
1174.061 798
1174.073 796
1174.085 784
1174.097 764
1174.109 748
1174.121 733
1174.133 700
1174.145 655
1174.157 612
1174.169 562
1174.181 516
1174.193 480
1174.205 456
1174.217 439
1174.229 416
1174.241 382
1174.253 343
1174.265 314
1174.277 284
1174.289 277
1174.301 279
1174.313 278
1174.324 277
1174.336 261
1174.348 233
1174.360 200
1174.372 164
1174.384 142
1174.396 134
1174.408 129
1174.420 127
1174.432 139
1174.444 166
1174.456 205
1174.468 265
1174.480 336
1174.492 402
1174.504 475
1174.516 549
1174.528 605
1174.540 647
1174.552 680
1174.564 706
1174.576 727
1174.588 742
1174.600 759
1174.611 790
1174.623 830
1174.635 850
1174.647 862
1174.659 865
1174.671 858
1174.683 845
1174.695 823
1174.707 803
1174.719 787
1174.731 780
1174.743 775
1174.755 763
1174.767 746
1174.779 721
1174.791 698
1174.803 675
1174.815 648
1174.827 626
1174.839 592
1174.851 547
1174.863 491
1174.875 421
1174.887 345
1174.899 286
1174.911 249
1174.922 234
1174.934 237
1174.946 245
1174.958 256
1174.970 271
1174.982 276
1174.994 271
1175.006 275
1175.018 290
1175.030 300
1175.042 305
1175.054 295
1175.066 284
1175.078 277
1175.090 266
1175.102 249
1175.114 235
1175.126 219
1175.138 199
1175.150 179
1175.162 153
1175.174 116
1175.186 69
1175.198 18
1175.210 -23
1175.222 -58
1175.234 -77
1175.245 -76
1175.257 -59
1175.269 -47
1175.281 -36
1175.293 -34
1175.305 -44
1175.317 -48
1175.329 -54
1175.341 -70
1175.353 -85
1175.365 -88
1175.377 -78
1175.389 -75
1175.401 -66
1175.413 -45
1175.425 -15
1175.437 29
1175.449 82
1175.461 141
1175.473 215
1175.485 303
1175.497 390
1175.509 472
1175.521 548
1175.533 618
1175.545 689
1175.557 774
1175.569 857
1175.580 928
1175.592 1003
1175.604 1087
1175.616 1172
1175.628 1244
1175.640 1305
1175.652 1358
1175.664 1405
1175.676 1449
1175.688 1486
1175.700 1508
1175.712 1515
1175.724 1519
1175.736 1525
1175.748 1520
1175.760 1510
1175.772 1489
1175.784 1446
1175.796 1398
1175.808 1347
1175.820 1289
1175.832 1239
1175.844 1179
1175.856 1095
1175.868 1006
1175.880 910
1175.892 816
1175.904 725
1175.916 636
1175.928 548
1175.939 466
1175.951 400
1175.963 349
1175.975 293
1175.987 234
1175.999 177
1176.011 135
1176.023 102
1176.035 72
1176.047 43
1176.059 13
1176.071 -14
1176.083 -22
1176.095 -19
1176.107 -17
1176.119 -12
1176.131 -11
1176.143 -11
1176.155 3
1176.167 12
1176.179 20
1176.191 35
1176.203 39
1176.215 30
1176.227 29
1176.239 36
1176.251 51
1176.263 71
1176.275 98
1176.287 121
1176.299 138
1176.311 154
1176.322 180
1176.334 199
1176.346 211
1176.358 217
1176.370 216
1176.382 202
1176.394 177
1176.406 153
1176.418 142
1176.430 132
1176.442 135
1176.454 137
1176.466 136
1176.478 148
1176.490 156
1176.502 159
1176.514 164
1176.526 159
1176.538 163
1176.550 190
1176.562 226
1176.574 274
1176.586 339
1176.598 440
1176.610 568
1176.622 716
1176.634 868
1176.646 1007
1176.658 1148
1176.670 1292
1176.682 1430
1176.694 1542
1176.706 1636
1176.717 1715
1176.729 1784
1176.741 1841
1176.753 1892
1176.765 1942
1176.777 1977
1176.789 1974
1176.801 1945
1176.813 1893
1176.825 1823
1176.837 1734
1176.849 1611
1176.861 1471
1176.873 1329
1176.885 1182
1176.897 1040
1176.909 908
1176.921 781
1176.933 656
1176.945 541
1176.957 450
1176.969 367
1176.981 292
1176.993 223
1177.005 155
1177.017 106
1177.029 73
1177.041 40
1177.053 16
1177.065 10
1177.077 12
1177.089 25
1177.101 45
1177.113 59
1177.125 64
1177.137 65
1177.149 70
1177.160 93
1177.172 124
1177.184 150
1177.196 172
1177.208 196
1177.220 213
1177.232 231
1177.244 245
1177.256 249
1177.268 252
1177.280 253
1177.292 238
1177.304 222
1177.316 216
1177.328 208
1177.340 205
1177.352 194
1177.364 180
1177.376 165
1177.388 149
1177.400 119
1177.412 99
1177.424 97
1177.436 98
1177.448 116
1177.460 141
1177.472 172
1177.484 218
1177.496 284
1177.508 360
1177.520 441
1177.532 520
1177.544 592
1177.556 667
1177.568 746
1177.580 824
1177.592 916
1177.604 1021
1177.616 1136
1177.627 1246
1177.639 1346
1177.651 1440
1177.663 1530
1177.675 1609
1177.687 1660
1177.699 1691
1177.711 1696
1177.723 1675
1177.735 1633
1177.747 1579
1177.759 1515
1177.771 1458
1177.783 1394
1177.795 1305
1177.807 1214
1177.819 1112
1177.831 1001
1177.843 877
1177.855 752
1177.867 627
1177.879 511
1177.891 406
1177.903 318
1177.915 251
1177.927 193
1177.939 146
1177.951 122
1177.963 121
1177.975 130
1177.987 136
1177.999 151
1178.011 167
1178.023 167
1178.035 154
1178.047 134
1178.059 122
1178.071 121
1178.083 123
1178.095 133
1178.107 150
1178.119 179
1178.131 210
1178.143 233
1178.154 259
1178.166 285
1178.178 296
1178.190 296
1178.202 300
1178.214 304
1178.226 307
1178.238 311
1178.250 304
1178.262 291
1178.274 273
1178.286 256
1178.298 244
1178.310 236
1178.322 227
1178.334 207
1178.346 186
1178.358 162
1178.370 131
1178.382 107
1178.394 95
1178.406 100
1178.418 119
1178.430 142
1178.442 165
1178.454 191
1178.466 232
1178.478 281
1178.490 336
1178.502 402
1178.514 469
1178.526 537
1178.538 617
1178.550 700
1178.562 787
1178.574 872
1178.586 960
1178.598 1037
1178.610 1099
1178.622 1162
1178.634 1232
1178.646 1302
1178.658 1366
1178.670 1425
1178.682 1478
1178.694 1507
1178.706 1516
1178.718 1510
1178.730 1491
1178.742 1466
1178.753 1422
1178.765 1373
1178.777 1313
1178.789 1242
1178.801 1162
1178.813 1085
1178.825 1018
1178.837 948
1178.849 884
1178.861 817
1178.873 748
1178.885 688
1178.897 624
1178.909 545
1178.921 474
1178.933 405
1178.945 332
1178.957 248
1178.969 174
1178.981 119
1178.993 78
1179.005 47
1179.017 28
1179.029 24
1179.041 19
1179.053 -7
1179.065 -37
1179.077 -57
1179.089 -66
1179.101 -63
1179.113 -59
1179.125 -57
1179.137 -66
1179.149 -79
1179.161 -83
1179.173 -70
1179.185 -47
1179.197 -30
1179.209 -13
1179.221 2
1179.233 14
1179.245 20
1179.257 15
1179.269 4
1179.281 -10
1179.293 -26
1179.305 -44
1179.317 -61
1179.329 -69
1179.341 -66
1179.353 -53
1179.365 -25
1179.377 3
1179.389 37
1179.401 67
1179.413 84
1179.425 105
1179.437 135
1179.449 171
1179.461 201
1179.473 220
1179.484 225
1179.496 242
1179.508 279
1179.520 335
1179.532 399
1179.544 461
1179.556 514
1179.568 563
1179.580 610
1179.592 651
1179.604 702
1179.616 763
1179.628 824
1179.640 887
1179.652 957
1179.664 1021
1179.676 1078
1179.688 1126
1179.700 1172
1179.712 1206
1179.724 1231
1179.736 1235
1179.748 1223
1179.760 1199
1179.772 1160
1179.784 1117
1179.796 1080
1179.808 1031
1179.820 971
1179.832 904
1179.844 837
1179.856 778
1179.868 715
1179.880 649
1179.892 579
1179.904 508
1179.916 451
1179.928 399
1179.940 357
1179.952 319
1179.964 289
1179.976 262
1179.988 229
1180.000 213
1180.012 211
1180.024 210
1180.036 205
1180.048 195
1180.060 187
1180.072 169
1180.084 153
1180.096 132
1180.108 113
1180.120 99
1180.132 89
1180.144 85
1180.156 80
1180.168 72
1180.180 71
1180.192 70
1180.204 56
1180.216 41
1180.228 28
1180.240 10
1180.252 -14
1180.264 -32
1180.276 -40
1180.288 -57
1180.300 -65
1180.312 -70
1180.324 -70
1180.336 -58
1180.348 -33
1180.360 -3
1180.372 18
1180.384 28
1180.396 30
1180.408 22
1180.420 18
1180.432 24
1180.444 37
1180.456 52
1180.468 63
1180.479 67
1180.491 78
1180.503 99
1180.515 126
1180.527 167
1180.539 208
1180.551 251
1180.563 302
1180.575 361
1180.587 419
1180.599 491
1180.611 574
1180.623 679
1180.635 802
1180.647 924
1180.659 1039
1180.671 1128
1180.683 1201
1180.695 1253
1180.707 1281
1180.719 1282
1180.731 1270
1180.743 1247
1180.755 1206
1180.767 1150
1180.779 1099
1180.791 1043
1180.803 969
1180.815 876
1180.827 777
1180.839 678
1180.851 587
1180.863 508
1180.875 442
1180.887 385
1180.899 331
1180.911 295
1180.923 268
1180.935 247
1180.947 236
1180.959 236
1180.971 239
1180.983 263
1180.995 290
1181.007 303
1181.019 302
1181.031 290
1181.043 284
1181.055 270
1181.067 259
1181.079 252
1181.091 248
1181.103 226
1181.115 201
1181.127 190
1181.139 190
1181.151 189
1181.163 186
1181.175 173
1181.187 165
1181.199 172
1181.211 187
1181.223 207
1181.235 222
1181.247 228
1181.259 219
1181.271 208
1181.283 187
1181.295 163
1181.307 127
1181.319 91
1181.331 59
1181.343 34
1181.355 5
1181.367 -27
1181.379 -57
1181.391 -71
1181.403 -70
1181.415 -53
1181.427 -23
1181.439 12
1181.451 49
1181.463 85
1181.475 135
1181.487 192
1181.499 247
1181.511 298
1181.523 347
1181.535 388
1181.547 427
1181.559 468
1181.571 505
1181.583 531
1181.595 553
1181.607 567
1181.619 581
1181.631 601
1181.643 619
1181.655 635
1181.667 644
1181.679 652
1181.691 656
1181.703 650
1181.715 634
1181.727 626
1181.739 628
1181.751 628
1181.763 616
1181.775 593
1181.787 566
1181.799 535
1181.811 502
1181.823 459
1181.835 411
1181.847 363
1181.859 314
1181.871 264
1181.883 209
1181.895 147
1181.907 89
1181.919 42
1181.931 8
1181.943 -27
1181.955 -57
1181.967 -76
1181.979 -75
1181.991 -62
1182.003 -52
1182.015 -45
1182.027 -38
1182.039 -32
1182.051 -23
1182.063 -12
1182.075 5
1182.087 24
1182.099 29
1182.111 17
1182.123 -0
1182.135 -9
1182.147 -4
1182.159 1
1182.171 4
1182.183 11
1182.195 16
1182.207 23
1182.219 28
1182.231 26
1182.243 18
1182.255 14
1182.267 10
1182.279 7
1182.291 0
1182.303 -4
1182.315 -6
1182.327 -7
1182.339 -7
1182.351 -13
1182.363 -29
1182.375 -36
1182.387 -35
1182.399 -39
1182.411 -39
1182.423 -45
1182.435 -63
1182.447 -87
1182.459 -106
1182.471 -108
1182.483 -98
1182.495 -67
1182.507 -28
1182.519 12
1182.531 56
1182.543 101
1182.555 148
1182.567 193
1182.579 233
1182.591 263
1182.603 292
1182.615 325
1182.627 359
1182.639 390
1182.651 405
1182.663 409
1182.675 406
1182.687 398
1182.699 400
1182.711 405
1182.723 400
1182.735 391
1182.747 372
1182.759 345
1182.771 332
1182.783 320
1182.795 302
1182.807 288
1182.819 283
1182.831 279
1182.843 275
1182.855 268
1182.867 248
1182.879 224
1182.891 207
1182.903 190
1182.915 164
1182.927 118
1182.939 60
1182.951 9
1182.963 -27
1182.975 -63
1182.987 -99
1182.999 -137
1183.011 -178
1183.023 -205
1183.035 -213
1183.047 -211
1183.059 -197
1183.071 -182
1183.083 -175
1183.095 -161
1183.107 -139
1183.119 -97
1183.131 -51
1183.143 -23
1183.155 -15
1183.167 -5
1183.179 -0
1183.191 5
1183.203 19
1183.215 37
1183.227 58
1183.239 81
1183.251 95
1183.263 88
1183.275 69
1183.287 56
1183.299 50
1183.311 55
1183.323 50
1183.335 34
1183.347 15
1183.359 -5
1183.371 -29
1183.383 -35
1183.395 -20
1183.407 -2
1183.419 11
1183.431 19
1183.443 19
1183.455 15
1183.467 21
1183.479 31
1183.491 26
1183.503 10
1183.515 0
1183.527 4
1183.539 14
1183.551 33
1183.563 54
1183.575 83
1183.587 109
1183.599 123
1183.611 132
1183.623 152
1183.635 170
1183.647 190
1183.659 208
1183.671 218
1183.683 220
1183.695 232
1183.707 248
1183.719 268
1183.731 281
1183.743 293
1183.755 305
1183.767 292
1183.779 267
1183.791 235
1183.803 198
1183.815 159
1183.827 122
1183.839 80
1183.851 42
1183.863 4
1183.875 -24
1183.887 -40
1183.899 -49
1183.911 -60
1183.923 -61
1183.935 -43
1183.947 -22
1183.959 -2
1183.971 30
1183.983 67
1183.995 87
1184.007 112
1184.019 135
1184.031 153
1184.043 169
1184.055 185
1184.067 199
1184.079 197
1184.091 180
1184.103 161
1184.115 143
1184.127 118
1184.139 91
1184.151 63
1184.163 38
1184.175 11
1184.187 -16
1184.199 -31
1184.211 -36
1184.223 -35
1184.236 -30
1184.248 -21
1184.260 -29
1184.272 -35
1184.284 -15
1184.296 10
1184.308 24
1184.320 41
1184.332 64
1184.344 89
1184.356 105
1184.368 123
1184.380 148
1184.392 173
1184.404 194
1184.416 219
1184.428 251
1184.440 284
1184.452 318
1184.464 352
1184.476 376
1184.488 395
1184.500 407
1184.512 419
1184.524 425
1184.536 427
1184.548 437
1184.560 444
1184.572 440
1184.584 415
1184.596 375
1184.608 330
1184.620 285
1184.632 258
1184.644 235
1184.656 209
1184.668 183
1184.680 166
1184.692 156
1184.704 147
1184.716 140
1184.728 150
1184.740 175
1184.752 196
1184.764 218
1184.776 246
1184.788 270
1184.800 284
1184.812 284
1184.824 280
1184.836 269
1184.848 262
1184.860 264
1184.872 267
1184.884 264
1184.896 263
1184.908 252
1184.920 230
1184.932 210
1184.944 196
1184.956 196
1184.968 185
1184.980 169
1184.992 144
1185.004 118
1185.016 99
1185.028 73
1185.040 45
1185.052 28
1185.064 16
1185.076 12
1185.088 16
1185.100 24
1185.112 27
1185.124 30
1185.136 25
1185.148 13
1185.160 4
1185.172 2
1185.184 4
1185.196 -1
1185.208 -2
1185.220 20
1185.233 50
1185.245 78
1185.257 113
1185.269 142
1185.281 175
1185.293 211
1185.305 241
1185.317 257
1185.329 261
1185.341 258
1185.353 242
1185.365 234
1185.377 231
1185.389 234
1185.401 241
1185.413 243
1185.425 237
1185.437 220
1185.449 203
1185.461 181
1185.473 154
1185.485 120
1185.497 73
1185.509 34
1185.521 2
1185.533 -27
1185.545 -42
1185.557 -34
1185.569 6
1185.581 70
1185.593 129
1185.605 178
1185.617 220
1185.629 252
1185.641 287
1185.653 322
1185.665 356
1185.677 387
1185.689 417
1185.701 433
1185.713 447
1185.725 471
1185.737 503
1185.749 537
1185.761 554
1185.773 552
1185.785 538
1185.797 514
1185.809 485
1185.821 450
1185.833 403
1185.845 355
1185.857 306
1185.869 267
1185.881 237
1185.893 210
1185.905 199
1185.917 190
1185.929 177
1185.941 166
1185.954 153
1185.966 128
1185.978 95
1185.990 61
1186.002 34
1186.014 2
1186.026 -28
1186.038 -62
1186.050 -94
1186.062 -128
1186.074 -144
1186.086 -147
1186.098 -137
1186.110 -120
1186.122 -109
1186.134 -92
1186.146 -75
1186.158 -51
1186.170 -25
1186.182 4
1186.194 35
1186.206 66
1186.218 92
1186.230 123
1186.242 152
1186.254 164
1186.266 178
1186.278 192
1186.290 191
1186.302 196
1186.314 192
1186.326 177
1186.338 158
1186.350 134
1186.362 109
1186.374 84
1186.386 61
1186.398 24
1186.410 -14
1186.422 -42
1186.434 -56
1186.446 -72
1186.458 -77
1186.470 -79
1186.482 -74
1186.494 -63
1186.506 -48
1186.518 -31
1186.530 -14
1186.542 -4
1186.554 7
1186.567 21
1186.579 44
1186.591 75
1186.603 103
1186.615 130
1186.627 166
1186.639 196
1186.651 207
1186.663 230
1186.675 267
1186.687 305
1186.699 343
1186.711 388
1186.723 436
1186.735 486
1186.747 525
1186.759 547
1186.771 567
1186.783 591
1186.795 599
1186.807 597
1186.819 595
1186.831 592
1186.843 578
1186.855 551
1186.867 524
1186.879 485
1186.891 453
1186.903 424
1186.915 407
1186.927 396
1186.939 388
1186.951 378
1186.963 363
1186.975 331
1186.987 293
1186.999 249
1187.011 209
1187.023 195
1187.035 188
1187.047 180
1187.059 180
1187.071 189
1187.084 194
1187.096 194
1187.108 186
1187.120 170
1187.132 150
1187.144 133
1187.156 108
1187.168 90
1187.180 84
1187.192 78
1187.204 56
1187.216 41
1187.228 39
1187.240 41
1187.252 56
1187.264 62
1187.276 65
1187.288 70
1187.300 69
1187.312 74
1187.324 75
1187.336 71
1187.348 69
1187.360 69
1187.372 69
1187.384 80
1187.396 85
1187.408 100
1187.420 112
1187.432 104
1187.444 84
1187.456 62
1187.468 54
1187.480 48
1187.492 53
1187.504 61
1187.516 68
1187.528 87
1187.540 110
1187.552 120
1187.565 133
1187.577 161
1187.589 186
1187.601 207
1187.613 214
1187.625 218
1187.637 237
1187.649 256
1187.661 268
1187.673 292
1187.685 312
1187.697 333
1187.709 364
1187.721 398
1187.733 428
1187.745 459
1187.757 482
1187.769 497
1187.781 498
1187.793 487
1187.805 478
1187.817 479
1187.829 481
1187.841 468
1187.853 444
1187.865 424
1187.877 408
1187.889 392
1187.901 366
1187.913 330
1187.925 293
1187.937 248
1187.949 188
1187.961 121
1187.973 58
1187.985 4
1187.998 -38
1188.010 -84
1188.022 -123
1188.034 -144
1188.046 -148
1188.058 -148
1188.070 -136
1188.082 -125
1188.094 -102
1188.106 -64
1188.118 -18
1188.130 26
1188.142 56
1188.154 77
1188.166 96
1188.178 115
1188.190 119
1188.202 107
1188.214 101
1188.226 111
1188.238 117
1188.250 116
1188.262 107
1188.274 92
1188.286 75
1188.298 66
1188.310 48
1188.322 23
1188.334 -6
1188.346 -43
1188.358 -75
1188.370 -110
1188.382 -137
1188.394 -151
1188.407 -152
1188.419 -150
1188.431 -137
1188.443 -128
1188.455 -122
1188.467 -118
1188.479 -112
1188.491 -107
1188.503 -109
1188.515 -106
1188.527 -91
1188.539 -66
1188.551 -31
1188.563 14
1188.575 72
1188.587 118
1188.599 160
1188.611 201
1188.623 255
1188.635 315
1188.647 382
1188.659 450
1188.671 507
1188.683 557
1188.695 596
1188.707 630
1188.719 663
1188.731 695
1188.743 729
1188.755 752
1188.767 765
1188.780 770
1188.792 763
1188.804 741
1188.816 725
1188.828 720
1188.840 724
1188.852 727
1188.864 731
1188.876 733
1188.888 735
1188.900 724
1188.912 698
1188.924 650
1188.936 586
1188.948 516
1188.960 452
1188.972 400
1188.984 364
1188.996 333
1189.008 305
1189.020 281
1189.032 261
1189.044 248
1189.056 239
1189.068 239
1189.080 236
1189.092 229
1189.104 211
1189.116 197
1189.128 189
1189.141 181
1189.153 178
1189.165 178
1189.177 181
1189.189 184
1189.201 196
1189.213 209
1189.225 214
1189.237 210
1189.249 196
1189.261 169
1189.273 141
1189.285 117
1189.297 101
1189.309 88
1189.321 73
1189.333 69
1189.345 76
1189.357 85
1189.369 114
1189.381 156
1189.393 208
1189.405 256
1189.417 291
1189.429 310
1189.441 314
1189.453 309
1189.465 303
1189.478 304
1189.490 298
1189.502 291
1189.514 288
1189.526 284
1189.538 276
1189.550 274
1189.562 275
1189.574 269
1189.586 263
1189.598 265
1189.610 260
1189.622 257
1189.634 267
1189.646 285
1189.658 316
1189.670 353
1189.682 383
1189.694 393
1189.706 399
1189.718 414
1189.730 445
1189.742 466
1189.754 476
1189.766 470
1189.778 458
1189.790 438
1189.803 411
1189.815 378
1189.827 349
1189.839 318
1189.851 285
1189.863 250
1189.875 206
1189.887 149
1189.899 84
1189.911 34
1189.923 -5
1189.935 -24
1189.947 -37
1189.959 -44
1189.971 -39
1189.983 -9
1189.995 36
1190.007 88
1190.019 144
1190.031 193
1190.043 229
1190.055 259
1190.067 307
1190.079 354
1190.091 397
1190.103 428
1190.116 447
1190.128 461
1190.140 472
1190.152 466
1190.164 454
1190.176 433
1190.188 407
1190.200 376
1190.212 334
1190.224 279
1190.236 218
1190.248 161
1190.260 117
1190.272 95
1190.284 68
1190.296 44
1190.308 16
1190.320 0
1190.332 5
1190.344 25
1190.356 53
1190.368 90
1190.380 131
1190.392 168
1190.404 195
1190.417 213
1190.429 231
1190.441 246
1190.453 265
1190.465 282
1190.477 291
1190.489 292
1190.501 291
1190.513 273
1190.525 257
1190.537 256
1190.549 264
1190.561 277
1190.573 291
1190.585 310
1190.597 330
1190.609 345
1190.621 356
1190.633 372
1190.645 384
1190.657 403
1190.669 425
1190.681 445
1190.693 462
1190.706 477
1190.718 486
1190.730 478
1190.742 458
1190.754 430
1190.766 404
1190.778 373
1190.790 347
1190.802 330
1190.814 310
1190.826 291
1190.838 270
1190.850 247
1190.862 225
1190.874 201
1190.886 193
1190.898 194
1190.910 186
1190.922 181
1190.934 183
1190.946 185
1190.958 190
1190.970 198
1190.983 215
1190.995 232
1191.007 228
1191.019 206
1191.031 169
1191.043 133
1191.055 103
1191.067 82
1191.079 65
1191.091 45
1191.103 21
1191.115 2
1191.127 -13
1191.139 -23
1191.151 -17
1191.163 -0
1191.175 6
1191.187 15
1191.199 20
1191.211 11
1191.223 -4
1191.235 -23
1191.248 -33
1191.260 -40
1191.272 -43
1191.284 -38
1191.296 -27
1191.308 -11
1191.320 13
1191.332 36
1191.344 45
1191.356 36
1191.368 18
1191.380 10
1191.392 17
1191.404 38
1191.416 69
1191.428 100
1191.440 131
1191.452 151
1191.464 177
1191.476 210
1191.488 242
1191.500 274
1191.513 306
1191.525 335
1191.537 358
1191.549 384
1191.561 399
1191.573 397
1191.585 398
1191.597 403
1191.609 435
1191.621 475
1191.633 506
1191.645 529
1191.657 546
1191.669 566
1191.681 584
1191.693 589
1191.705 579
1191.717 572
1191.729 565
1191.741 559
1191.753 548
1191.766 531
1191.778 509
1191.790 479
1191.802 456
1191.814 441
1191.826 437
1191.838 432
1191.850 431
1191.862 431
1191.874 440
1191.886 452
1191.898 458
1191.910 455
1191.922 455
1191.934 456
1191.946 472
1191.958 494
1191.970 528
1191.982 552
1191.994 554
1192.006 543
1192.019 520
1192.031 497
1192.043 476
1192.055 450
1192.067 426
1192.079 404
1192.091 381
1192.103 359
1192.115 341
1192.127 332
1192.139 325
1192.151 326
1192.163 340
1192.175 354
1192.187 364
1192.199 372
1192.211 383
1192.223 392
1192.235 403
1192.247 416
1192.260 438
1192.272 461
1192.284 479
1192.296 481
1192.308 481
1192.320 483
1192.332 483
1192.344 483
1192.356 474
1192.368 456
1192.380 440
1192.392 428
1192.404 427
1192.416 427
1192.428 431
1192.440 442
1192.452 451
1192.464 460
1192.476 476
1192.488 490
1192.501 496
1192.513 510
1192.525 535
1192.537 559
1192.549 594
1192.561 637
1192.573 691
1192.585 741
1192.597 783
1192.609 816
1192.621 821
1192.633 809
1192.645 794
1192.657 782
1192.669 780
1192.681 789
1192.693 797
1192.705 811
1192.717 826
1192.730 843
1192.742 855
1192.754 854
1192.766 845
1192.778 819
1192.790 784
1192.802 742
1192.814 693
1192.826 649
1192.838 604
1192.850 563
1192.862 520
1192.874 487
1192.886 465
1192.898 452
1192.910 445
1192.922 433
1192.934 417
1192.946 394
1192.959 364
1192.971 326
1192.983 293
1192.995 293
1193.007 307
1193.019 321
1193.031 348
1193.043 385
1193.055 421
1193.067 466
1193.079 518
1193.091 552
1193.103 570
1193.115 585
1193.127 591
1193.139 592
1193.151 593
1193.163 588
1193.176 588
1193.188 573
1193.200 551
1193.212 526
1193.224 503
1193.236 481
1193.248 456
1193.260 425
1193.272 387
1193.284 352
1193.296 324
1193.308 302
1193.320 279
1193.332 251
1193.344 232
1193.356 227
1193.368 217
1193.380 206
1193.393 194
1193.405 183
1193.417 187
1193.429 215
1193.441 245
1193.453 277
1193.465 309
1193.477 341
1193.489 379
1193.501 425
1193.513 468
1193.525 501
1193.537 521
1193.549 519
1193.561 518
1193.573 513
1193.585 503
1193.597 477
1193.610 450
1193.622 431
1193.634 419
1193.646 417
1193.658 415
1193.670 415
1193.682 421
1193.694 427
1193.706 442
1193.718 462
1193.730 469
1193.742 474
1193.754 474
1193.766 481
1193.778 491
1193.790 491
1193.802 474
1193.815 455
1193.827 425
1193.839 416
1193.851 419
1193.863 410
1193.875 384
1193.887 350
1193.899 309
1193.911 271
1193.923 247
1193.935 223
1193.947 197
1193.959 172
1193.971 164
1193.983 168
1193.995 179
1194.007 191
1194.020 199
1194.032 214
1194.044 236
1194.056 253
1194.068 265
1194.080 269
1194.092 266
1194.104 270
1194.116 279
1194.128 285
1194.140 289
1194.152 303
1194.164 326
1194.176 353
1194.188 374
1194.200 391
1194.212 389
1194.225 378
1194.237 364
1194.249 352
1194.261 336
1194.273 314
1194.285 293
1194.297 257
1194.309 220
1194.321 190
1194.333 166
1194.345 127
1194.357 75
1194.369 10
1194.381 -54
1194.393 -107
1194.405 -158
1194.418 -212
1194.430 -246
1194.442 -260
1194.454 -264
1194.466 -252
1194.478 -234
1194.490 -214
1194.502 -186
1194.514 -141
1194.526 -89
1194.538 -40
1194.550 5
1194.562 44
1194.574 83
1194.586 122
1194.598 162
1194.611 205
1194.623 259
1194.635 314
1194.647 374
1194.659 426
1194.671 481
1194.683 533
1194.695 570
1194.707 586
1194.719 610
1194.731 633
1194.743 637
1194.755 631
1194.767 616
1194.779 609
1194.791 612
1194.804 604
1194.816 590
1194.828 575
1194.840 558
1194.852 539
1194.864 521
1194.876 500
1194.888 461
1194.900 414
1194.912 361
1194.924 295
1194.936 232
1194.948 180
1194.960 140
1194.972 110
1194.984 90
1194.997 76
1195.009 66
1195.021 57
1195.033 53
1195.045 53
1195.057 54
1195.069 67
1195.081 83
1195.093 68
1195.105 35
1195.117 19
1195.129 23
1195.141 45
1195.153 75
1195.165 106
1195.178 129
1195.190 150
1195.202 178
1195.214 196
1195.226 197
1195.238 179
1195.250 150
1195.262 129
1195.274 103
1195.286 69
1195.298 32
1195.310 6
1195.322 -20
1195.334 -36
1195.346 -46
1195.358 -58
1195.371 -78
1195.383 -96
1195.395 -111
1195.407 -126
1195.419 -139
1195.431 -146
1195.443 -162
1195.455 -175
1195.467 -154
1195.479 -108
1195.491 -37
1195.503 46
1195.515 129
1195.527 211
1195.539 296
1195.552 390
1195.564 504
1195.576 625
1195.588 757
1195.600 908
1195.612 1090
1195.624 1311
1195.636 1565
1195.648 1826
1195.660 2086
1195.672 2339
1195.684 2567
1195.696 2767
1195.708 2927
1195.721 3053
1195.733 3158
1195.745 3228
1195.757 3240
1195.769 3207
1195.781 3137
1195.793 3035
1195.805 2905
1195.817 2739
1195.829 2534
1195.841 2300
1195.853 2052
1195.865 1790
1195.877 1513
1195.889 1237
1195.902 966
1195.914 716
1195.926 505
1195.938 312
1195.950 145
1195.962 15
1195.974 -65
1195.986 -105
1195.998 -115
1196.010 -112
1196.022 -97
1196.034 -82
1196.046 -72
1196.058 -58
1196.070 -35
1196.083 -10
1196.095 13
1196.107 29
1196.119 40
1196.131 58
1196.143 72
1196.155 82
1196.167 84
1196.179 78
1196.191 76
1196.203 92
1196.215 122
1196.227 150
1196.239 164
1196.252 169
1196.264 161
1196.276 142
1196.288 113
1196.300 69
1196.312 36
1196.324 22
1196.336 30
1196.348 37
1196.360 50
1196.372 51
1196.384 29
1196.396 1
1196.408 -20
1196.421 -26
1196.433 -22
1196.445 -13
1196.457 4
1196.469 32
1196.481 66
1196.493 109
1196.505 166
1196.517 228
1196.529 301
1196.541 383
1196.553 474
1196.565 579
1196.577 689
1196.590 792
1196.602 900
1196.614 1029
1196.626 1179
1196.638 1349
1196.650 1529
1196.662 1719
1196.674 1917
1196.686 2101
1196.698 2260
1196.710 2379
1196.722 2465
1196.734 2504
1196.746 2508
1196.759 2496
1196.771 2461
1196.783 2397
1196.795 2303
1196.807 2174
1196.819 2028
1196.831 1872
1196.843 1703
1196.855 1513
1196.867 1314
1196.879 1118
1196.891 937
1196.903 769
1196.916 617
1196.928 481
1196.940 366
1196.952 282
1196.964 240
1196.976 236
1196.988 250
1197.000 284
1197.012 328
1197.024 368
1197.036 397
1197.048 405
1197.060 402
1197.072 391
1197.085 369
1197.097 340
1197.109 322
1197.121 316
1197.133 300
1197.145 273
1197.157 235
1197.169 187
1197.181 153
1197.193 133
1197.205 120
1197.217 114
1197.229 120
1197.242 132
1197.254 140
1197.266 136
1197.278 125
1197.290 120
1197.302 122
1197.314 129
1197.326 145
1197.338 162
1197.350 172
1197.362 179
1197.374 177
1197.386 156
1197.399 141
1197.411 136
1197.423 145
1197.435 153
1197.447 157
1197.459 164
1197.471 179
1197.483 202
1197.495 225
1197.507 259
1197.519 298
1197.531 329
1197.543 367
1197.556 412
1197.568 446
1197.580 475
1197.592 508
1197.604 537
1197.616 579
1197.628 632
1197.640 684
1197.652 739
1197.664 799
1197.676 867
1197.688 932
1197.700 989
1197.713 1037
1197.725 1089
1197.737 1143
1197.749 1184
1197.761 1215
1197.773 1236
1197.785 1235
1197.797 1221
1197.809 1202
1197.821 1177
1197.833 1151
1197.845 1124
1197.857 1087
1197.870 1038
1197.882 968
1197.894 885
1197.906 799
1197.918 716
1197.930 628
1197.942 549
1197.954 476
1197.966 401
1197.978 334
1197.990 259
1198.002 178
1198.015 116
1198.027 79
1198.039 57
1198.051 34
1198.063 22
1198.075 21
1198.087 33
1198.099 41
1198.111 34
1198.123 27
1198.135 29
1198.147 29
1198.159 35
1198.172 38
1198.184 29
1198.196 29
1198.208 36
1198.220 38
1198.232 37
1198.244 32
1198.256 14
1198.268 -22
1198.280 -63
1198.292 -102
1198.304 -132
1198.317 -153
1198.329 -170
1198.341 -177
1198.353 -180
1198.365 -169
1198.377 -148
1198.389 -130
1198.401 -107
1198.413 -76
1198.425 -41
1198.437 -4
1198.449 26
1198.462 39
1198.474 58
1198.486 92
1198.498 124
1198.510 154
1198.522 195
1198.534 249
1198.546 303
1198.558 373
1198.570 439
1198.582 506
1198.594 604
1198.606 729
1198.619 874
1198.631 1036
1198.643 1225
1198.655 1427
1198.667 1639
1198.679 1847
1198.691 2033
1198.703 2205
1198.715 2343
1198.727 2453
1198.739 2536
1198.751 2587
1198.764 2612
1198.776 2601
1198.788 2546
1198.800 2462
1198.812 2345
1198.824 2206
1198.836 2061
1198.848 1893
1198.860 1701
1198.872 1490
1198.884 1278
1198.896 1082
1198.909 888
1198.921 714
1198.933 555
1198.945 418
1198.957 314
1198.969 230
1198.981 155
1198.993 88
1199.005 39
1199.017 7
1199.029 -14
1199.041 -31
1199.054 -47
1199.066 -50
1199.078 -46
1199.090 -42
1199.102 -45
1199.114 -55
1199.126 -66
1199.138 -72
1199.150 -75
1199.162 -71
1199.174 -58
1199.187 -37
1199.199 -16
1199.211 -4
1199.223 -8
1199.235 -27
1199.247 -27
1199.259 -4
1199.271 16
1199.283 37
1199.295 47
1199.307 48
1199.319 53
1199.332 61
1199.344 76
1199.356 92
1199.368 108
1199.380 117
1199.392 113
1199.404 104
1199.416 96
1199.428 106
1199.440 122
1199.452 128
1199.465 139
1199.477 165
1199.489 208
1199.501 270
1199.513 340
1199.525 420
1199.537 517
1199.549 613
1199.561 712
1199.573 814
1199.585 935
1199.597 1084
1199.610 1267
1199.622 1475
1199.634 1676
1199.646 1885
1199.658 2091
1199.670 2287
1199.682 2467
1199.694 2628
1199.706 2749
1199.718 2817
1199.730 2849
1199.743 2853
1199.755 2823
1199.767 2769
1199.779 2690
1199.791 2593
1199.803 2465
1199.815 2319
1199.827 2165
1199.839 2000
1199.851 1822
1199.863 1637
1199.875 1440
1199.888 1245
1199.900 1064
1199.912 898
1199.924 755
1199.936 630
1199.948 531
1199.960 446
1199.972 381
1199.984 331
1199.996 284
1200.008 253
1200.021 224
1200.033 186
1200.045 140
1200.057 95
1200.069 39
1200.081 -7
1200.093 -36
1200.105 -65
1200.117 -103
1200.129 -135
1200.141 -161
1200.154 -174
1200.166 -185
1200.178 -196
1200.190 -213
1200.202 -235
1200.214 -251
1200.226 -245
1200.238 -221
1200.250 -182
1200.262 -134
1200.274 -90
1200.287 -59
1200.299 -32
1200.311 -8
1200.323 18
1200.335 41
1200.347 46
1200.359 42
1200.371 41
1200.383 46
1200.395 54
1200.407 69
1200.420 83
1200.432 95
1200.444 110
1200.456 130
1200.468 147
1200.480 160
1200.492 173
1200.504 184
1200.516 201
1200.528 225
1200.540 254
1200.553 285
1200.565 314
1200.577 359
1200.589 427
1200.601 512
1200.613 607
1200.625 705
1200.637 810
1200.649 929
1200.661 1053
1200.673 1160
1200.686 1267
1200.698 1367
1200.710 1458
1200.722 1544
1200.734 1622
1200.746 1683
1200.758 1716
1200.770 1721
1200.782 1702
1200.794 1664
1200.807 1603
1200.819 1531
1200.831 1443
1200.843 1352
1200.855 1253
1200.867 1149
1200.879 1047
1200.891 934
1200.903 809
1200.915 676
1200.927 548
1200.940 446
1200.952 373
1200.964 317
1200.976 275
1200.988 237
1201.000 203
1201.012 173
1201.024 150
1201.036 146
1201.048 165
1201.061 187
1201.073 198
1201.085 191
1201.097 187
1201.109 184
1201.121 174
1201.133 155
1201.145 129
1201.157 102
1201.169 95
1201.181 118
1201.194 153
1201.206 188
1201.218 203
1201.230 204
1201.242 202
1201.254 201
1201.266 211
1201.278 214
1201.290 215
1201.302 213
1201.315 207
1201.327 203
1201.339 189
1201.351 167
1201.363 151
1201.375 140
1201.387 132
1201.399 128
1201.411 108
1201.423 78
1201.435 45
1201.448 27
1201.460 27
1201.472 34
1201.484 33
1201.496 27
1201.508 30
1201.520 41
1201.532 63
1201.544 83
1201.556 94
1201.569 104
1201.581 124
1201.593 162
1201.605 226
1201.617 305
1201.629 389
1201.641 466
1201.653 541
1201.665 605
1201.677 672
1201.690 744
1201.702 805
1201.714 858
1201.726 897
1201.738 915
1201.750 919
1201.762 911
1201.774 892
1201.786 873
1201.798 854
1201.811 823
1201.823 773
1201.835 701
1201.847 598
1201.859 485
1201.871 374
1201.883 262
1201.895 174
1201.907 101
1201.919 43
1201.932 11
1201.944 -4
1201.956 -5
1201.968 1
1201.980 10
1201.992 7
1202.004 5
1202.016 1
1202.028 0
1202.040 18
1202.053 42
1202.065 67
1202.077 82
1202.089 91
1202.101 91
1202.113 85
1202.125 71
1202.137 54
1202.149 33
1202.161 7
1202.174 -27
1202.186 -66
1202.198 -110
1202.210 -154
1202.222 -177
1202.234 -190
1202.246 -198
1202.258 -197
1202.270 -206
1202.282 -209
1202.295 -207
1202.307 -212
1202.319 -230
1202.331 -250
1202.343 -271
1202.355 -282
1202.367 -267
1202.379 -236
1202.391 -198
1202.403 -147
1202.416 -90
1202.428 -32
1202.440 23
1202.452 82
1202.464 136
1202.476 181
1202.488 217
1202.500 253
1202.512 286
1202.524 315
1202.537 336
1202.549 349
1202.561 357
1202.573 364
1202.585 363
1202.597 352
1202.609 331
1202.621 318
1202.633 318
1202.645 323
1202.658 313
1202.670 290
1202.682 257
1202.694 243
1202.706 253
1202.718 285
1202.730 327
1202.742 360
1202.754 381
1202.767 407
1202.779 434
1202.791 453
1202.803 461
1202.815 447
1202.827 424
1202.839 399
1202.851 371
1202.863 348
1202.875 322
1202.888 296
1202.900 268
1202.912 243
1202.924 232
1202.936 225
1202.948 218
1202.960 214
1202.972 212
1202.984 215
1202.996 213
1203.009 197
1203.021 167
1203.033 137
1203.045 125
1203.057 136
1203.069 165
1203.081 192
1203.093 202
1203.105 197
1203.118 190
1203.130 180
1203.142 159
1203.154 121
1203.166 67
1203.178 25
1203.190 11
1203.202 12
1203.214 20
1203.226 33
1203.239 41
1203.251 55
1203.263 64
1203.275 77
1203.287 93
1203.299 98
1203.311 102
1203.323 100
1203.335 93
1203.348 78
1203.360 71
1203.372 74
1203.384 91
1203.396 124
1203.408 167
1203.420 205
1203.432 229
1203.444 237
1203.457 228
1203.469 221
1203.481 213
1203.493 201
1203.505 189
1203.517 179
1203.529 177
1203.541 182
1203.553 185
1203.565 186
1203.578 192
1203.590 193
1203.602 193
1203.614 187
1203.626 168
1203.638 148
1203.650 129
1203.662 113
1203.674 87
1203.687 64
1203.699 46
1203.711 44
1203.723 64
1203.735 89
1203.747 105
1203.759 117
1203.771 127
1203.783 135
1203.796 144
1203.808 156
1203.820 174
1203.832 192
1203.844 217
1203.856 243
1203.868 262
1203.880 269
1203.892 260
1203.905 244
1203.917 228
1203.929 213
1203.941 194
1203.953 167
1203.965 142
1203.977 103
1203.989 65
1204.001 30
1204.014 -2
1204.026 -35
1204.038 -73
1204.050 -104
1204.062 -128
1204.074 -144
1204.086 -161
1204.098 -167
1204.110 -162
1204.122 -147
1204.135 -130
1204.147 -114
1204.159 -96
1204.171 -80
1204.183 -72
1204.195 -62
1204.207 -46
1204.219 -36
1204.231 -30
1204.244 -25
1204.256 -21
1204.268 -10
1204.280 -0
1204.292 12
1204.304 26
1204.316 43
1204.328 60
1204.340 77
1204.353 89
1204.365 92
1204.377 95
1204.389 90
1204.401 86
1204.413 92
1204.425 113
1204.437 145
1204.449 181
1204.462 219
1204.474 242
1204.486 240
1204.498 229
1204.510 215
1204.522 194
1204.534 176
1204.546 171
1204.559 179
1204.571 193
1204.583 213
1204.595 234
1204.607 246
1204.619 246
1204.631 243
1204.643 241
1204.655 237
1204.668 228
1204.680 210
1204.692 184
1204.704 161
1204.716 128
1204.728 93
1204.740 55
1204.752 13
1204.764 -20
1204.777 -50
1204.789 -83
1204.801 -106
1204.813 -121
1204.825 -142
1204.837 -170
1204.849 -193
1204.861 -202
1204.873 -199
1204.886 -189
1204.898 -173
1204.910 -156
1204.922 -138
1204.934 -115
1204.946 -89
1204.958 -67
1204.970 -42
1204.982 -12
1204.995 27
1205.007 72
1205.019 117
1205.031 161
1205.043 206
1205.055 254
1205.067 292
1205.079 311
1205.092 318
1205.104 321
1205.116 316
1205.128 304
1205.140 291
1205.152 290
1205.164 294
1205.176 289
1205.188 267
1205.201 249
1205.213 236
1205.225 214
1205.237 186
1205.249 152
1205.261 122
1205.273 112
1205.285 114
1205.297 125
1205.310 137
1205.322 147
1205.334 164
1205.346 172
1205.358 184
1205.370 206
1205.382 235
1205.394 275
1205.407 309
1205.419 331
1205.431 345
1205.443 356
1205.455 359
1205.467 352
1205.479 324
1205.491 294
1205.503 272
1205.516 248
1205.528 218
1205.540 192
1205.552 175
1205.564 159
1205.576 139
1205.588 130
1205.600 131
1205.613 143
1205.625 163
1205.637 184
1205.649 198
1205.661 212
1205.673 224
1205.685 240
1205.697 257
1205.709 271
1205.722 287
1205.734 307
1205.746 322
1205.758 341
1205.770 347
1205.782 357
1205.794 370
1205.806 358
1205.819 330
1205.831 305
1205.843 282
1205.855 267
1205.867 247
1205.879 228
1205.891 219
1205.903 201
1205.916 178
1205.928 152
1205.940 140
1205.952 137
1205.964 135
1205.976 134
1205.988 124
1206.000 119
1206.012 111
1206.025 114
1206.037 129
1206.049 140
1206.061 136
1206.073 134
1206.085 129
1206.097 126
1206.109 120
1206.122 131
1206.134 141
1206.146 147
1206.158 149
1206.170 148
1206.182 152
1206.194 161
1206.206 162
1206.219 155
1206.231 151
1206.243 158
1206.255 163
1206.267 151
1206.279 132
1206.291 110
1206.303 91
1206.315 66
1206.328 50
1206.340 41
1206.352 37
1206.364 47
1206.376 68
1206.388 93
1206.400 118
1206.412 137
1206.425 161
1206.437 208
1206.449 262
1206.461 322
1206.473 372
1206.485 410
1206.497 430
1206.509 440
1206.522 447
1206.534 451
1206.546 445
1206.558 438
1206.570 422
1206.582 414
1206.594 406
1206.606 392
1206.619 353
1206.631 299
1206.643 238
1206.655 189
1206.667 158
1206.679 140
1206.691 128
1206.703 121
1206.716 110
1206.728 103
1206.740 102
1206.752 101
1206.764 119
1206.776 146
1206.788 176
1206.800 202
1206.813 223
1206.825 224
1206.837 213
1206.849 196
1206.861 178
1206.873 166
1206.885 167
1206.897 178
1206.910 189
1206.922 194
1206.934 183
1206.946 170
1206.958 157
1206.970 141
1206.982 123
1206.994 116
1207.007 108
1207.019 111
1207.031 117
1207.043 120
1207.055 113
1207.067 104
1207.079 95
1207.091 99
1207.104 114
1207.116 125
1207.128 136
1207.140 144
1207.152 140
1207.164 131
1207.176 128
1207.188 126
1207.201 132
1207.213 129
1207.225 125
1207.237 125
1207.249 122
1207.261 113
1207.273 95
1207.285 74
1207.298 47
1207.310 30
1207.322 28
1207.334 28
1207.346 48
1207.358 85
1207.370 125
1207.382 169
1207.395 208
1207.407 242
1207.419 263
1207.431 283
1207.443 303
1207.455 328
1207.467 355
1207.479 381
1207.492 411
1207.504 437
1207.516 451
1207.528 470
1207.540 486
1207.552 504
1207.564 514
1207.576 516
1207.589 519
1207.601 518
1207.613 523
1207.625 526
1207.637 518
1207.649 513
1207.661 510
1207.673 514
1207.686 514
1207.698 516
1207.710 531
1207.722 554
1207.734 561
1207.746 560
1207.758 562
1207.771 549
1207.783 526
1207.795 502
1207.807 469
1207.819 448
1207.831 440
1207.843 437
1207.855 445
1207.868 458
1207.880 459
1207.892 451
1207.904 436
1207.916 432
1207.928 436
1207.940 439
1207.952 439
1207.965 440
1207.977 447
1207.989 450
1208.001 454
1208.013 462
1208.025 458
1208.037 444
1208.049 426
1208.062 412
1208.074 409
1208.086 406
1208.098 392
1208.110 381
1208.122 382
1208.134 387
1208.147 397
1208.159 408
1208.171 409
1208.183 415
1208.195 433
1208.207 443
1208.219 459
1208.231 471
1208.244 464
1208.256 460
1208.268 474
1208.280 504
1208.292 545
1208.304 594
1208.316 645
1208.328 688
1208.341 724
1208.353 752
1208.365 781
1208.377 812
1208.389 832
1208.401 855
1208.413 884
1208.426 916
1208.438 963
1208.450 1021
1208.462 1096
1208.474 1210
1208.486 1360
1208.498 1521
1208.510 1673
1208.523 1820
1208.535 1957
1208.547 2102
1208.559 2245
1208.571 2384
1208.583 2523
1208.595 2664
1208.608 2811
1208.620 2984
1208.632 3189
1208.644 3411
1208.656 3638
1208.668 3852
1208.680 4055
1208.692 4241
1208.705 4413
1208.717 4563
1208.729 4692
1208.741 4784
1208.753 4834
1208.765 4870
1208.777 4891
1208.790 4896
1208.802 4880
1208.814 4862
1208.826 4835
1208.838 4802
1208.850 4736
1208.862 4632
1208.874 4497
1208.887 4352
1208.899 4196
1208.911 4020
1208.923 3819
1208.935 3624
1208.947 3441
1208.959 3294
1208.972 3172
1208.984 3075
1208.996 2986
1209.008 2883
1209.020 2775
1209.032 2676
1209.044 2588
1209.057 2496
1209.069 2398
1209.081 2306
1209.093 2223
1209.105 2152
1209.117 2085
1209.129 2015
1209.141 1947
1209.154 1884
1209.166 1825
1209.178 1777
1209.190 1715
1209.202 1645
1209.214 1574
1209.226 1520
1209.239 1489
1209.251 1472
1209.263 1449
1209.275 1420
1209.287 1395
1209.299 1378
1209.311 1372
1209.324 1366
1209.336 1350
1209.348 1332
1209.360 1305
1209.372 1272
1209.384 1258
1209.396 1260
1209.408 1263
1209.421 1276
1209.433 1292
1209.445 1311
1209.457 1332
1209.469 1348
1209.481 1350
1209.493 1351
1209.506 1373
1209.518 1405
1209.530 1428
1209.542 1465
1209.554 1520
1209.566 1582
1209.578 1644
1209.591 1724
1209.603 1827
1209.615 1958
1209.627 2102
1209.639 2257
1209.651 2405
1209.663 2545
1209.675 2695
1209.688 2839
1209.700 2965
1209.712 3084
1209.724 3185
1209.736 3278
1209.748 3362
1209.760 3431
1209.773 3476
1209.785 3499
1209.797 3507
1209.809 3497
1209.821 3470
1209.833 3419
1209.845 3357
1209.858 3296
1209.870 3220
1209.882 3119
1209.894 3003
1209.906 2894
1209.918 2774
1209.930 2642
1209.943 2520
1209.955 2420
1209.967 2340
1209.979 2274
1209.991 2203
1210.003 2135
1210.015 2066
1210.028 2002
1210.040 1946
1210.052 1883
1210.064 1806
1210.076 1742
1210.088 1687
1210.100 1639
1210.113 1592
1210.125 1550
1210.137 1503
1210.149 1451
1210.161 1400
1210.173 1351
1210.185 1306
1210.198 1262
1210.210 1222
1210.222 1184
1210.234 1128
1210.246 1055
1210.258 990
1210.270 929
1210.282 875
1210.295 826
1210.307 774
1210.319 715
1210.331 670
1210.343 655
1210.355 655
1210.367 660
1210.380 656
1210.392 650
1210.404 647
1210.416 653
1210.428 668
1210.440 694
1210.452 709
1210.465 718
1210.477 742
1210.489 772
1210.501 803
1210.513 833
1210.525 871
1210.537 924
1210.550 967
1210.562 1011
1210.574 1047
1210.586 1077
1210.598 1099
1210.610 1114
1210.622 1141
1210.635 1164
1210.647 1178
1210.659 1194
1210.671 1206
1210.683 1224
1210.695 1252
1210.707 1288
1210.720 1306
1210.732 1313
1210.744 1313
1210.756 1313
1210.768 1318
1210.780 1318
1210.792 1302
1210.805 1268
1210.817 1224
1210.829 1182
1210.841 1146
1210.853 1102
1210.865 1055
1210.877 1010
1210.890 963
1210.902 913
1210.914 861
1210.926 814
1210.938 767
1210.950 727
1210.963 706
1210.975 693
1210.987 680
1210.999 662
1211.011 643
1211.023 637
1211.035 632
1211.048 630
1211.060 620
1211.072 615
1211.084 603
1211.096 602
1211.108 609
1211.120 618
1211.133 623
1211.145 614
1211.157 595
1211.169 562
1211.181 515
1211.193 459
1211.205 400
1211.218 341
1211.230 283
1211.242 228
1211.254 173
1211.266 121
1211.278 77
1211.290 33
1211.303 6
1211.315 -10
1211.327 -20
1211.339 -35
1211.351 -59
1211.363 -79
1211.375 -86
1211.388 -83
1211.400 -75
1211.412 -72
1211.424 -58
1211.436 -25
1211.448 21
1211.461 80
1211.473 133
1211.485 170
1211.497 204
1211.509 240
1211.521 274
1211.533 304
1211.546 331
1211.558 351
1211.570 367
1211.582 384
1211.594 394
1211.606 400
1211.618 406
1211.631 405
1211.643 409
1211.655 415
1211.667 418
1211.679 406
1211.691 383
1211.703 365
1211.716 352
1211.728 342
1211.740 343
1211.752 350
1211.764 356
1211.776 356
1211.789 362
1211.801 367
1211.813 364
1211.825 356
1211.837 345
1211.849 340
1211.861 340
1211.874 340
1211.886 336
1211.898 330
1211.910 309
1211.922 276
1211.934 248
1211.946 229
1211.959 208
1211.971 194
1211.983 190
1211.995 183
1212.007 178
1212.019 169
1212.032 150
1212.044 131
1212.056 117
1212.068 113
1212.080 113
1212.092 112
1212.104 115
1212.117 107
1212.129 77
1212.141 35
1212.153 -8
1212.165 -48
1212.177 -90
1212.189 -126
1212.202 -166
1212.214 -210
1212.226 -266
1212.238 -325
1212.250 -390
1212.262 -443
1212.275 -485
1212.287 -502
1212.299 -484
1212.311 -449
1212.323 -410
1212.335 -366
1212.347 -320
1212.360 -274
1212.372 -223
1212.384 -161
1212.396 -104
1212.408 -44
1212.420 15
1212.432 71
1212.445 122
1212.457 158
1212.469 173
1212.481 172
1212.493 164
1212.505 152
1212.518 135
1212.530 117
1212.542 94
1212.554 71
1212.566 35
1212.578 -12
1212.590 -62
1212.603 -103
1212.615 -134
1212.627 -132
1212.639 -119
1212.651 -94
1212.663 -65
1212.676 -50
1212.688 -48
1212.700 -44
1212.712 -30
1212.724 0
1212.736 50
1212.748 107
1212.761 165
1212.773 233
1212.785 298
1212.797 341
1212.809 370
1212.821 389
1212.834 395
1212.846 408
1212.858 412
1212.870 408
1212.882 404
1212.894 392
1212.906 365
1212.919 332
1212.931 303
1212.943 281
1212.955 267
1212.967 252
1212.979 227
1212.992 202
1213.004 159
1213.016 106
1213.028 49
1213.040 -4
1213.052 -34
1213.064 -39
1213.077 -24
1213.089 -8
1213.101 16
1213.113 32
1213.125 41
1213.137 43
1213.150 38
1213.162 18
1213.174 3
1213.186 -10
1213.198 -26
1213.210 -35
1213.223 -37
1213.235 -33
1213.247 -22
1213.259 -11
1213.271 -6
1213.283 11
1213.295 33
1213.308 55
1213.320 80
1213.332 111
1213.344 141
1213.356 176
1213.368 211
1213.381 256
1213.393 317
1213.405 384
1213.417 448
1213.429 490
1213.441 511
1213.454 514
1213.466 519
1213.478 525
1213.490 526
1213.502 535
1213.514 550
1213.526 564
1213.539 579
1213.551 593
1213.563 603
1213.575 616
1213.587 621
1213.599 618
1213.612 617
1213.624 612
1213.636 594
1213.648 583
1213.660 585
1213.672 609
1213.685 641
1213.697 676
1213.709 708
1213.721 732
1213.733 747
1213.745 756
1213.757 756
1213.770 739
1213.782 719
1213.794 701
1213.806 691
1213.818 688
1213.830 690
1213.843 696
1213.855 689
1213.867 688
1213.879 694
1213.891 703
1213.903 715
1213.916 733
1213.928 740
1213.940 745
1213.952 744
1213.964 748
1213.976 748
1213.988 741
1214.001 727
1214.013 722
1214.025 725
1214.037 712
1214.049 685
1214.061 662
1214.074 633
1214.086 600
1214.098 566
1214.110 528
1214.122 485
1214.134 433
1214.147 383
1214.159 326
1214.171 271
1214.183 210
1214.195 153
1214.207 103
1214.220 62
1214.232 50
1214.244 59
1214.256 74
1214.268 96
1214.280 113
1214.293 123
1214.305 128
1214.317 128
1214.329 121
1214.341 109
1214.353 104
1214.365 108
1214.378 120
1214.390 141
1214.402 148
1214.414 159
1214.426 179
1214.438 196
1214.451 213
1214.463 225
1214.475 231
1214.487 229
1214.499 222
1214.511 218
1214.524 217
1214.536 231
1214.548 255
1214.560 286
1214.572 318
1214.584 363
1214.597 406
1214.609 432
1214.621 440
1214.633 441
1214.645 432
1214.657 417
1214.670 405
1214.682 408
1214.694 420
1214.706 443
1214.718 476
1214.730 512
1214.743 551
1214.755 591
1214.767 615
1214.779 643
1214.791 668
1214.803 689
1214.816 705
1214.828 716
1214.840 713
1214.852 706
1214.864 696
1214.876 678
1214.889 654
1214.901 635
1214.913 614
1214.925 587
1214.937 560
1214.949 522
1214.962 464
1214.974 400
1214.986 341
1214.998 290
1215.010 252
1215.022 226
1215.034 214
1215.047 209
1215.059 193
1215.071 183
1215.083 174
1215.095 162
1215.107 152
1215.120 139
1215.132 127
1215.144 112
1215.156 95
1215.168 91
1215.180 95
1215.193 106
1215.205 116
1215.217 129
1215.229 133
1215.241 131
1215.253 133
1215.266 144
1215.278 146
1215.290 148
1215.302 138
1215.314 113
1215.326 95
1215.339 99
1215.351 117
1215.363 146
1215.375 170
1215.387 190
1215.399 206
1215.412 224
1215.424 231
1215.436 236
1215.448 223
1215.460 207
1215.472 198
1215.485 196
1215.497 210
1215.509 239
1215.521 282
1215.533 337
1215.545 387
1215.558 425
1215.570 452
1215.582 470
1215.594 487
1215.606 497
1215.619 502
1215.631 510
1215.643 517
1215.655 529
1215.667 539
1215.679 549
1215.692 570
1215.704 597
1215.716 620
1215.728 642
1215.740 656
1215.752 666
1215.765 672
1215.777 669
1215.789 651
1215.801 617
1215.813 581
1215.825 555
1215.838 544
1215.850 551
1215.862 555
1215.874 548
1215.886 530
1215.898 511
1215.911 490
1215.923 471
1215.935 449
1215.947 419
1215.959 380
1215.971 330
1215.984 296
1215.996 276
1216.008 256
1216.020 233
1216.032 224
1216.044 221
1216.057 228
1216.069 238
1216.081 244
1216.093 246
1216.105 244
1216.117 237
1216.130 230
1216.142 218
1216.154 191
1216.166 155
1216.178 135
1216.190 129
1216.203 138
1216.215 141
1216.227 120
1216.239 96
1216.251 69
1216.264 51
1216.276 42
1216.288 29
1216.300 8
1216.312 -18
1216.324 -35
1216.337 -38
1216.349 -20
1216.361 8
1216.373 45
1216.385 89
1216.397 133
1216.410 154
1216.422 164
1216.434 168
1216.446 174
1216.458 186
1216.470 202
1216.483 204
1216.495 201
1216.507 206
1216.519 200
1216.531 191
1216.543 190
1216.556 196
1216.568 210
1216.580 214
1216.592 214
1216.604 211
1216.617 211
1216.629 222
1216.641 238
1216.653 252
1216.665 255
1216.677 259
1216.690 263
1216.702 258
1216.714 259
1216.726 265
1216.738 250
1216.750 217
1216.763 187
1216.775 152
1216.787 127
1216.799 115
1216.811 109
1216.823 100
1216.836 74
1216.848 43
1216.860 32
1216.872 32
1216.884 29
1216.897 26
1216.909 37
1216.921 62
1216.933 84
1216.945 99
1216.957 99
1216.970 90
1216.982 77
1216.994 64
1217.006 48
1217.018 36
1217.030 17
1217.043 5
1217.055 -1
1217.067 -9
1217.079 -9
1217.091 -7
1217.103 -14
1217.116 -18
1217.128 -19
1217.140 -35
1217.152 -47
1217.164 -47
1217.177 -40
1217.189 -33
1217.201 -32
1217.213 -22
1217.225 -4
1217.237 20
1217.250 41
1217.262 65
1217.274 94
1217.286 110
1217.298 113
1217.310 111
1217.323 105
1217.335 102
1217.347 94
1217.359 88
1217.371 80
1217.384 73
1217.396 68
1217.408 84
1217.420 114
1217.432 147
1217.444 187
1217.457 235
1217.469 287
1217.481 340
1217.493 410
1217.505 496
1217.518 601
1217.530 723
1217.542 869
1217.554 1024
1217.566 1197
1217.578 1399
1217.591 1662
1217.603 2003
1217.615 2386
1217.627 2807
1217.639 3263
1217.651 3726
1217.664 4194
1217.676 4644
1217.688 5045
1217.700 5389
1217.712 5655
1217.725 5847
1217.737 5966
1217.749 6013
1217.761 5989
1217.773 5892
1217.785 5723
1217.798 5485
1217.810 5192
1217.822 4850
1217.834 4466
1217.846 4043
1217.859 3589
1217.871 3092
1217.883 2582
1217.895 2083
1217.907 1613
1217.919 1178
1217.932 803
1217.944 501
1217.956 284
1217.968 137
1217.980 28
1217.992 -23
1218.005 -25
1218.017 -20
1218.029 -6
1218.041 25
1218.053 67
1218.066 112
1218.078 146
1218.090 177
1218.102 206
1218.114 236
1218.126 265
1218.139 292
1218.151 325
1218.163 352
1218.175 378
1218.187 398
1218.200 403
1218.212 386
1218.224 361
1218.236 331
1218.248 310
1218.260 290
1218.273 265
1218.285 240
1218.297 217
1218.309 191
1218.321 164
1218.334 136
1218.346 116
1218.358 102
1218.370 85
1218.382 64
1218.394 56
1218.407 64
1218.419 71
1218.431 74
1218.443 77
1218.455 91
1218.468 120
1218.480 174
1218.492 238
1218.504 301
1218.516 368
1218.528 428
1218.541 494
1218.553 570
1218.565 656
1218.577 777
1218.589 945
1218.602 1143
1218.614 1365
1218.626 1633
1218.638 1932
1218.650 2245
1218.663 2562
1218.675 2873
1218.687 3167
1218.699 3440
1218.711 3678
1218.723 3864
1218.736 3997
1218.748 4075
1218.760 4109
1218.772 4087
1218.784 4013
1218.797 3896
1218.809 3737
1218.821 3542
1218.833 3317
1218.845 3065
1218.857 2783
1218.870 2471
1218.882 2135
1218.894 1783
1218.906 1447
1218.918 1149
1218.931 891
1218.943 683
1218.955 506
1218.967 355
1218.979 245
1218.991 188
1219.004 148
1219.016 119
1219.028 109
1219.040 107
1219.052 100
1219.065 90
1219.077 76
1219.089 69
1219.101 67
1219.113 66
1219.126 66
1219.138 64
1219.150 67
1219.162 72
1219.174 75
1219.186 81
1219.199 106
1219.211 124
1219.223 133
1219.235 134
1219.247 133
1219.260 136
1219.272 161
1219.284 191
1219.296 211
1219.308 226
1219.321 231
1219.333 225
1219.345 216
1219.357 198
1219.369 159
1219.381 107
1219.394 51
1219.406 -4
1219.418 -57
1219.430 -88
1219.442 -94
1219.455 -71
1219.467 -34
1219.479 17
1219.491 78
1219.503 149
1219.516 218
1219.528 280
1219.540 352
1219.552 432
1219.564 521
1219.576 609
1219.589 712
1219.601 837
1219.613 984
1219.625 1156
1219.637 1338
1219.650 1509
1219.662 1662
1219.674 1801
1219.686 1922
1219.698 2010
1219.711 2068
1219.723 2092
1219.735 2084
1219.747 2054
1219.759 2011
1219.771 1947
1219.784 1869
1219.796 1781
1219.808 1693
1219.820 1600
1219.832 1490
1219.845 1373
1219.857 1240
1219.869 1101
1219.881 948
1219.893 792
1219.906 638
1219.918 493
1219.930 364
1219.942 247
1219.954 147
1219.967 77
1219.979 36
1219.991 11
1220.003 -19
1220.015 -42
1220.027 -55
1220.040 -59
1220.052 -62
1220.064 -71
1220.076 -75
1220.088 -77
1220.101 -84
1220.113 -100
1220.125 -102
1220.137 -95
1220.149 -77
1220.162 -61
1220.174 -41
1220.186 -23
1220.198 2
1220.210 21
1220.223 36
1220.235 44
1220.247 40
1220.259 27
1220.271 7
1220.283 -21
1220.296 -51
1220.308 -83
1220.320 -113
1220.332 -118
1220.344 -111
1220.357 -102
1220.369 -85
1220.381 -49
1220.393 -13
1220.405 16
1220.418 42
1220.430 69
1220.442 95
1220.454 119
1220.466 142
1220.479 173
1220.491 226
1220.503 270
1220.515 309
1220.527 347
1220.540 387
1220.552 429
1220.564 475
1220.576 507
1220.588 541
1220.600 563
1220.613 580
1220.625 606
1220.637 637
1220.649 675
1220.661 729
1220.674 801
1220.686 890
1220.698 993
1220.710 1086
1220.722 1162
1220.735 1221
1220.747 1265
1220.759 1286
1220.771 1288
1220.783 1267
1220.796 1232
1220.808 1188
1220.820 1141
1220.832 1078
1220.844 1004
1220.857 926
1220.869 828
1220.881 732
1220.893 623
1220.905 498
1220.918 376
1220.930 267
1220.942 165
1220.954 82
1220.966 18
1220.979 -28
1220.991 -53
1221.003 -62
1221.015 -53
1221.027 -24
1221.039 16
1221.052 43
1221.064 55
1221.076 70
1221.088 84
1221.100 96
1221.113 109
1221.125 116
1221.137 120
1221.149 124
1221.161 128
1221.174 135
1221.186 128
1221.198 108
1221.210 95
1221.222 87
1221.235 69
1221.247 50
1221.259 24
1221.271 11
1221.283 14
1221.296 26
1221.308 38
1221.320 56
1221.332 76
1221.344 85
1221.357 94
1221.369 108
1221.381 138
1221.393 178
1221.405 196
1221.418 196
1221.430 193
1221.442 192
1221.454 188
1221.466 183
1221.479 168
1221.491 156
1221.503 151
1221.515 150
1221.527 140
1221.540 137
1221.552 135
1221.564 140
1221.576 160
1221.588 181
1221.601 207
1221.613 242
1221.625 265
1221.637 275
1221.649 280
1221.662 292
1221.674 323
1221.686 367
1221.698 417
1221.710 467
1221.723 523
1221.735 579
1221.747 635
1221.759 671
1221.771 682
1221.784 681
1221.796 668
1221.808 647
1221.820 632
1221.832 601
1221.845 550
1221.857 499
1221.869 449
1221.881 401
1221.893 354
1221.906 310
1221.918 267
1221.930 229
1221.942 207
1221.954 188
1221.967 176
1221.979 152
1221.991 118
1222.003 92
1222.015 94
1222.028 113
1222.040 135
1222.052 150
1222.064 164
1222.076 162
1222.089 151
1222.101 130
1222.113 109
1222.125 86
1222.137 69
1222.150 50
1222.162 27
1222.174 11
1222.186 -7
1222.198 -38
1222.211 -66
1222.223 -93
1222.235 -109
1222.247 -121
1222.259 -128
1222.272 -129
1222.284 -108
1222.296 -74
1222.308 -37
1222.320 -5
1222.333 14
1222.345 33
1222.357 60
1222.369 91
1222.381 128
1222.394 164
1222.406 185
1222.418 199
1222.430 210
1222.442 210
1222.455 217
1222.467 229
1222.479 258
1222.491 303
1222.503 349
1222.516 377
1222.528 394
1222.540 413
1222.552 429
1222.564 438
1222.577 450
1222.589 456
1222.601 466
1222.613 481
1222.625 505
1222.638 543
1222.650 588
1222.662 621
1222.674 642
1222.686 651
1222.699 646
1222.711 644
1222.723 634
1222.735 613
1222.747 591
1222.760 559
1222.772 512
1222.784 471
1222.796 428
1222.808 388
1222.821 358
1222.833 328
1222.845 302
1222.857 267
1222.870 217
1222.882 155
1222.894 96
1222.906 49
1222.918 7
1222.931 -27
1222.943 -48
1222.955 -58
1222.967 -54
1222.979 -32
1222.992 5
1223.004 55
1223.016 108
1223.028 152
1223.040 182
1223.053 195
1223.065 198
1223.077 198
1223.089 196
1223.101 190
1223.114 179
1223.126 159
1223.138 132
1223.150 101
1223.162 66
1223.175 35
1223.187 6
1223.199 -25
1223.211 -57
1223.223 -85
1223.236 -103
1223.248 -126
1223.260 -144
1223.272 -157
1223.284 -168
1223.297 -173
1223.309 -166
1223.321 -147
1223.333 -138
1223.346 -130
1223.358 -106
1223.370 -72
1223.382 -44
1223.394 -35
1223.407 -32
1223.419 -35
1223.431 -36
1223.443 -38
1223.455 -35
1223.468 -37
1223.480 -42
1223.492 -36
1223.504 -30
1223.516 -17
1223.529 11
1223.541 35
1223.553 64
1223.565 92
1223.577 120
1223.590 148
1223.602 164
1223.614 162
1223.626 166
1223.639 178
1223.651 200
1223.663 230
1223.675 262
1223.687 271
1223.700 267
1223.712 269
1223.724 279
1223.736 284
1223.748 284
1223.761 287
1223.773 291
1223.785 302
1223.797 313
1223.809 322
1223.822 327
1223.834 325
1223.846 330
1223.858 330
1223.870 319
1223.883 307
1223.895 280
1223.907 233
1223.919 186
1223.932 141
1223.944 102
1223.956 61
1223.968 19
1223.980 -13
1223.993 -25
1224.005 -21
1224.017 -18
1224.029 -17
1224.041 -15
1224.054 -17
1224.066 -2
1224.078 23
1224.090 55
1224.102 85
1224.115 109
1224.127 133
1224.139 167
1224.151 210
1224.164 229
1224.176 239
1224.188 247
1224.200 252
1224.212 251
1224.225 247
1224.237 243
1224.249 239
1224.261 229
1224.273 219
1224.286 211
1224.298 209
1224.310 206
1224.322 206
1224.335 209
1224.347 223
1224.359 244
1224.371 249
1224.383 236
1224.396 212
1224.408 195
1224.420 183
1224.432 184
1224.444 190
1224.457 195
1224.469 203
1224.481 225
1224.493 262
1224.505 293
1224.518 303
1224.530 293
1224.542 281
1224.554 263
1224.567 233
1224.579 208
1224.591 190
1224.603 164
1224.615 139
1224.628 122
1224.640 102
1224.652 84
1224.664 73
1224.676 71
1224.689 87
1224.701 104
1224.713 116
1224.725 118
1224.738 105
1224.750 90
1224.762 84
1224.774 108
1224.786 143
1224.799 178
1224.811 209
1224.823 248
1224.835 296
1224.847 353
1224.860 394
1224.872 411
1224.884 412
1224.896 406
1224.909 396
1224.921 376
1224.933 346
1224.945 317
1224.957 288
1224.970 264
1224.982 250
1224.994 236
1225.006 206
1225.018 172
1225.031 145
1225.043 136
1225.055 136
1225.067 121
1225.080 83
1225.092 38
1225.104 -15
1225.116 -66
1225.128 -106
1225.141 -130
1225.153 -164
1225.165 -196
1225.177 -207
1225.190 -203
1225.202 -185
1225.214 -158
1225.226 -133
1225.238 -108
1225.251 -71
1225.263 -26
1225.275 16
1225.287 62
1225.299 95
1225.312 127
1225.324 166
1225.336 202
1225.348 222
1225.361 235
1225.373 250
1225.385 272
1225.397 298
1225.409 316
1225.422 313
1225.434 290
1225.446 263
1225.458 235
1225.470 206
1225.483 181
1225.495 166
1225.507 160
1225.519 145
1225.532 145
1225.544 158
1225.556 176
1225.568 205
1225.580 232
1225.593 256
1225.605 278
1225.617 309
1225.629 332
1225.642 348
1225.654 361
1225.666 359
1225.678 365
1225.690 382
1225.703 394
1225.715 399
1225.727 415
1225.739 437
1225.752 461
1225.764 476
1225.776 479
1225.788 476
1225.800 473
1225.813 476
1225.825 474
1225.837 469
1225.849 464
1225.861 458
1225.874 448
1225.886 427
1225.898 416
1225.910 398
1225.923 372
1225.935 339
1225.947 304
1225.959 272
1225.971 245
1225.984 220
1225.996 183
1226.008 141
1226.020 102
1226.033 70
1226.045 47
1226.057 35
1226.069 25
1226.081 27
1226.094 44
1226.106 71
1226.118 106
1226.130 133
1226.143 149
1226.155 163
1226.167 183
1226.179 201
1226.191 209
1226.204 205
1226.216 198
1226.228 192
1226.240 187
1226.253 188
1226.265 196
1226.277 197
1226.289 198
1226.301 207
1226.314 225
1226.326 246
1226.338 265
1226.350 284
1226.363 307
1226.375 336
1226.387 364
1226.399 388
1226.411 415
1226.424 453
1226.436 493
1226.448 533
1226.460 570
1226.473 603
1226.485 630
1226.497 635
1226.509 622
1226.521 614
1226.534 610
1226.546 604
1226.558 591
1226.570 576
1226.583 559
1226.595 542
1226.607 524
1226.619 502
1226.631 480
1226.644 458
1226.656 441
1226.668 434
1226.680 429
1226.693 415
1226.705 400
1226.717 392
1226.729 391
1226.741 390
1226.754 377
1226.766 367
1226.778 373
1226.790 384
1226.803 386
1226.815 378
1226.827 371
1226.839 364
1226.851 349
1226.864 334
1226.876 325
1226.888 329
1226.900 335
1226.913 337
1226.925 326
1226.937 308
1226.949 285
1226.962 262
1226.974 238
1226.986 224
1226.998 212
1227.010 190
1227.023 168
1227.035 151
1227.047 144
1227.059 151
1227.072 180
1227.084 211
1227.096 237
1227.108 265
1227.120 294
1227.133 322
1227.145 338
1227.157 335
1227.169 326
1227.182 329
1227.194 348
1227.206 366
1227.218 386
1227.230 421
1227.243 454
1227.255 478
1227.267 488
1227.279 485
1227.292 476
1227.304 483
1227.316 517
1227.328 576
1227.341 654
1227.353 741
1227.365 811
1227.377 885
1227.389 972
1227.402 1081
1227.414 1195
1227.426 1298
1227.438 1389
1227.451 1473
1227.463 1561
1227.475 1666
1227.487 1775
1227.499 1855
1227.512 1912
1227.524 1969
1227.536 2028
1227.548 2089
1227.561 2150
1227.573 2190
1227.585 2223
1227.597 2251
1227.610 2273
1227.622 2299
1227.634 2333
1227.646 2383
1227.658 2446
1227.671 2539
1227.683 2632
1227.695 2726
1227.707 2810
1227.720 2894
1227.732 2974
1227.744 3055
1227.756 3134
1227.769 3212
1227.781 3274
1227.793 3331
1227.805 3393
1227.817 3464
1227.830 3522
1227.842 3560
1227.854 3583
1227.866 3570
1227.879 3546
1227.891 3518
1227.903 3485
1227.915 3447
1227.928 3404
1227.940 3320
1227.952 3232
1227.964 3148
1227.976 3068
1227.989 2986
1228.001 2898
1228.013 2791
1228.025 2668
1228.038 2556
1228.050 2443
1228.062 2349
1228.074 2260
1228.087 2176
1228.099 2093
1228.111 2024
1228.123 1969
1228.135 1923
1228.148 1876
1228.160 1829
1228.172 1788
1228.184 1740
1228.197 1685
1228.209 1641
1228.221 1627
1228.233 1608
1228.246 1588
1228.258 1577
1228.270 1563
1228.282 1546
1228.294 1519
1228.307 1483
1228.319 1456
1228.331 1438
1228.343 1425
1228.356 1425
1228.368 1424
1228.380 1405
1228.392 1384
1228.405 1372
1228.417 1363
1228.429 1355
1228.441 1358
1228.453 1363
1228.466 1387
1228.478 1424
1228.490 1462
1228.502 1511
1228.515 1558
1228.527 1600
1228.539 1636
1228.551 1667
1228.564 1707
1228.576 1754
1228.588 1806
1228.600 1849
1228.612 1896
1228.625 1957
1228.637 2016
1228.649 2082
1228.661 2150
1228.674 2226
1228.686 2312
1228.698 2404
1228.710 2490
1228.723 2573
1228.735 2632
1228.747 2666
1228.759 2679
1228.772 2686
1228.784 2690
1228.796 2704
1228.808 2718
1228.820 2716
1228.833 2710
1228.845 2698
1228.857 2671
1228.869 2641
1228.882 2597
1228.894 2536
1228.906 2461
1228.918 2380
1228.931 2288
1228.943 2193
1228.955 2113
1228.967 2046
1228.980 1989
1228.992 1944
1229.004 1887
1229.016 1831
1229.028 1782
1229.041 1734
1229.053 1688
1229.065 1634
1229.077 1578
1229.090 1540
1229.102 1499
1229.114 1456
1229.126 1413
1229.139 1377
1229.151 1344
1229.163 1313
1229.175 1275
1229.188 1232
1229.200 1191
1229.212 1157
1229.224 1119
1229.236 1085
1229.249 1044
1229.261 983
1229.273 918
1229.285 859
1229.298 808
1229.310 776
1229.322 749
1229.334 715
1229.347 680
1229.359 638
1229.371 587
1229.383 554
1229.396 536
1229.408 516
1229.420 518
1229.432 540
1229.445 583
1229.457 645
1229.469 694
1229.481 730
1229.493 761
1229.506 785
1229.518 792
1229.530 797
1229.542 808
1229.555 827
1229.567 851
1229.579 878
1229.591 897
1229.604 909
1229.616 917
1229.628 927
1229.640 939
1229.653 942
1229.665 934
1229.677 917
1229.689 893
1229.702 870
1229.714 856
1229.726 850
1229.738 854
1229.750 865
1229.763 867
1229.775 868
1229.787 886
1229.799 905
1229.812 918
1229.824 917
1229.836 895
1229.848 870
1229.861 846
1229.873 816
1229.885 779
1229.897 761
1229.910 758
1229.922 770
1229.934 784
1229.946 792
1229.959 777
1229.971 751
1229.983 721
1229.995 687
1230.008 644
1230.020 599
1230.032 558
1230.044 527
1230.056 503
1230.069 482
1230.081 465
1230.093 453
1230.105 428
1230.118 401
1230.130 381
1230.142 368
1230.154 359
1230.167 351
1230.179 343
1230.191 326
1230.203 311
1230.216 305
1230.228 293
1230.240 271
1230.252 247
1230.265 238
1230.277 236
1230.289 230
1230.301 208
1230.314 174
1230.326 131
1230.338 109
1230.350 105
1230.362 107
1230.375 118
1230.387 139
1230.399 151
1230.411 155
1230.424 160
1230.436 169
1230.448 185
1230.460 206
1230.473 241
1230.485 300
1230.497 366
1230.509 434
1230.522 512
1230.534 599
1230.546 674
1230.558 739
1230.571 790
1230.583 826
1230.595 848
1230.607 876
1230.620 914
1230.632 977
1230.644 1051
1230.656 1125
1230.669 1206
1230.681 1298
1230.693 1399
1230.705 1508
1230.718 1607
1230.730 1690
1230.742 1769
1230.754 1826
1230.767 1843
1230.779 1846
1230.791 1834
1230.803 1813
1230.816 1784
1230.828 1747
1230.840 1696
1230.852 1638
1230.864 1576
1230.877 1501
1230.889 1415
1230.901 1308
1230.913 1169
1230.926 1004
1230.938 820
1230.950 644
1230.962 482
1230.975 347
1230.987 237
1230.999 156
1231.011 91
1231.024 33
1231.036 -13
1231.048 -43
1231.060 -55
1231.073 -54
1231.085 -44
1231.097 -21
1231.109 12
1231.122 43
1231.134 65
1231.146 86
1231.158 102
1231.171 119
1231.183 141
1231.195 162
1231.207 170
1231.220 188
1231.232 201
1231.244 202
1231.256 192
1231.269 157
1231.281 107
1231.293 55
1231.305 8
1231.318 -36
1231.330 -71
1231.342 -96
1231.354 -121
1231.367 -145
1231.379 -164
1231.391 -179
1231.403 -179
1231.416 -163
1231.428 -146
1231.440 -122
1231.452 -93
1231.465 -51
1231.477 -2
1231.489 51
1231.501 91
1231.514 123
1231.526 161
1231.538 198
1231.550 238
1231.563 275
1231.575 316
1231.587 363
1231.599 420
1231.612 464
1231.624 496
1231.636 530
1231.648 578
1231.661 639
1231.673 698
1231.685 759
1231.697 830
1231.710 912
1231.722 989
1231.734 1064
1231.746 1122
1231.759 1164
1231.771 1197
1231.783 1210
1231.795 1198
1231.808 1184
1231.820 1162
1231.832 1133
1231.844 1102
1231.857 1058
1231.869 996
1231.881 928
1231.893 856
1231.906 778
1231.918 696
1231.930 621
1231.942 551
1231.955 477
1231.967 397
1231.979 314
1231.991 240
1232.004 183
1232.016 134
1232.028 96
1232.040 64
1232.053 40
1232.065 16
1232.077 2
1232.089 -16
1232.102 -41
1232.114 -72
1232.126 -101
1232.138 -121
1232.151 -137
1232.163 -153
1232.175 -165
1232.187 -178
1232.200 -193
1232.212 -209
1232.224 -221
1232.236 -223
1232.249 -213
1232.261 -193
1232.273 -167
1232.285 -139
1232.298 -100
1232.310 -60
1232.322 -21
1232.334 24
1232.347 72
1232.359 116
1232.371 167
1232.383 209
1232.396 245
1232.408 272
1232.420 288
1232.432 300
1232.445 309
1232.457 314
1232.469 320
1232.481 326
1232.494 320
1232.506 312
1232.518 295
1232.530 269
1232.543 245
1232.555 235
1232.567 224
1232.579 213
1232.592 214
1232.604 226
1232.616 244
1232.628 263
1232.641 282
1232.653 315
1232.665 368
1232.677 426
1232.690 490
1232.702 559
1232.714 622
1232.726 680
1232.739 727
1232.751 751
1232.763 759
1232.775 762
1232.788 754
1232.800 738
1232.812 711
1232.824 679
1232.837 650
1232.849 613
1232.861 563
1232.873 519
1232.886 477
1232.898 438
1232.910 404
1232.922 357
1232.935 285
1232.947 212
1232.959 147
1232.971 94
1232.984 42
1232.996 -8
1233.008 -46
1233.021 -61
1233.033 -68
1233.045 -81
1233.057 -93
1233.070 -90
1233.082 -96
1233.094 -104
1233.106 -113
1233.119 -120
1233.131 -112
1233.143 -100
1233.155 -94
1233.168 -89
1233.180 -88
1233.192 -85
1233.204 -80
1233.217 -78
1233.229 -77
1233.241 -79
1233.253 -80
1233.266 -80
1233.278 -81
1233.290 -94
1233.302 -102
1233.315 -86
1233.327 -60
1233.339 -31
1233.351 -17
1233.364 -1
1233.376 18
1233.388 40
1233.400 59
1233.413 73
1233.425 98
1233.437 128
1233.449 144
1233.462 159
1233.474 183
1233.486 212
1233.499 235
1233.511 235
1233.523 231
1233.535 222
1233.548 205
1233.560 194
1233.572 187
1233.584 194
1233.597 209
1233.609 224
1233.621 235
1233.633 238
1233.646 254
1233.658 283
1233.670 327
1233.682 375
1233.695 411
1233.707 426
1233.719 428
1233.731 431
1233.744 433
1233.756 430
1233.768 426
1233.780 417
1233.793 406
1233.805 388
1233.817 373
1233.830 366
1233.842 366
1233.854 369
1233.866 372
1233.879 380
1233.891 391
1233.903 400
1233.915 405
1233.928 407
1233.940 404
1233.952 391
1233.964 362
1233.977 317
1233.989 258
1234.001 197
1234.013 160
1234.026 135
1234.038 124
1234.050 114
1234.062 109
1234.075 103
1234.087 103
1234.099 101
1234.111 89
1234.124 76
1234.136 68
1234.148 60
1234.161 67
1234.173 86
1234.185 120
1234.197 155
1234.210 188
1234.222 222
1234.234 253
1234.246 282
1234.259 304
1234.271 320
1234.283 325
1234.295 311
1234.308 281
1234.320 239
1234.332 185
1234.344 119
1234.357 53
1234.369 -2
1234.381 -32
1234.394 -44
1234.406 -52
1234.418 -73
1234.430 -92
1234.443 -110
1234.455 -115
1234.467 -117
1234.479 -116
1234.492 -110
1234.504 -100
1234.516 -86
1234.528 -67
1234.541 -47
1234.553 -31
1234.565 -27
1234.577 -17
1234.590 10
1234.602 52
1234.614 104
1234.626 152
1234.639 189
1234.651 210
1234.663 226
1234.676 236
1234.688 244
1234.700 245
1234.712 243
1234.725 246
1234.737 242
1234.749 239
1234.761 238
1234.774 242
1234.786 259
1234.798 291
1234.810 324
1234.823 359
1234.835 388
1234.847 407
1234.860 422
1234.872 421
1234.884 400
1234.896 379
1234.909 361
1234.921 342
1234.933 322
1234.945 308
1234.958 298
1234.970 274
1234.982 244
1234.994 210
1235.007 181
1235.019 155
1235.031 133
1235.043 102
1235.056 73
1235.068 36
1235.080 -5
1235.093 -47
1235.105 -94
1235.117 -126
1235.129 -149
1235.142 -158
1235.154 -162
1235.166 -171
1235.178 -182
1235.191 -182
1235.203 -178
1235.215 -172
1235.227 -162
1235.240 -170
1235.252 -178
1235.264 -169
1235.277 -151
1235.289 -130
1235.301 -109
1235.313 -83
1235.326 -57
1235.338 -32
1235.350 -0
1235.362 40
1235.375 86
1235.387 129
1235.399 162
1235.411 188
1235.424 214
1235.436 231
1235.448 242
1235.461 249
1235.473 252
1235.485 259
1235.497 271
1235.510 286
1235.522 287
1235.534 281
1235.546 273
1235.559 265
1235.571 256
1235.583 246
1235.596 229
1235.608 209
1235.620 193
1235.632 192
1235.645 196
1235.657 193
1235.669 201
1235.681 212
1235.694 216
1235.706 225
1235.718 232
1235.730 244
1235.743 256
1235.755 276
1235.767 290
1235.780 298
1235.792 302
1235.804 304
1235.816 301
1235.829 294
1235.841 288
1235.853 289
1235.865 292
1235.878 293
1235.890 292
1235.902 290
1235.915 284
1235.927 275
1235.939 264
1235.951 246
1235.964 234
1235.976 231
1235.988 228
1236.000 209
1236.013 177
1236.025 145
1236.037 127
1236.049 110
1236.062 97
1236.074 94
1236.086 86
1236.099 84
1236.111 85
1236.123 92
1236.135 92
1236.148 97
1236.160 107
1236.172 112
1236.184 106
1236.197 100
1236.209 97
1236.221 105
1236.234 117
1236.246 129
1236.258 134
1236.270 124
1236.283 107
1236.295 85
1236.307 63
1236.319 42
1236.332 30
1236.344 25
1236.356 20
1236.369 -1
1236.381 -15
1236.393 -15
1236.405 -2
1236.418 8
1236.430 18
1236.442 33
1236.454 58
1236.467 97
1236.479 148
1236.491 208
1236.504 263
1236.516 308
1236.528 338
1236.540 347
1236.553 347
1236.565 348
1236.577 343
1236.589 342
1236.602 336
1236.614 311
1236.626 274
1236.639 228
1236.651 187
1236.663 158
1236.675 144
1236.688 133
1236.700 132
1236.712 133
1236.724 131
1236.737 115
1236.749 105
1236.761 110
1236.774 135
1236.786 160
1236.798 192
1236.810 235
1236.823 289
1236.835 343
1236.847 387
1236.859 424
1236.872 447
1236.884 455
1236.896 455
1236.909 440
1236.921 418
1236.933 395
1236.945 359
1236.958 328
1236.970 296
1236.982 259
1236.994 224
1237.007 199
1237.019 173
1237.031 148
1237.044 114
1237.056 72
1237.068 29
1237.080 -5
1237.093 -23
1237.105 -29
1237.117 -30
1237.130 -20
1237.142 3
1237.154 20
1237.166 38
1237.179 54
1237.191 66
1237.203 74
1237.215 79
1237.228 94
1237.240 94
1237.252 83
1237.265 69
1237.277 48
1237.289 30
1237.301 17
1237.314 4
1237.326 1
1237.338 3
1237.351 7
1237.363 8
1237.375 -5
1237.387 -29
1237.400 -53
1237.412 -80
1237.424 -100
1237.436 -103
1237.449 -81
1237.461 -56
1237.473 -31
1237.486 -4
1237.498 33
1237.510 81
1237.522 124
1237.535 157
1237.547 181
1237.559 199
1237.572 213
1237.584 230
1237.596 247
1237.608 249
1237.621 252
1237.633 258
1237.645 272
1237.657 285
1237.670 302
1237.682 318
1237.694 332
1237.707 343
1237.719 337
1237.731 327
1237.743 310
1237.756 297
1237.768 281
1237.780 261
1237.793 249
1237.805 249
1237.817 260
1237.829 270
1237.842 274
1237.854 265
1237.866 252
1237.878 243
1237.891 226
1237.903 197
1237.915 170
1237.928 146
1237.940 131
1237.952 140
1237.964 165
1237.977 186
1237.989 196
1238.001 203
1238.014 205
1238.026 198
1238.038 192
1238.050 187
1238.063 175
1238.075 152
1238.087 129
1238.100 122
1238.112 112
1238.124 89
1238.136 65
1238.149 46
1238.161 35
1238.173 23
1238.185 8
1238.198 -16
1238.210 -47
1238.222 -76
1238.235 -96
1238.247 -110
1238.259 -124
1238.271 -135
1238.284 -131
1238.296 -119
1238.308 -106
1238.321 -92
1238.333 -96
1238.345 -124
1238.357 -156
1238.370 -179
1238.382 -206
1238.394 -235
1238.407 -262
1238.419 -294
1238.431 -322
1238.443 -341
1238.456 -343
1238.468 -342
1238.480 -341
1238.493 -340
1238.505 -336
1238.517 -330
1238.529 -325
1238.542 -317
1238.554 -295
1238.566 -272
1238.579 -255
1238.591 -241
1238.603 -219
1238.615 -180
1238.628 -143
1238.640 -104
1238.652 -66
1238.665 -26
1238.677 -1
1238.689 14
1238.701 27
1238.714 48
1238.726 81
1238.738 113
1238.750 136
1238.763 163
1238.775 192
1238.787 218
1238.800 251
1238.812 284
1238.824 308
1238.836 322
1238.849 325
1238.861 313
1238.873 291
1238.886 266
1238.898 235
1238.910 210
1238.922 184
1238.935 154
1238.947 131
1238.959 133
1238.972 149
1238.984 174
1238.996 190
1239.008 197
1239.021 198
1239.033 192
1239.045 171
1239.058 144
1239.070 123
1239.082 117
1239.094 119
1239.107 125
1239.119 135
1239.131 149
1239.144 162
1239.156 175
1239.168 180
1239.180 183
1239.193 180
1239.205 162
1239.217 134
1239.230 97
1239.242 64
1239.254 44
1239.266 35
1239.279 50
1239.291 80
1239.303 111
1239.316 141
1239.328 164
1239.340 177
1239.352 189
1239.365 196
1239.377 197
1239.389 201
1239.402 210
1239.414 221
1239.426 230
1239.438 252
1239.451 288
1239.463 325
1239.475 367
1239.488 406
1239.500 439
1239.512 473
1239.525 498
1239.537 516
1239.549 539
1239.561 561
1239.574 594
1239.586 636
1239.598 680
1239.611 732
1239.623 802
1239.635 882
1239.647 969
1239.660 1043
1239.672 1094
1239.684 1138
1239.697 1168
1239.709 1193
1239.721 1212
1239.733 1217
1239.746 1218
1239.758 1217
1239.770 1206
1239.783 1185
1239.795 1159
1239.807 1125
1239.819 1071
1239.832 1001
1239.844 924
1239.856 843
1239.869 765
1239.881 701
1239.893 638
1239.905 578
1239.918 521
1239.930 474
1239.942 438
1239.955 392
1239.967 356
1239.979 335
1239.991 330
1240.004 331
1240.016 341
1240.028 351
1240.041 362
1240.053 375
1240.065 380
1240.078 386
1240.090 402
1240.102 423
1240.114 455
1240.127 493
1240.139 530
1240.151 559
1240.164 577
1240.176 580
1240.188 575
1240.200 571
1240.213 574
1240.225 574
1240.237 565
1240.250 552
1240.262 519
1240.274 486
1240.286 459
1240.299 443
1240.311 432
1240.323 418
1240.336 404
1240.348 383
1240.360 367
1240.373 368
1240.385 372
1240.397 374
1240.409 380
1240.422 396
1240.434 421
1240.446 450
1240.459 481
1240.471 515
1240.483 550
1240.495 589
1240.508 629
1240.520 661
1240.532 684
1240.545 707
1240.557 736
1240.569 768
1240.581 797
1240.594 817
1240.606 849
1240.618 894
1240.631 947
1240.643 1023
1240.655 1105
1240.668 1173
1240.680 1234
1240.692 1286
1240.704 1327
1240.717 1367
1240.729 1404
1240.741 1422
1240.754 1417
1240.766 1406
1240.778 1405
1240.790 1404
1240.803 1394
1240.815 1372
1240.827 1343
1240.840 1314
1240.852 1273
1240.864 1221
1240.877 1154
1240.889 1069
1240.901 969
1240.913 881
1240.926 812
1240.938 745
1240.950 690
1240.963 643
1240.975 608
1240.987 579
1241.000 553
1241.012 535
1241.024 516
1241.036 495
1241.049 483
1241.061 462
1241.073 428
1241.086 389
1241.098 354
1241.110 316
1241.122 290
1241.135 293
1241.147 314
1241.159 329
1241.172 347
1241.184 366
1241.196 378
1241.209 395
1241.221 415
1241.233 441
1241.245 471
1241.258 507
1241.270 550
1241.282 605
1241.295 653
1241.307 684
1241.319 709
1241.331 721
1241.344 729
1241.356 729
1241.368 715
1241.381 688
1241.393 652
1241.405 607
1241.418 560
1241.430 506
1241.442 460
1241.454 428
1241.467 411
1241.479 393
1241.491 384
1241.504 386
1241.516 379
1241.528 374
1241.541 383
1241.553 393
1241.565 409
1241.577 443
1241.590 479
1241.602 513
1241.614 541
1241.627 569
1241.639 594
1241.651 607
1241.664 616
1241.676 638
1241.688 665
1241.700 685
1241.713 697
1241.725 694
1241.737 682
1241.750 671
1241.762 666
1241.774 674
1241.787 689
1241.799 703
1241.811 720
1241.823 737
1241.836 751
1241.848 750
1241.860 745
1241.873 731
1241.885 705
1241.897 678
1241.910 653
1241.922 625
1241.934 597
1241.946 565
1241.959 523
1241.971 483
1241.983 457
1241.996 432
1242.008 406
1242.020 382
1242.033 368
1242.045 348
1242.057 315
1242.069 275
1242.082 247
1242.094 235
1242.106 236
1242.119 244
1242.131 259
1242.143 273
1242.156 281
1242.168 288
1242.180 288
1242.192 283
1242.205 273
1242.217 252
1242.229 234
1242.242 221
1242.254 217
1242.266 222
1242.279 235
1242.291 241
1242.303 241
1242.315 231
1242.328 220
1242.340 215
1242.352 211
1242.365 207
1242.377 203
1242.389 202
1242.402 194
1242.414 183
1242.426 183
1242.438 199
1242.451 225
1242.463 246
1242.475 254
1242.488 255
1242.500 265
1242.512 284
1242.525 313
1242.537 340
1242.549 351
1242.561 365
1242.574 387
1242.586 420
1242.598 468
1242.611 517
1242.623 548
1242.635 562
1242.648 570
1242.660 569
1242.672 564
1242.685 556
1242.697 553
1242.709 551
1242.721 556
1242.734 561
1242.746 554
1242.758 544
1242.771 525
1242.783 504
1242.795 484
1242.808 462
1242.820 440
1242.832 425
1242.844 414
1242.857 414
1242.869 436
1242.881 460
1242.894 477
1242.906 486
1242.918 483
1242.931 489
1242.943 493
1242.955 494
1242.968 495
1242.980 494
1242.992 480
1243.004 465
1243.017 462
1243.029 463
1243.041 461
1243.054 455
1243.066 444
1243.078 422
1243.091 402
1243.103 367
1243.115 340
1243.127 327
1243.140 312
1243.152 299
1243.164 292
1243.177 277
1243.189 254
1243.201 225
1243.214 197
1243.226 184
1243.238 182
1243.251 179
1243.263 173
1243.275 166
1243.287 149
1243.300 138
1243.312 139
1243.324 156
1243.337 182
1243.349 208
1243.361 220
1243.374 244
1243.386 265
1243.398 274
1243.411 268
1243.423 260
1243.435 245
1243.447 230
1243.460 215
1243.472 194
1243.484 183
1243.497 173
1243.509 152
1243.521 134
1243.534 117
1243.546 97
1243.558 79
1243.571 66
1243.583 63
1243.595 55
1243.607 55
1243.620 61
1243.632 76
1243.644 105
1243.657 128
1243.669 164
1243.681 211
1243.694 253
1243.706 286
1243.718 315
1243.731 341
1243.743 372
1243.755 388
1243.767 390
1243.780 382
1243.792 381
1243.804 372
1243.817 361
1243.829 358
1243.841 366
1243.854 384
1243.866 397
1243.878 410
1243.891 426
1243.903 434
1243.915 430
1243.928 408
1243.940 381
1243.952 367
1243.964 353
1243.977 345
1243.989 341
1244.001 347
1244.014 358
1244.026 364
1244.038 365
1244.051 356
1244.063 333
1244.075 318
1244.088 306
1244.100 290
1244.112 277
1244.124 258
1244.137 244
1244.149 246
1244.161 260
1244.174 265
1244.186 269
1244.198 284
1244.211 296
1244.223 293
1244.235 269
1244.248 244
1244.260 217
1244.272 197
1244.285 185
1244.297 172
1244.309 162
1244.321 150
1244.334 127
1244.346 108
1244.358 110
1244.371 124
1244.383 134
1244.395 132
1244.408 126
1244.420 127
1244.432 136
1244.445 157
1244.457 178
1244.469 203
1244.482 243
1244.494 280
1244.506 315
1244.518 348
1244.531 376
1244.543 394
1244.555 416
1244.568 447
1244.580 480
1244.592 504
1244.605 525
1244.617 548
1244.629 572
1244.642 595
1244.654 611
1244.666 613
1244.679 611
1244.691 606
1244.703 610
1244.715 619
1244.728 624
1244.740 623
1244.752 609
1244.765 590
1244.777 571
1244.789 548
1244.802 521
1244.814 494
1244.826 462
1244.839 431
1244.851 402
1244.863 373
1244.876 350
1244.888 331
1244.900 306
1244.912 266
1244.925 228
1244.937 202
1244.949 185
1244.962 163
1244.974 147
1244.986 138
1244.999 140
1245.011 156
1245.023 175
1245.036 189
1245.048 202
1245.060 221
1245.073 255
1245.085 282
1245.097 304
1245.110 328
1245.122 341
1245.134 343
1245.146 335
1245.159 333
1245.171 330
1245.183 322
1245.196 301
1245.208 269
1245.220 236
1245.233 196
1245.245 138
1245.257 76
1245.270 27
1245.282 -12
1245.294 -20
1245.307 -15
1245.319 -0
1245.331 9
1245.344 22
1245.356 41
1245.368 65
1245.380 83
1245.393 87
1245.405 81
1245.417 77
1245.430 80
1245.442 84
1245.454 85
1245.467 88
1245.479 99
1245.491 107
1245.504 114
1245.516 134
1245.528 161
1245.541 174
1245.553 180
1245.565 169
1245.578 158
1245.590 154
1245.602 157
1245.615 168
1245.627 186
1245.639 207
1245.651 226
1245.664 246
1245.676 260
1245.688 264
1245.701 261
1245.713 256
1245.725 257
1245.738 259
1245.750 259
1245.762 255
1245.775 254
1245.787 259
1245.799 259
1245.812 256
1245.824 260
1245.836 267
1245.849 269
1245.861 262
1245.873 257
1245.886 250
1245.898 245
1245.910 236
1245.922 219
1245.935 193
1245.947 172
1245.959 158
1245.972 153
1245.984 131
1245.996 90
1246.009 58
1246.021 41
1246.033 24
1246.046 8
1246.058 -5
1246.070 -6
1246.083 -3
1246.095 10
1246.107 40
1246.120 78
1246.132 113
1246.144 140
1246.157 152
1246.169 148
1246.181 150
1246.194 162
1246.206 170
1246.218 179
1246.231 190
1246.243 198
1246.255 204
1246.267 209
1246.280 203
1246.292 194
1246.304 183
1246.317 176
1246.329 190
1246.341 199
1246.354 199
1246.366 203
1246.378 209
1246.391 212
1246.403 218
1246.415 223
1246.428 239
1246.440 271
1246.452 315
1246.465 353
1246.477 393
1246.489 415
1246.502 425
1246.514 438
1246.526 448
1246.539 457
1246.551 473
1246.563 494
1246.576 503
1246.588 490
1246.600 468
1246.612 451
1246.625 450
1246.637 460
1246.649 481
1246.662 502
1246.674 516
1246.686 528
1246.699 541
1246.711 545
1246.723 557
1246.736 576
1246.748 595
1246.760 613
1246.773 633
1246.785 645
1246.797 652
1246.810 661
1246.822 657
1246.834 630
1246.847 599
1246.859 559
1246.871 517
1246.884 473
1246.896 421
1246.908 371
1246.921 324
1246.933 281
1246.945 225
1246.958 161
1246.970 122
1246.982 98
1246.995 85
1247.007 70
1247.019 37
1247.032 -6
1247.044 -48
1247.056 -83
1247.068 -96
1247.081 -88
1247.093 -65
1247.105 -39
1247.118 -22
1247.130 -15
1247.142 -20
1247.155 -34
1247.167 -44
1247.179 -39
1247.192 -37
1247.204 -37
1247.216 -35
1247.229 -27
1247.241 -18
1247.253 -8
1247.266 6
1247.278 19
1247.290 22
1247.303 11
1247.315 -16
1247.327 -46
1247.340 -65
1247.352 -77
1247.364 -86
1247.377 -96
1247.389 -101
1247.401 -86
1247.414 -63
1247.426 -37
1247.438 -9
1247.451 18
1247.463 38
1247.475 48
1247.488 58
1247.500 64
1247.512 63
1247.525 74
1247.537 93
1247.549 114
1247.562 127
1247.574 143
1247.586 161
1247.599 185
1247.611 208
1247.623 225
1247.636 236
1247.648 246
1247.660 252
1247.673 252
1247.685 251
1247.697 260
1247.709 266
1247.722 275
1247.734 289
1247.746 314
1247.759 340
1247.771 355
1247.783 353
1247.796 356
1247.808 354
1247.820 349
1247.833 335
1247.845 320
1247.857 306
1247.870 288
1247.882 257
1247.894 227
1247.907 191
1247.919 148
1247.931 101
1247.944 61
1247.956 38
1247.968 33
1247.981 29
1247.993 27
1248.005 21
1248.018 8
1248.030 -15
1248.042 -43
1248.055 -68
1248.067 -78
1248.079 -80
1248.092 -71
1248.104 -66
1248.116 -51
1248.129 -44
1248.141 -32
1248.153 -15
1248.166 17
1248.178 45
1248.190 67
1248.203 83
1248.215 92
1248.227 97
1248.240 98
1248.252 87
1248.264 78
1248.277 67
1248.289 52
1248.301 30
1248.314 20
1248.326 24
1248.338 29
1248.351 17
1248.363 -14
1248.375 -53
1248.388 -89
1248.400 -113
1248.412 -124
1248.425 -133
1248.437 -134
1248.449 -131
1248.462 -128
1248.474 -114
1248.486 -88
1248.499 -69
1248.511 -48
1248.523 -29
1248.536 -1
1248.548 28
1248.560 54
1248.573 70
1248.585 85
1248.597 104
1248.610 117
1248.622 130
1248.634 152
1248.647 180
1248.659 212
1248.671 250
1248.684 297
1248.696 343
1248.708 375
1248.721 393
1248.733 401
1248.745 409
1248.758 418
1248.770 422
1248.782 409
1248.795 386
1248.807 363
1248.819 347
1248.832 323
1248.844 283
1248.856 228
1248.869 175
1248.881 142
1248.893 130
1248.906 129
1248.918 129
1248.930 128
1248.943 130
1248.955 144
1248.967 154
1248.980 162
1248.992 176
1249.004 191
1249.017 199
1249.029 204
1249.041 209
1249.054 206
1249.066 214
1249.078 226
1249.091 233
1249.103 232
1249.115 227
1249.128 213
1249.140 181
1249.152 134
1249.165 91
1249.177 61
1249.189 44
1249.202 19
1249.214 -13
1249.226 -34
1249.239 -34
1249.251 -10
1249.263 21
1249.276 49
1249.288 77
1249.300 100
1249.313 121
1249.325 133
1249.337 131
1249.350 142
1249.362 149
1249.374 147
1249.387 145
1249.399 155
1249.411 165
1249.424 169
1249.436 172
1249.448 168
1249.461 157
1249.473 135
1249.485 106
1249.498 67
1249.510 26
1249.522 -12
1249.535 -33
1249.547 -38
1249.559 -33
1249.572 -29
1249.584 -24
1249.596 -7
1249.609 22
1249.621 64
1249.634 109
1249.646 154
1249.658 195
1249.671 227
1249.683 259
1249.695 296
1249.708 329
1249.720 364
1249.732 393
1249.745 417
1249.757 431
1249.769 439
1249.782 434
1249.794 414
1249.806 393
1249.819 370
1249.831 335
1249.843 299
1249.856 264
1249.868 225
1249.880 191
1249.893 163
1249.905 145
1249.917 131
1249.930 124
1249.942 120
1249.954 123
1249.967 128
1249.979 139
1249.991 148
1250.004 152
1250.016 152
1250.028 162
1250.041 180
1250.053 203
1250.065 219
1250.078 229
1250.090 232
1250.102 226
1250.115 219
1250.127 209
1250.139 199
1250.152 175
1250.164 134
1250.176 92
1250.189 55
1250.201 32
1250.213 35
1250.226 38
1250.238 39
1250.250 34
1250.263 20
1250.275 0
1250.288 -13
1250.300 -22
1250.312 -30
1250.325 -35
1250.337 -48
1250.349 -66
1250.362 -82
1250.374 -87
1250.386 -82
1250.399 -67
1250.411 -62
1250.423 -67
1250.436 -78
1250.448 -88
1250.460 -101
1250.473 -111
1250.485 -107
1250.497 -102
1250.510 -96
1250.522 -80
1250.534 -58
1250.547 -20
1250.559 40
1250.571 96
1250.584 148
1250.596 188
1250.608 230
1250.621 258
1250.633 273
1250.645 282
1250.658 287
1250.670 282
1250.682 272
1250.695 260
1250.707 246
1250.719 235
1250.732 235
1250.744 242
1250.757 249
1250.769 255
1250.781 245
1250.794 230
1250.806 210
1250.818 186
1250.831 168
1250.843 160
1250.855 163
1250.868 167
1250.880 171
1250.892 163
1250.905 145
1250.917 122
1250.929 91
1250.942 59
1250.954 42
1250.966 36
1250.979 30
1250.991 7
1251.003 -20
1251.016 -38
1251.028 -43
1251.040 -42
1251.053 -34
1251.065 -22
1251.077 -7
1251.090 11
1251.102 37
1251.115 63
1251.127 72
1251.139 65
1251.152 53
1251.164 46
1251.176 40
1251.189 34
1251.201 30
1251.213 31
1251.226 26
1251.238 10
1251.250 -16
1251.263 -42
1251.275 -52
1251.287 -57
1251.300 -50
1251.312 -36
1251.324 -28
1251.337 -19
1251.349 -17
1251.361 -17
1251.374 -13
1251.386 1
1251.398 15
1251.411 24
1251.423 27
1251.436 30
1251.448 38
1251.460 41
1251.473 35
1251.485 31
1251.497 29
1251.510 34
1251.522 47
1251.534 51
1251.547 48
1251.559 54
1251.571 67
1251.584 80
1251.596 87
1251.608 83
1251.621 79
1251.633 78
1251.645 70
1251.658 62
1251.670 61
1251.682 55
1251.695 51
1251.707 50
1251.720 52
1251.732 60
1251.744 77
1251.757 94
1251.769 96
1251.781 97
1251.794 91
1251.806 95
1251.818 111
1251.831 126
1251.843 151
1251.855 182
1251.868 214
1251.880 237
1251.892 259
1251.905 269
1251.917 279
1251.929 294
1251.942 295
1251.954 283
1251.967 259
1251.979 228
1251.991 190
1252.004 142
1252.016 96
1252.028 64
1252.041 44
1252.053 25
1252.065 17
1252.078 7
1252.090 2
1252.102 -3
1252.115 -13
1252.127 -42
1252.139 -79
1252.152 -113
1252.164 -137
1252.176 -138
1252.189 -136
1252.201 -139
1252.214 -128
1252.226 -114
1252.238 -95
1252.251 -76
1252.263 -55
1252.275 -44
1252.288 -29
1252.300 -7
1252.312 10
1252.325 28
1252.337 43
1252.349 60
1252.362 76
1252.374 87
1252.386 103
1252.399 122
1252.411 152
1252.423 189
1252.436 230
1252.448 264
1252.461 293
1252.473 320
1252.485 341
1252.498 360
1252.510 389
1252.522 420
1252.535 446
1252.547 463
1252.559 470
1252.572 473
1252.584 487
1252.596 502
1252.609 511
1252.621 514
1252.633 507
1252.646 502
1252.658 511
1252.671 527
1252.683 537
1252.695 536
1252.708 521
1252.720 500
1252.732 474
1252.745 448
1252.757 420
1252.769 389
1252.782 362
1252.794 330
1252.806 293
1252.819 251
1252.831 207
1252.843 176
1252.856 155
1252.868 136
1252.881 104
1252.893 60
1252.905 16
1252.918 -14
1252.930 -38
1252.942 -58
1252.955 -72
1252.967 -87
1252.979 -111
1252.992 -132
1253.004 -142
1253.016 -139
1253.029 -139
1253.041 -153
1253.054 -170
1253.066 -182
1253.078 -185
1253.091 -180
1253.103 -176
1253.115 -167
1253.128 -163
1253.140 -156
1253.152 -138
1253.165 -114
1253.177 -87
1253.189 -54
1253.202 -13
1253.214 44
1253.226 99
1253.239 141
1253.251 170
1253.264 214
1253.276 264
1253.288 307
1253.301 326
1253.313 326
1253.325 305
1253.338 274
1253.350 242
1253.362 209
1253.375 174
1253.387 133
1253.399 84
1253.412 42
1253.424 17
1253.437 3
1253.449 -6
1253.461 -13
1253.474 -13
1253.486 10
1253.498 38
1253.511 68
1253.523 102
1253.535 136
1253.548 169
1253.560 211
1253.572 258
1253.585 305
1253.597 344
1253.610 379
1253.622 418
1253.634 457
1253.647 492
1253.659 521
1253.671 538
1253.684 543
1253.696 542
1253.708 542
1253.721 543
1253.733 543
1253.745 539
1253.758 527
1253.770 507
1253.783 487
1253.795 468
1253.807 447
1253.820 426
1253.832 399
1253.844 379
1253.857 363
1253.869 343
1253.881 316
1253.894 290
1253.906 261
1253.919 233
1253.931 215
1253.943 193
1253.956 171
1253.968 148
1253.980 129
1253.993 117
1254.005 110
1254.017 114
1254.030 116
1254.042 107
1254.054 96
1254.067 89
1254.079 89
1254.092 88
1254.104 80
1254.116 68
1254.129 51
1254.141 43
1254.153 41
1254.166 50
1254.178 72
1254.190 101
1254.203 133
1254.215 179
1254.228 224
1254.240 263
1254.252 286
1254.265 302
1254.277 312
1254.289 321
1254.302 329
1254.314 327
1254.326 325
1254.339 320
1254.351 314
1254.363 302
1254.376 284
1254.388 256
1254.401 229
1254.413 214
1254.425 196
1254.438 176
1254.450 149
1254.462 117
1254.475 88
1254.487 77
1254.499 76
1254.512 79
1254.524 77
1254.537 82
1254.549 97
1254.561 123
1254.574 162
1254.586 210
1254.598 249
1254.611 276
1254.623 295
1254.635 319
1254.648 341
1254.660 361
1254.673 385
1254.685 407
1254.697 420
1254.710 430
1254.722 435
1254.734 438
1254.747 447
1254.759 463
1254.771 490
1254.784 505
1254.796 496
1254.809 478
1254.821 461
1254.833 454
1254.846 449
1254.858 433
1254.870 402
1254.883 360
1254.895 323
1254.907 301
1254.920 300
1254.932 302
1254.945 297
1254.957 291
1254.969 281
1254.982 274
1254.994 263
1255.006 250
1255.019 231
1255.031 217
1255.043 204
1255.056 191
1255.068 186
1255.081 185
1255.093 180
1255.105 181
1255.118 187
1255.130 195
1255.142 200
1255.155 194
1255.167 189
1255.179 195
1255.192 211
1255.204 226
1255.217 232
1255.229 225
1255.241 207
1255.254 188
1255.266 177
1255.278 168
1255.291 166
1255.303 166
1255.316 166
1255.328 171
1255.340 170
1255.353 150
1255.365 112
1255.377 68
1255.390 25
1255.402 -2
1255.414 -16
1255.427 -21
1255.439 -17
1255.452 -17
1255.464 -8
1255.476 15
1255.489 41
1255.501 75
1255.513 115
1255.526 155
1255.538 191
1255.550 226
1255.563 256
1255.575 283
1255.588 304
1255.600 304
1255.612 286
1255.625 269
1255.637 258
1255.649 253
1255.662 246
1255.674 227
1255.687 195
1255.699 154
1255.711 107
1255.724 59
1255.736 12
1255.748 -29
1255.761 -60
1255.773 -77
1255.785 -90
1255.798 -100
1255.810 -102
1255.823 -99
1255.835 -87
1255.847 -61
1255.860 -35
1255.872 -20
1255.884 -3
1255.897 10
1255.909 23
1255.922 45
1255.934 70
1255.946 93
1255.959 104
1255.971 98
1255.983 83
1255.996 77
1256.008 82
1256.020 93
1256.033 105
1256.045 117
1256.058 136
1256.070 158
1256.082 178
1256.095 192
1256.107 195
1256.119 198
1256.132 191
1256.144 181
1256.157 175
1256.169 179
1256.181 192
1256.194 205
1256.206 216
1256.218 228
1256.231 227
1256.243 210
1256.256 206
1256.268 207
1256.280 212
1256.293 214
1256.305 206
1256.317 198
1256.330 198
1256.342 206
1256.354 215
1256.367 230
1256.379 242
1256.392 245
1256.404 245
1256.416 238
1256.429 231
1256.441 220
1256.453 201
1256.466 174
1256.478 146
1256.491 116
1256.503 78
1256.515 44
1256.528 18
1256.540 -4
1256.552 -27
1256.565 -43
1256.577 -60
1256.590 -77
1256.602 -102
1256.614 -123
1256.627 -119
1256.639 -103
1256.651 -82
1256.664 -53
1256.676 -22
1256.689 12
1256.701 49
1256.713 81
1256.726 99
1256.738 110
1256.750 116
1256.763 116
1256.775 129
1256.788 157
1256.800 191
1256.812 218
1256.825 237
1256.837 235
1256.849 229
1256.862 220
1256.874 206
1256.887 188
1256.899 173
1256.911 153
1256.924 132
1256.936 114
1256.948 94
1256.961 73
1256.973 53
1256.986 44
1256.998 36
1257.010 20
1257.023 6
1257.035 -6
1257.047 -37
1257.060 -77
1257.072 -116
1257.085 -145
1257.097 -164
1257.109 -175
1257.122 -178
1257.134 -174
1257.146 -146
1257.159 -108
1257.171 -80
1257.184 -53
1257.196 -37
1257.208 -37
1257.221 -36
1257.233 -33
1257.245 -25
1257.258 -15
1257.270 1
1257.283 9
1257.295 16
1257.307 26
1257.320 31
1257.332 38
1257.344 44
1257.357 50
1257.369 53
1257.382 54
1257.394 54
1257.406 47
1257.419 18
1257.431 -14
1257.443 -38
1257.456 -57
1257.468 -75
1257.481 -85
1257.493 -86
1257.505 -79
1257.518 -65
1257.530 -64
1257.542 -70
1257.555 -62
1257.567 -62
1257.580 -78
1257.592 -85
1257.604 -78
1257.617 -69
1257.629 -60
1257.641 -50
1257.654 -48
1257.666 -47
1257.679 -36
1257.691 -22
1257.703 5
1257.716 30
1257.728 51
1257.740 72
1257.753 79
1257.765 84
1257.778 80
1257.790 69
1257.802 64
1257.815 67
1257.827 76
1257.840 92
1257.852 124
1257.864 159
1257.877 188
1257.889 213
1257.901 227
1257.914 240
1257.926 248
1257.939 237
1257.951 216
1257.963 201
1257.976 192
1257.988 180
1258.000 167
1258.013 146
1258.025 117
1258.038 91
1258.050 67
1258.062 42
1258.075 26
1258.087 23
1258.099 31
1258.112 45
1258.124 53
1258.137 64
1258.149 77
1258.161 102
1258.174 131
1258.186 158
1258.199 186
1258.211 210
1258.223 237
1258.236 266
1258.248 279
1258.260 283
1258.273 277
1258.285 268
1258.298 260
1258.310 259
1258.322 257
1258.335 259
1258.347 268
1258.359 275
1258.372 273
1258.384 266
1258.397 254
1258.409 246
1258.421 239
1258.434 235
1258.446 244
1258.459 259
1258.471 254
1258.483 240
1258.496 222
1258.508 207
1258.520 193
1258.533 185
1258.545 171
1258.558 143
1258.570 117
1258.582 92
1258.595 67
1258.607 45
1258.619 14
1258.632 -13
1258.644 -30
1258.657 -41
1258.669 -46
1258.681 -39
1258.694 -10
1258.706 36
1258.719 88
1258.731 131
1258.743 170
1258.756 200
1258.768 222
1258.780 246
1258.793 265
1258.805 278
1258.818 283
1258.830 279
1258.842 259
1258.855 244
1258.867 228
1258.880 211
1258.892 195
1258.904 179
1258.917 150
1258.929 116
1258.941 94
1258.954 72
1258.966 43
1258.979 15
1258.991 -17
1259.003 -37
1259.016 -44
1259.028 -38
1259.041 -21
1259.053 3
1259.065 21
1259.078 30
1259.090 28
1259.102 29
1259.115 40
1259.127 45
1259.140 45
1259.152 47
1259.164 46
1259.177 32
1259.189 15
1259.202 4
1259.214 -10
1259.226 -18
1259.239 -27
1259.251 -35
1259.263 -43
1259.276 -45
1259.288 -41
1259.301 -16
1259.313 19
1259.325 53
1259.338 82
1259.350 114
1259.363 154
1259.375 202
1259.387 243
1259.400 270
1259.412 279
1259.424 282
1259.437 283
1259.449 295
1259.462 310
1259.474 328
1259.486 338
1259.499 335
1259.511 328
1259.524 323
1259.536 315
1259.548 302
1259.561 294
1259.573 288
1259.586 276
1259.598 264
1259.610 247
1259.623 229
1259.635 205
1259.647 196
1259.660 196
1259.672 200
1259.685 196
1259.697 183
1259.709 163
1259.722 147
1259.734 132
1259.747 114
1259.759 100
1259.771 85
1259.784 71
1259.796 64
1259.808 66
1259.821 74
1259.833 82
1259.846 84
1259.858 77
1259.870 69
1259.883 56
1259.895 39
1259.908 21
1259.920 3
1259.932 -12
1259.945 -31
1259.957 -37
1259.970 -28
1259.982 -18
1259.994 -20
1260.007 -29
1260.019 -30
1260.032 -27
1260.044 -31
1260.056 -35
1260.069 -35
1260.081 -27
1260.093 -5
1260.106 24
1260.118 58
1260.131 95
1260.143 116
1260.155 137
1260.168 164
1260.180 197
1260.193 228
1260.205 251
1260.217 264
1260.230 274
1260.242 284
1260.255 288
1260.267 292
1260.279 299
1260.292 302
1260.304 306
1260.316 312
1260.329 311
1260.341 295
1260.354 268
1260.366 237
1260.378 210
1260.391 188
1260.403 154
1260.416 113
1260.428 83
1260.440 64
1260.453 47
1260.465 33
1260.478 13
1260.490 -13
1260.502 -35
1260.515 -56
1260.527 -61
1260.540 -56
1260.552 -42
1260.564 -17
1260.577 12
1260.589 48
1260.601 88
1260.614 123
1260.626 149
1260.639 171
1260.651 192
1260.663 214
1260.676 246
1260.688 285
1260.701 320
1260.713 358
1260.725 401
1260.738 431
1260.750 448
1260.763 462
1260.775 471
1260.787 480
1260.800 486
1260.812 475
1260.825 457
1260.837 445
1260.849 430
1260.862 409
1260.874 393
1260.887 376
1260.899 367
1260.911 357
1260.924 337
1260.936 313
1260.948 282
1260.961 243
1260.973 196
1260.986 145
1260.998 91
1261.010 43
1261.023 4
1261.035 -29
1261.048 -60
1261.060 -84
1261.072 -105
1261.085 -127
1261.097 -148
1261.110 -164
1261.122 -161
1261.134 -148
1261.147 -143
1261.159 -138
1261.172 -124
1261.184 -110
1261.196 -81
1261.209 -40
1261.221 -10
1261.234 15
1261.246 47
1261.258 84
1261.271 120
1261.283 136
1261.296 143
1261.308 154
1261.320 167
1261.333 179
1261.345 180
1261.358 179
1261.370 178
1261.382 183
1261.395 185
1261.407 172
1261.420 162
1261.432 159
1261.444 157
1261.457 155
1261.469 147
1261.481 141
1261.494 146
1261.506 154
1261.519 158
1261.531 160
1261.543 166
1261.556 162
1261.568 163
1261.581 160
1261.593 155
1261.605 154
1261.618 159
1261.630 168
1261.643 171
1261.655 171
1261.667 181
1261.680 190
1261.692 192
1261.705 181
1261.717 163
1261.729 162
1261.742 173
1261.754 193
1261.767 209
1261.779 210
1261.791 207
1261.804 208
1261.816 209
1261.829 214
1261.841 217
1261.853 220
1261.866 218
1261.878 197
1261.891 163
1261.903 128
1261.915 102
1261.928 76
1261.940 60
1261.953 47
1261.965 36
1261.977 13
1261.990 -14
1262.002 -42
1262.015 -78
1262.027 -116
1262.039 -155
1262.052 -195
1262.064 -236
1262.077 -279
1262.089 -312
1262.101 -311
1262.114 -279
1262.126 -230
1262.139 -184
1262.151 -135
1262.163 -82
1262.176 -21
1262.188 32
1262.201 85
1262.213 126
1262.225 140
1262.238 135
1262.250 133
1262.263 147
1262.275 170
1262.287 205
1262.300 241
1262.312 270
1262.325 287
1262.337 288
1262.349 278
1262.362 261
1262.374 225
1262.387 182
1262.399 142
1262.411 100
1262.424 48
1262.436 -10
1262.449 -65
1262.461 -96
1262.473 -88
1262.486 -67
1262.498 -49
1262.511 -33
1262.523 -15
1262.535 -4
1262.548 12
1262.560 41
1262.573 81
1262.585 126
1262.597 166
1262.610 209
1262.622 265
1262.635 318
1262.647 367
1262.659 408
1262.672 431
1262.684 441
1262.697 447
1262.709 446
1262.721 431
1262.734 408
1262.746 376
1262.759 349
1262.771 319
1262.783 276
1262.796 232
1262.808 194
1262.821 164
1262.833 140
1262.846 113
1262.858 72
1262.870 37
1262.883 16
1262.895 10
1262.908 10
1262.920 14
1262.932 17
1262.945 26
1262.957 44
1262.970 59
1262.982 85
1262.994 113
1263.007 136
1263.019 163
1263.032 182
1263.044 204
1263.056 230
1263.069 264
1263.081 286
1263.094 292
1263.106 287
1263.118 276
1263.131 265
1263.143 244
1263.156 214
1263.168 176
1263.180 134
1263.193 87
1263.205 41
1263.218 1
1263.230 -35
1263.242 -56
1263.255 -74
1263.267 -95
1263.280 -117
1263.292 -119
1263.304 -100
1263.317 -58
1263.329 -16
1263.342 12
1263.354 34
1263.367 48
1263.379 64
1263.391 84
1263.404 103
1263.416 116
1263.429 121
1263.441 123
1263.453 106
1263.466 82
1263.478 62
1263.491 48
1263.503 41
1263.515 23
1263.528 -2
1263.540 -14
1263.553 2
1263.565 35
1263.577 71
1263.590 107
1263.602 144
1263.615 187
1263.627 231
1263.639 273
1263.652 313
1263.664 354
1263.677 385
1263.689 405
1263.701 406
1263.714 387
1263.726 375
1263.739 384
1263.751 393
1263.764 395
1263.776 397
1263.788 390
1263.801 379
1263.813 364
1263.826 345
1263.838 331
1263.850 325
1263.863 323
1263.875 325
1263.888 317
1263.900 314
1263.912 312
1263.925 310
1263.937 303
1263.950 288
1263.962 274
1263.974 252
1263.987 221
1263.999 183
1264.012 143
1264.024 107
1264.037 78
1264.049 51
1264.061 16
1264.074 -27
1264.086 -65
1264.099 -87
1264.111 -99
1264.123 -113
1264.136 -125
1264.148 -131
1264.161 -138
1264.173 -144
1264.185 -144
1264.198 -139
1264.210 -129
1264.223 -116
1264.235 -105
1264.247 -100
1264.260 -99
1264.272 -93
1264.285 -84
1264.297 -71
1264.310 -59
1264.322 -55
1264.334 -53
1264.347 -59
1264.359 -58
1264.372 -39
1264.384 -9
1264.396 16
1264.409 24
1264.421 14
1264.434 -2
1264.446 -3
1264.458 -1
1264.471 9
1264.483 21
1264.496 37
1264.508 62
1264.521 92
1264.533 111
1264.545 124
1264.558 137
1264.570 154
1264.583 170
1264.595 186
1264.607 201
1264.620 207
1264.632 207
1264.645 203
1264.657 189
1264.669 173
1264.682 158
1264.694 155
1264.707 168
1264.719 178
1264.732 195
1264.744 217
1264.756 236
1264.769 247
1264.781 252
1264.794 258
1264.806 280
1264.818 308
1264.831 336
1264.843 367
1264.856 395
1264.868 422
1264.880 441
1264.893 450
1264.905 455
1264.918 455
1264.930 454
1264.943 438
1264.955 406
1264.967 365
1264.980 314
1264.992 262
1265.005 221
1265.017 187
1265.029 163
1265.042 149
1265.054 134
1265.067 130
1265.079 128
1265.092 120
1265.104 123
1265.116 128
1265.129 139
1265.141 159
1265.154 173
1265.166 180
1265.178 194
1265.191 202
1265.203 200
1265.216 187
1265.228 176
1265.241 164
1265.253 162
1265.265 171
1265.278 171
1265.290 157
1265.303 135
1265.315 107
1265.327 90
1265.340 76
1265.352 68
1265.365 67
1265.377 66
1265.390 65
1265.402 66
1265.414 73
1265.427 74
1265.439 75
1265.452 64
1265.464 62
1265.476 67
1265.489 68
1265.501 67
1265.514 69
1265.526 72
1265.538 77
1265.551 99
1265.563 117
1265.576 131
1265.588 158
1265.601 193
1265.613 232
1265.625 273
1265.638 311
1265.650 348
1265.663 401
1265.675 455
1265.688 507
1265.700 560
1265.712 608
1265.725 652
1265.737 694
1265.750 731
1265.762 762
1265.774 781
1265.787 781
1265.799 754
1265.812 705
1265.824 647
1265.837 590
1265.849 520
1265.861 443
1265.874 363
1265.886 300
1265.899 244
1265.911 189
1265.923 140
1265.936 89
1265.948 43
1265.961 4
1265.973 -33
1265.986 -59
1265.998 -73
1266.010 -76
1266.023 -70
1266.035 -63
1266.048 -68
1266.060 -72
1266.072 -65
1266.085 -45
1266.097 -21
1266.110 12
1266.122 43
1266.135 69
1266.147 87
1266.159 95
1266.172 93
1266.184 82
1266.197 65
1266.209 40
1266.222 16
1266.234 -5
1266.246 -16
1266.259 -16
1266.271 -25
1266.284 -34
1266.296 -39
1266.308 -45
1266.321 -53
1266.333 -59
1266.346 -66
1266.358 -76
1266.371 -84
1266.383 -94
1266.395 -114
1266.408 -133
1266.420 -143
1266.433 -148
1266.445 -136
1266.458 -106
1266.470 -82
1266.482 -64
1266.495 -41
1266.507 -17
1266.520 5
1266.532 27
1266.544 45
1266.557 68
1266.569 85
1266.582 100
1266.594 117
1266.607 128
1266.619 139
1266.631 144
1266.644 149
1266.656 153
1266.669 167
1266.681 185
1266.694 207
1266.706 225
1266.718 237
1266.731 249
1266.743 265
1266.756 268
1266.768 257
1266.780 252
1266.793 251
1266.805 249
1266.818 255
1266.830 263
1266.843 255
1266.855 249
1266.867 258
1266.880 260
1266.892 257
1266.905 252
1266.917 248
1266.930 252
1266.942 250
1266.954 247
1266.967 238
1266.979 224
1266.992 216
1267.004 221
1267.017 237
1267.029 253
1267.041 275
1267.054 289
1267.066 294
1267.079 289
1267.091 278
1267.103 264
1267.116 248
1267.128 226
1267.141 201
1267.153 185
1267.166 178
1267.178 179
1267.190 181
1267.203 182
1267.215 175
1267.228 167
1267.240 164
1267.253 153
1267.265 149
1267.277 148
1267.290 165
1267.302 181
1267.315 184
1267.327 174
1267.340 169
1267.352 172
1267.364 188
1267.377 213
1267.389 238
1267.402 249
1267.414 260
1267.427 262
1267.439 259
1267.451 251
1267.464 247
1267.476 248
1267.489 240
1267.501 212
1267.514 179
1267.526 168
1267.538 178
1267.551 195
1267.563 210
1267.576 230
1267.588 252
1267.601 276
1267.613 303
1267.625 333
1267.638 359
1267.650 375
1267.663 388
1267.675 385
1267.688 382
1267.700 384
1267.712 387
1267.725 388
1267.737 392
1267.750 399
1267.762 401
1267.775 396
1267.787 393
1267.799 391
1267.812 396
1267.824 400
1267.837 396
1267.849 377
1267.861 345
1267.874 324
1267.886 326
1267.899 348
1267.911 372
1267.924 385
1267.936 396
1267.948 413
1267.961 421
1267.973 424
1267.986 429
1267.998 426
1268.011 411
1268.023 399
1268.035 397
1268.048 396
1268.060 393
1268.073 396
1268.085 399
1268.098 404
1268.110 403
1268.123 399
1268.135 388
1268.147 371
1268.160 347
1268.172 325
1268.185 304
1268.197 282
1268.210 264
1268.222 246
1268.234 223
1268.247 206
1268.259 189
1268.272 171
1268.284 150
1268.297 122
1268.309 95
1268.321 68
1268.334 32
1268.346 4
1268.359 -17
1268.371 -40
1268.384 -48
1268.396 -38
1268.408 -27
1268.421 -22
1268.433 -12
1268.446 1
1268.458 4
1268.471 4
1268.483 9
1268.495 16
1268.508 20
1268.520 26
1268.533 40
1268.545 63
1268.558 94
1268.570 123
1268.582 143
1268.595 154
1268.607 168
1268.620 188
1268.632 206
1268.645 219
1268.657 231
1268.669 243
1268.682 266
1268.694 291
1268.707 316
1268.719 350
1268.732 385
1268.744 415
1268.756 450
1268.769 473
1268.781 476
1268.794 468
1268.806 462
1268.819 456
1268.831 461
1268.844 469
1268.856 475
1268.868 480
1268.881 489
1268.893 500
1268.906 502
1268.918 488
1268.931 460
1268.943 430
1268.955 395
1268.968 372
1268.980 363
1268.993 358
1269.005 355
1269.018 356
1269.030 359
1269.042 355
1269.055 356
1269.067 350
1269.080 332
1269.092 300
1269.105 262
1269.117 220
1269.129 182
1269.142 137
1269.154 96
1269.167 57
1269.179 29
1269.192 10
1269.204 1
1269.217 -0
1269.229 1
1269.241 2
1269.254 -6
1269.266 -20
1269.279 -31
1269.291 -43
1269.304 -57
1269.316 -58
1269.328 -46
1269.341 -10
1269.353 40
1269.366 81
1269.378 105
1269.391 119
1269.403 126
1269.415 128
1269.428 128
1269.440 111
1269.453 71
1269.465 31
1269.478 8
1269.490 -3
1269.503 -3
1269.515 -3
1269.527 0
1269.540 10
1269.552 28
1269.565 42
1269.577 55
1269.590 75
1269.602 97
1269.614 124
1269.627 154
1269.639 191
1269.652 231
1269.664 269
1269.677 316
1269.689 384
1269.702 457
1269.714 524
1269.726 581
1269.739 621
1269.751 651
1269.764 682
1269.776 710
1269.789 725
1269.801 725
1269.813 718
1269.826 700
1269.838 673
1269.851 632
1269.863 591
1269.876 551
1269.888 500
1269.901 447
1269.913 390
1269.925 337
1269.938 287
1269.950 245
1269.963 214
1269.975 190
1269.988 170
1270.000 150
1270.012 135
1270.025 121
1270.037 99
1270.050 74
1270.062 44
1270.075 11
1270.087 -12
1270.100 -22
1270.112 -20
1270.124 -8
1270.137 10
1270.149 26
1270.162 32
1270.174 42
1270.187 48
1270.199 39
1270.212 9
1270.224 -15
1270.236 -27
1270.249 -36
1270.261 -44
1270.274 -52
1270.286 -53
1270.299 -45
1270.311 -25
1270.323 -1
1270.336 17
1270.348 35
1270.361 53
1270.373 67
1270.386 68
1270.398 51
1270.411 18
1270.423 -14
1270.435 -39
1270.448 -48
1270.460 -47
1270.473 -41
1270.485 -28
1270.498 -26
1270.510 -29
1270.523 -33
1270.535 -36
1270.547 -31
1270.560 -30
1270.572 -32
1270.585 -34
1270.597 -28
1270.610 -27
1270.622 -22
1270.634 -16
1270.647 -1
1270.659 32
1270.672 79
1270.684 125
1270.697 161
1270.709 188
1270.722 214
1270.734 240
1270.746 251
1270.759 248
1270.771 235
1270.784 217
1270.796 201
1270.809 190
1270.821 180
1270.834 164
1270.846 146
1270.858 125
1270.871 102
1270.883 95
1270.896 98
1270.908 105
1270.921 104
1270.933 95
1270.946 81
1270.958 69
1270.970 53
1270.983 38
1270.995 31
1271.008 33
1271.020 43
1271.033 49
1271.045 53
1271.058 50
1271.070 50
1271.082 47
1271.095 33
1271.107 14
1271.120 -11
1271.132 -35
1271.145 -62
1271.157 -84
1271.170 -107
1271.182 -138
1271.194 -170
1271.207 -203
1271.219 -224
1271.232 -226
1271.244 -203
1271.257 -165
1271.269 -130
1271.282 -107
1271.294 -87
1271.306 -60
1271.319 -27
1271.331 6
1271.344 30
1271.356 45
1271.369 62
1271.381 74
1271.394 73
1271.406 71
1271.418 69
1271.431 54
1271.443 41
1271.456 34
1271.468 26
1271.481 24
1271.493 25
1271.506 28
1271.518 33
1271.530 48
1271.543 60
1271.555 65
1271.568 61
1271.580 53
1271.593 64
1271.605 88
1271.618 112
1271.630 127
1271.642 137
1271.655 153
1271.667 182
1271.680 218
1271.692 240
1271.705 256
1271.717 265
1271.730 266
1271.742 259
1271.755 243
1271.767 227
1271.779 211
1271.792 194
1271.804 189
1271.817 212
1271.829 238
1271.842 260
1271.854 282
1271.867 304
1271.879 324
1271.891 346
1271.904 367
1271.916 376
1271.929 368
1271.941 349
1271.954 325
1271.966 302
1271.979 271
1271.991 224
1272.003 177
1272.016 137
1272.028 114
1272.041 101
1272.053 82
1272.066 47
1272.078 7
1272.091 -34
1272.103 -78
1272.116 -123
1272.128 -158
1272.140 -183
1272.153 -202
1272.165 -211
1272.178 -195
1272.190 -170
1272.203 -151
1272.215 -125
1272.228 -95
1272.240 -62
1272.252 -17
1272.265 43
1272.277 108
1272.290 163
1272.302 212
1272.315 250
1272.327 274
1272.340 295
1272.352 317
1272.365 340
1272.377 375
1272.389 415
1272.402 457
1272.414 493
1272.427 514
1272.439 520
1272.452 531
1272.464 544
1272.477 546
1272.489 538
1272.501 526
1272.514 509
1272.526 494
1272.539 479
1272.551 453
1272.564 417
1272.576 387
1272.589 359
1272.601 328
1272.614 308
1272.626 298
1272.638 280
1272.651 254
1272.663 219
1272.676 194
1272.688 176
1272.701 169
1272.713 177
1272.726 199
1272.738 216
1272.750 231
1272.763 241
1272.775 254
1272.788 271
1272.800 276
1272.813 267
1272.825 252
1272.838 225
1272.850 194
1272.863 169
1272.875 152
1272.887 144
1272.900 141
1272.912 134
1272.925 119
1272.937 116
1272.950 127
1272.962 120
1272.975 108
1272.987 101
1273.000 87
1273.012 67
1273.024 51
1273.037 40
1273.049 42
1273.062 59
1273.074 90
1273.087 127
1273.099 157
1273.112 167
1273.124 183
1273.137 211
1273.149 241
1273.161 260
1273.174 262
1273.186 257
1273.199 262
1273.211 288
1273.224 327
1273.236 367
1273.249 401
1273.261 430
1273.274 455
1273.286 466
1273.298 461
1273.311 447
1273.323 431
1273.336 416
1273.348 406
1273.361 405
1273.373 399
1273.386 396
1273.398 399
1273.411 398
1273.423 409
1273.435 429
1273.448 444
1273.460 449
1273.473 442
1273.485 430
1273.498 435
1273.510 443
1273.523 445
1273.535 435
1273.548 412
1273.560 393
1273.572 389
1273.585 396
1273.597 398
1273.610 405
1273.622 421
1273.635 439
1273.647 460
1273.660 479
1273.672 505
1273.685 547
1273.697 604
1273.709 661
1273.722 704
1273.734 748
1273.747 781
1273.759 812
1273.772 832
1273.784 837
1273.797 843
1273.809 845
1273.822 832
1273.834 811
1273.847 785
1273.859 751
1273.871 717
1273.884 681
1273.896 635
1273.909 581
1273.921 524
1273.934 483
1273.946 451
1273.959 424
1273.971 397
1273.984 375
1273.996 357
1274.008 344
1274.021 338
1274.033 344
1274.046 346
1274.058 342
1274.071 327
1274.083 304
1274.096 278
1274.108 258
1274.121 246
1274.133 243
1274.146 232
1274.158 225
1274.170 225
1274.183 235
1274.195 236
1274.208 234
1274.220 236
1274.233 241
1274.245 253
1274.258 272
1274.270 284
1274.283 289
1274.295 291
1274.307 292
1274.320 292
1274.332 297
1274.345 296
1274.357 301
1274.370 322
1274.382 349
1274.395 375
1274.407 391
1274.420 391
1274.432 391
1274.445 386
1274.457 374
1274.469 367
1274.482 363
1274.494 365
1274.507 367
1274.519 365
1274.532 367
1274.544 366
1274.557 362
1274.569 347
1274.582 335
1274.594 331
1274.607 326
1274.619 330
1274.631 343
1274.644 349
1274.656 354
1274.669 359
1274.681 369
1274.694 381
1274.706 390
1274.719 390
1274.731 400
1274.744 412
1274.756 411
1274.769 401
1274.781 381
1274.793 358
1274.806 340
1274.818 313
1274.831 278
1274.843 259
1274.856 244
1274.868 231
1274.881 234
1274.893 242
1274.906 242
1274.918 235
1274.931 221
1274.943 208
1274.955 194
1274.968 179
1274.980 168
1274.993 169
1275.005 172
1275.018 167
1275.030 168
1275.043 184
1275.055 208
1275.068 224
1275.080 226
1275.093 221
1275.105 218
1275.118 212
1275.130 201
1275.142 195
1275.155 195
1275.167 200
1275.180 196
1275.192 186
1275.205 184
1275.217 197
1275.230 215
1275.242 239
1275.255 271
1275.267 284
1275.280 269
1275.292 250
1275.304 238
1275.317 232
1275.329 221
1275.342 210
1275.354 207
1275.367 212
1275.379 224
1275.392 237
1275.404 258
1275.417 277
1275.429 291
1275.442 297
1275.454 300
1275.467 305
1275.479 310
1275.491 311
1275.504 312
1275.516 305
1275.529 292
1275.541 266
1275.554 222
1275.566 181
1275.579 143
1275.591 102
1275.604 54
1275.616 0
1275.629 -42
1275.641 -82
1275.654 -120
1275.666 -143
1275.678 -140
1275.691 -127
1275.703 -112
1275.716 -83
1275.728 -44
1275.741 5
1275.753 57
1275.766 108
1275.778 167
1275.791 228
1275.803 287
1275.816 339
1275.828 378
1275.841 409
1275.853 428
1275.865 434
1275.878 426
1275.890 407
1275.903 390
1275.915 367
1275.928 336
1275.940 299
1275.953 260
1275.965 228
1275.978 192
1275.990 157
1276.003 135
1276.015 115
1276.028 108
1276.040 124
1276.052 159
1276.065 189
1276.077 210
1276.090 239
1276.102 271
1276.115 302
1276.127 327
1276.140 341
1276.152 348
1276.165 336
1276.177 324
1276.190 312
1276.202 295
1276.215 276
1276.227 247
1276.240 228
1276.252 216
1276.264 223
1276.277 243
1276.289 251
1276.302 244
1276.314 228
1276.327 206
1276.339 182
1276.352 154
1276.364 126
1276.377 111
1276.389 107
1276.402 100
1276.414 86
1276.427 55
1276.439 13
1276.451 -23
1276.464 -43
1276.476 -63
1276.489 -92
1276.501 -119
1276.514 -152
1276.526 -179
1276.539 -199
1276.551 -204
1276.564 -197
1276.576 -171
1276.589 -136
1276.601 -90
1276.614 -28
1276.626 39
1276.639 109
1276.651 163
1276.663 200
1276.676 239
1276.688 282
1276.701 321
1276.713 359
1276.726 390
1276.738 417
1276.751 443
1276.763 461
1276.776 467
1276.788 456
1276.801 435
1276.813 425
1276.826 421
1276.838 424
1276.851 415
1276.863 393
1276.876 370
1276.888 352
1276.900 343
1276.913 344
1276.925 350
1276.938 363
1276.950 368
1276.963 353
1276.975 331
1276.988 311
1277.000 297
1277.013 285
1277.025 269
1277.038 253
1277.050 241
1277.063 228
1277.075 207
1277.088 196
1277.100 194
1277.113 194
1277.125 196
1277.137 196
1277.150 181
1277.162 165
1277.175 164
1277.187 170
1277.200 176
1277.212 181
1277.225 166
1277.237 142
1277.250 121
1277.262 101
1277.275 76
1277.287 54
1277.300 29
1277.312 0
1277.325 -31
1277.337 -56
1277.350 -61
1277.362 -50
1277.374 -28
1277.387 -12
1277.399 -6
1277.412 -0
1277.424 9
1277.437 17
1277.449 21
1277.462 37
1277.474 49
1277.487 60
1277.499 78
1277.512 97
1277.524 95
1277.537 89
1277.549 81
1277.562 62
1277.574 42
1277.587 7
1277.599 -34
1277.612 -70
1277.624 -104
1277.636 -128
1277.649 -138
1277.661 -127
1277.674 -105
1277.686 -76
1277.699 -39
1277.711 14
1277.724 86
1277.736 158
1277.749 217
1277.761 260
1277.774 296
1277.786 327
1277.799 342
1277.811 355
1277.824 378
1277.836 406
1277.849 430
1277.861 452
1277.874 467
1277.886 463
1277.898 445
1277.911 437
1277.923 425
1277.936 417
1277.948 410
1277.961 393
1277.973 370
1277.986 341
1277.998 311
1278.011 299
1278.023 302
1278.036 310
1278.048 313
1278.061 309
1278.073 304
1278.086 305
1278.098 300
1278.111 279
1278.123 245
1278.136 210
1278.148 181
1278.161 158
1278.173 139
1278.185 134
1278.198 134
1278.210 144
1278.223 158
1278.235 169
1278.248 174
1278.260 181
1278.273 196
1278.285 215
1278.298 222
1278.310 224
1278.323 215
1278.335 203
1278.348 183
1278.360 164
1278.373 153
1278.385 149
1278.398 135
1278.410 111
1278.423 91
1278.435 73
1278.448 55
1278.460 29
1278.472 -4
1278.485 -34
1278.497 -62
1278.510 -79
1278.522 -84
1278.535 -83
1278.547 -81
1278.560 -78
1278.572 -74
1278.585 -66
1278.597 -61
1278.610 -63
1278.622 -65
1278.635 -70
1278.647 -68
1278.660 -48
1278.672 -23
1278.685 3
1278.697 40
1278.710 91
1278.722 138
1278.735 177
1278.747 216
1278.760 254
1278.772 288
1278.785 328
1278.797 374
1278.809 411
1278.822 436
1278.834 458
1278.847 481
1278.859 494
1278.872 496
1278.884 491
1278.897 488
1278.909 478
1278.922 464
1278.934 448
1278.947 415
1278.959 373
1278.972 334
1278.984 295
1278.997 259
1279.009 235
1279.022 228
1279.034 228
1279.047 222
1279.059 208
1279.072 214
1279.084 226
1279.097 232
1279.109 227
1279.122 223
1279.134 217
1279.147 216
1279.159 225
1279.171 240
1279.184 247
1279.196 253
1279.209 253
1279.221 252
1279.234 246
1279.246 243
1279.259 245
1279.271 247
1279.284 250
1279.296 264
1279.309 277
1279.321 280
1279.334 280
1279.346 278
1279.359 267
1279.371 254
1279.384 238
1279.396 208
1279.409 173
1279.421 139
1279.434 109
1279.446 88
1279.459 56
1279.471 11
1279.484 -43
1279.496 -88
1279.509 -127
1279.521 -152
1279.534 -167
1279.546 -183
1279.559 -211
1279.571 -239
1279.583 -261
1279.596 -270
1279.608 -276
1279.621 -281
1279.633 -286
1279.646 -278
1279.658 -255
1279.671 -228
1279.683 -201
1279.696 -178
1279.708 -162
1279.721 -153
1279.733 -141
1279.746 -124
1279.758 -103
1279.771 -74
1279.783 -35
1279.796 4
1279.808 34
1279.821 58
1279.833 85
1279.846 113
1279.858 135
1279.871 157
1279.883 181
1279.896 205
1279.908 217
1279.921 215
1279.933 208
1279.946 210
1279.958 215
1279.971 210
1279.983 196
1279.996 177
1280.008 152
1280.021 136
1280.033 119
1280.045 95
1280.058 65
1280.070 39
1280.083 21
1280.095 6
1280.108 -8
1280.120 -23
1280.133 -39
1280.145 -54
1280.158 -65
1280.170 -78
1280.183 -88
1280.195 -100
1280.208 -105
1280.220 -112
1280.233 -118
1280.245 -100
1280.258 -69
1280.270 -38
1280.283 -19
1280.295 2
1280.308 21
1280.320 30
1280.333 17
1280.345 2
1280.358 2
1280.370 19
1280.383 42
1280.395 63
1280.408 85
1280.420 104
1280.433 128
1280.445 160
1280.458 193
1280.470 208
1280.483 208
1280.495 201
1280.508 201
1280.520 207
1280.533 215
1280.545 222
1280.558 233
1280.570 249
1280.583 275
1280.595 308
1280.608 342
1280.620 379
1280.632 399
1280.645 401
1280.657 385
1280.670 368
1280.682 353
1280.695 338
1280.707 328
1280.720 333
1280.732 336
1280.745 327
1280.757 305
1280.770 278
1280.782 259
1280.795 237
1280.807 220
1280.820 208
1280.832 204
1280.845 202
1280.857 205
1280.870 214
1280.882 235
1280.895 258
1280.907 284
1280.920 312
1280.932 344
1280.945 376
1280.957 414
1280.970 448
1280.982 469
1280.995 487
1281.007 493
1281.020 490
1281.032 485
1281.045 486
1281.057 484
1281.070 465
1281.082 434
1281.095 398
1281.107 358
1281.120 316
1281.132 284
1281.145 259
1281.157 238
1281.170 221
1281.182 220
1281.195 232
1281.207 256
1281.220 279
1281.232 302
1281.245 334
1281.257 371
1281.270 409
1281.282 445
1281.295 473
1281.307 491
1281.320 502
1281.332 511
1281.345 500
1281.357 480
1281.370 454
1281.382 419
1281.395 383
1281.407 359
1281.420 339
1281.432 318
1281.445 302
1281.457 295
1281.470 294
1281.482 288
1281.495 276
1281.507 260
1281.520 245
1281.532 235
1281.544 224
1281.557 223
1281.569 226
1281.582 223
1281.594 219
1281.607 229
1281.619 251
1281.632 277
1281.644 302
1281.657 317
1281.669 322
1281.682 320
1281.694 319
1281.707 324
1281.719 334
1281.732 356
1281.744 378
1281.757 395
1281.769 419
1281.782 458
1281.794 496
1281.807 528
1281.819 545
1281.832 536
1281.844 516
1281.857 494
1281.869 469
1281.882 446
1281.894 418
1281.907 395
1281.919 385
1281.932 390
1281.944 400
1281.957 400
1281.969 399
1281.982 401
1281.994 406
1282.007 413
1282.019 416
1282.032 411
1282.044 398
1282.057 379
1282.069 363
1282.082 351
1282.094 346
1282.107 342
1282.119 327
1282.132 303
1282.144 280
1282.157 258
1282.169 220
1282.182 169
1282.194 112
1282.207 60
1282.219 24
1282.232 -11
1282.244 -43
1282.257 -60
1282.269 -65
1282.282 -51
1282.294 -26
1282.307 -4
1282.319 12
1282.332 24
1282.344 35
1282.357 54
1282.369 78
1282.382 101
1282.394 113
1282.407 107
1282.419 97
1282.432 103
1282.444 130
1282.457 175
1282.469 224
1282.482 273
1282.494 323
1282.507 364
1282.519 412
1282.532 457
1282.544 501
1282.557 545
1282.569 582
1282.582 613
1282.594 635
1282.607 646
1282.619 658
1282.632 669
1282.644 665
1282.657 650
1282.669 638
1282.682 616
1282.694 582
1282.707 544
1282.719 505
1282.732 472
1282.744 446
1282.757 419
1282.769 393
1282.782 370
1282.794 365
1282.807 377
1282.819 395
1282.832 418
1282.844 436
1282.857 448
1282.869 455
1282.882 460
1282.894 472
1282.907 479
1282.919 482
1282.932 475
1282.944 456
1282.957 424
1282.969 388
1282.982 357
1282.994 316
1283.007 276
1283.019 230
1283.032 184
1283.044 140
1283.057 102
1283.069 80
1283.082 85
1283.094 107
1283.107 133
1283.119 155
1283.132 170
1283.144 187
1283.157 209
1283.169 241
1283.182 269
1283.194 288
1283.207 295
1283.219 298
1283.232 305
1283.244 323
1283.257 352
1283.269 370
1283.282 379
1283.294 377
1283.307 371
1283.319 367
1283.332 362
1283.344 362
1283.357 367
1283.369 365
1283.382 364
1283.394 357
1283.407 356
1283.419 366
1283.432 384
1283.444 397
1283.457 402
1283.470 397
1283.482 376
1283.495 349
1283.507 318
1283.520 299
1283.532 287
1283.545 269
1283.557 232
1283.570 189
1283.582 150
1283.595 128
1283.607 123
1283.620 127
1283.632 131
1283.645 135
1283.657 145
1283.670 161
1283.682 181
1283.695 192
1283.707 195
1283.720 197
1283.732 200
1283.745 201
1283.757 205
1283.770 222
1283.782 243
1283.795 256
1283.807 255
1283.820 245
1283.832 235
1283.845 232
1283.857 226
1283.870 228
1283.882 233
1283.895 232
1283.907 219
1283.920 195
1283.932 164
1283.945 149
1283.957 142
1283.970 144
1283.982 158
1283.995 174
1284.007 187
1284.020 193
1284.032 180
1284.045 158
1284.057 127
1284.070 89
1284.082 52
1284.095 26
1284.107 12
1284.120 6
1284.132 13
1284.145 29
1284.157 41
1284.170 55
1284.182 68
1284.195 81
1284.207 105
1284.220 134
1284.232 165
1284.245 201
1284.257 224
1284.270 236
1284.282 244
1284.295 254
1284.307 270
1284.320 288
1284.332 290
1284.345 280
1284.357 269
1284.370 258
1284.383 238
1284.395 205
1284.408 165
1284.420 137
1284.433 113
1284.445 83
1284.458 69
1284.470 67
1284.483 74
1284.495 73
1284.508 78
1284.520 89
1284.533 98
1284.545 114
1284.558 126
1284.570 145
1284.583 178
1284.595 220
1284.608 263
1284.620 307
1284.633 347
1284.645 391
1284.658 434
1284.670 475
1284.683 514
1284.695 551
1284.708 594
1284.720 653
1284.733 721
1284.745 793
1284.758 858
1284.770 915
1284.783 959
1284.795 990
1284.808 999
1284.820 1000
1284.833 998
1284.845 976
1284.858 940
1284.870 885
1284.883 823
1284.895 764
1284.908 711
1284.920 659
1284.933 603
1284.945 549
1284.958 499
1284.971 458
1284.983 426
1284.996 406
1285.008 376
1285.021 341
1285.033 309
1285.046 278
1285.058 270
1285.071 284
1285.083 315
1285.096 352
1285.108 383
1285.121 407
1285.133 418
1285.146 418
1285.158 405
1285.171 380
1285.183 351
1285.196 332
1285.208 313
1285.221 290
1285.233 257
1285.246 226
1285.258 206
1285.271 204
1285.283 207
1285.296 205
1285.308 198
1285.321 200
1285.333 215
1285.346 240
1285.358 265
1285.371 283
1285.383 291
1285.396 306
1285.408 330
1285.421 362
1285.434 392
1285.446 406
1285.459 407
1285.471 401
1285.484 388
1285.496 366
1285.509 338
1285.521 304
1285.534 258
1285.546 214
1285.559 186
1285.571 167
1285.584 145
1285.596 120
1285.609 100
1285.621 97
1285.634 104
1285.646 122
1285.659 141
1285.671 165
1285.684 202
1285.696 247
1285.709 295
1285.721 345
1285.734 388
1285.746 432
1285.759 486
1285.771 544
1285.784 603
1285.796 648
1285.809 663
1285.821 675
1285.834 694
1285.847 717
1285.859 735
1285.872 744
1285.884 745
1285.897 739
1285.909 733
1285.922 727
1285.934 717
1285.947 707
1285.959 688
1285.972 671
1285.984 660
1285.997 651
1286.009 634
1286.022 616
1286.034 589
1286.047 566
1286.059 536
1286.072 502
1286.084 474
1286.097 451
1286.109 430
1286.122 434
1286.134 454
1286.147 469
1286.159 476
1286.172 464
1286.184 440
1286.197 432
1286.210 427
1286.222 417
1286.235 403
1286.247 391
1286.260 370
1286.272 341
1286.285 316
1286.297 299
1286.310 294
1286.322 304
1286.335 322
1286.347 347
1286.360 377
1286.372 397
1286.385 407
1286.397 411
1286.410 397
1286.422 362
1286.435 312
1286.447 263
1286.460 220
1286.472 200
1286.485 236
1286.497 355
1286.510 577
1286.522 929
1286.535 1439
1286.548 2121
1286.560 2942
1286.573 3854
1286.585 4811
1286.598 5802
1286.610 6826
1286.623 7923
1286.635 9182
1286.648 10781
1286.660 12883
1286.673 15619
1286.685 19008
1286.698 23018
1286.710 27569
1286.723 32516
1286.735 37678
1286.748 42832
1286.760 47787
1286.773 52371
1286.785 56427
1286.798 59818
1286.810 62472
1286.823 64324
1286.835 65366
1286.848 65602
1286.861 65062
1286.873 63772
1286.886 61772
1286.898 59105
1286.911 55805
1286.923 51883
1286.936 47378
1286.948 42370
1286.961 37022
1286.973 31510
1286.986 26036
1286.998 20840
1287.011 16152
1287.023 12159
1287.036 8938
1287.048 6483
1287.061 4711
1287.073 3552
1287.086 2886
1287.098 2561
1287.111 2452
1287.123 2465
1287.136 2543
1287.149 2651
1287.161 2732
1287.174 2761
1287.186 2753
1287.199 2694
1287.211 2610
1287.224 2503
1287.236 2381
1287.249 2258
1287.261 2144
1287.274 2046
1287.286 1963
1287.299 1876
1287.311 1798
1287.324 1711
1287.336 1643
1287.349 1577
1287.361 1512
1287.374 1455
1287.386 1398
1287.399 1339
1287.412 1286
1287.424 1234
1287.437 1174
1287.449 1109
1287.462 1035
1287.474 968
1287.487 937
1287.499 993
1287.512 1151
1287.524 1433
1287.537 1814
1287.549 2295
1287.562 2876
1287.574 3521
1287.587 4214
1287.599 4907
1287.612 5628
1287.624 6429
1287.637 7364
1287.650 8524
1287.662 10033
1287.675 11978
1287.687 14419
1287.700 17347
1287.712 20701
1287.725 24356
1287.737 28210
1287.750 32121
1287.762 35941
1287.775 39513
1287.787 42698
1287.800 45377
1287.812 47489
1287.825 49021
1287.837 49945
1287.850 50252
1287.862 49971
1287.875 49116
1287.887 47692
1287.900 45719
1287.913 43224
1287.925 40251
1287.938 36852
1287.950 33078
1287.963 29024
1287.975 24814
1287.988 20629
1288.000 16626
1288.013 12968
1288.025 9809
1288.038 7229
1288.050 5238
1288.063 3795
1288.075 2816
1288.088 2205
1288.100 1881
1288.113 1782
1288.126 1803
1288.138 1880
1288.151 1954
1288.163 2011
1288.176 2048
1288.188 2068
1288.201 2052
1288.213 1989
1288.226 1903
1288.238 1815
1288.251 1715
1288.263 1613
1288.276 1517
1288.288 1444
1288.301 1392
1288.313 1359
1288.326 1335
1288.338 1315
1288.351 1298
1288.364 1280
1288.376 1270
1288.389 1267
1288.401 1273
1288.414 1271
1288.426 1266
1288.439 1247
1288.451 1225
1288.464 1208
1288.476 1207
1288.489 1212
1288.501 1233
1288.514 1275
1288.526 1344
1288.539 1472
1288.551 1641
1288.564 1831
1288.577 2037
1288.589 2258
1288.602 2508
1288.614 2775
1288.627 3080
1288.639 3420
1288.652 3840
1288.664 4375
1288.677 5060
1288.689 5930
1288.702 6995
1288.714 8238
1288.727 9610
1288.739 11036
1288.752 12454
1288.764 13808
1288.777 15061
1288.790 16164
1288.802 17078
1288.815 17777
1288.827 18265
1288.840 18530
1288.852 18571
1288.865 18389
1288.877 18009
1288.890 17429
1288.902 16680
1288.915 15780
1288.927 14713
1288.940 13500
1288.952 12174
1288.965 10757
1288.978 9299
1288.990 7831
1289.003 6423
1289.015 5122
1289.028 3994
1289.040 3067
1289.053 2374
1289.065 1902
1289.078 1603
1289.090 1425
1289.103 1318
1289.115 1247
1289.128 1210
1289.140 1193
1289.153 1183
1289.165 1170
1289.178 1136
1289.191 1086
1289.203 1028
1289.216 970
1289.228 905
1289.241 846
1289.253 803
1289.266 781
1289.278 777
1289.291 787
1289.303 800
1289.316 826
1289.328 858
1289.341 882
1289.353 904
1289.366 919
1289.379 928
1289.391 938
1289.404 937
1289.416 922
1289.429 905
1289.441 890
1289.454 867
1289.466 834
1289.479 802
1289.491 777
1289.504 771
1289.516 777
1289.529 784
1289.542 807
1289.554 842
1289.567 884
1289.579 937
1289.592 1003
1289.604 1076
1289.617 1151
1289.629 1237
1289.642 1326
1289.654 1426
1289.667 1558
1289.679 1734
1289.692 1974
1289.704 2268
1289.717 2591
1289.730 2926
1289.742 3254
1289.755 3573
1289.767 3888
1289.780 4180
1289.792 4434
1289.805 4640
1289.817 4799
1289.830 4891
1289.842 4920
1289.855 4905
1289.867 4852
1289.880 4770
1289.892 4650
1289.905 4477
1289.918 4274
1289.930 4027
1289.943 3738
1289.955 3409
1289.968 3053
1289.980 2664
1289.993 2269
1290.005 1899
1290.018 1559
1290.030 1281
1290.043 1074
1290.055 932
1290.068 844
1290.081 784
1290.093 729
1290.106 684
1290.118 667
1290.131 677
1290.143 699
1290.156 720
1290.168 728
1290.181 727
1290.193 714
1290.206 687
1290.218 658
1290.231 641
1290.244 635
1290.256 634
1290.269 627
1290.281 611
1290.294 601
1290.306 585
1290.319 569
1290.331 541
1290.344 507
1290.356 463
1290.369 422
1290.381 382
1290.394 341
1290.407 321
1290.419 313
1290.432 295
1290.444 260
1290.457 217
1290.469 186
1290.482 173
1290.494 181
1290.507 202
1290.519 232
1290.532 272
1290.544 310
1290.557 348
1290.570 378
1290.582 408
1290.595 445
1290.607 473
1290.620 508
1290.632 553
1290.645 618
1290.657 687
1290.670 755
1290.682 810
1290.695 843
1290.707 871
1290.720 904
1290.733 953
1290.745 1010
1290.758 1063
1290.770 1114
1290.783 1159
1290.795 1195
1290.808 1203
1290.820 1196
1290.833 1179
1290.845 1164
1290.858 1135
1290.870 1109
1290.883 1086
1290.896 1053
1290.908 1021
1290.921 984
1290.933 937
1290.946 877
1290.958 811
1290.971 753
1290.983 709
1290.996 699
1291.008 703
1291.021 703
1291.034 686
1291.046 672
1291.059 662
1291.071 668
1291.084 706
1291.096 767
1291.109 824
1291.121 868
1291.134 894
1291.146 917
1291.159 935
1291.171 952
1291.184 952
1291.197 936
1291.209 904
1291.222 871
1291.234 843
1291.247 829
1291.259 816
1291.272 812
1291.284 817
1291.297 815
1291.309 805
1291.322 801
1291.335 794
1291.347 796
1291.360 805
1291.372 802
1291.385 790
1291.397 778
1291.410 782
1291.422 796
1291.435 808
1291.447 821
1291.460 831
1291.473 836
1291.485 827
1291.498 816
1291.510 797
1291.523 784
1291.535 771
1291.548 759
1291.560 741
1291.573 720
1291.585 692
1291.598 651
1291.611 618
1291.623 597
1291.636 586
1291.648 592
1291.661 603
1291.673 624
1291.686 655
1291.698 695
1291.711 744
1291.723 813
1291.736 886
1291.749 959
1291.761 1045
1291.774 1141
1291.786 1222
1291.799 1279
1291.811 1317
1291.824 1346
1291.836 1357
1291.849 1358
1291.861 1341
1291.874 1310
1291.887 1264
1291.899 1212
1291.912 1152
1291.924 1078
1291.937 991
1291.949 897
1291.962 794
1291.974 690
1291.987 603
1291.999 538
1292.012 480
1292.025 434
1292.037 392
1292.050 350
1292.062 312
1292.075 279
1292.087 257
1292.100 243
1292.112 239
1292.125 251
1292.137 285
1292.150 333
1292.163 381
1292.175 430
1292.188 484
1292.200 535
1292.213 581
1292.225 619
1292.238 650
1292.250 681
1292.263 708
1292.275 732
1292.288 758
1292.301 782
1292.313 814
1292.326 848
1292.338 883
1292.351 912
1292.363 936
1292.376 948
1292.388 938
1292.401 919
1292.413 884
1292.426 851
1292.439 835
1292.451 822
1292.464 817
1292.476 811
1292.489 804
1292.501 801
1292.514 800
1292.526 800
1292.539 791
1292.552 781
1292.564 770
1292.577 752
1292.589 732
1292.602 713
1292.614 697
1292.627 675
1292.639 657
1292.652 650
1292.664 655
1292.677 666
1292.690 689
1292.702 723
1292.715 767
1292.727 803
1292.740 821
1292.752 830
1292.765 838
1292.777 852
1292.790 866
1292.803 884
1292.815 894
1292.828 882
1292.840 850
1292.853 807
1292.865 746
1292.878 683
1292.890 617
1292.903 556
1292.915 495
1292.928 434
1292.941 369
1292.953 307
1292.966 253
1292.978 222
1292.991 193
1293.003 162
1293.016 145
1293.028 124
1293.041 118
1293.054 123
1293.066 140
1293.079 164
1293.091 200
1293.104 242
1293.116 282
1293.129 327
1293.141 368
1293.154 391
1293.167 404
1293.179 405
1293.192 402
1293.204 398
1293.217 396
1293.229 391
1293.242 377
1293.254 362
1293.267 353
1293.279 348
1293.292 337
1293.305 321
1293.317 314
1293.330 305
1293.342 293
1293.355 277
1293.367 246
1293.380 213
1293.392 179
1293.405 140
1293.418 108
1293.430 71
1293.443 52
1293.455 53
1293.468 68
1293.480 71
1293.493 60
1293.505 42
1293.518 18
1293.531 4
1293.543 13
1293.556 38
1293.568 82
1293.581 140
1293.593 202
1293.606 254
1293.618 298
1293.631 344
1293.644 387
1293.656 425
1293.669 452
1293.681 482
1293.694 516
1293.706 546
1293.719 568
1293.731 583
1293.744 584
1293.757 572
1293.769 547
1293.782 506
1293.794 470
1293.807 436
1293.819 398
1293.832 354
1293.844 305
1293.857 255
1293.870 213
1293.882 177
1293.895 150
1293.907 142
1293.920 148
1293.932 159
1293.945 176
1293.957 180
1293.970 167
1293.983 155
1293.995 157
1294.008 175
1294.020 199
1294.033 228
1294.045 263
1294.058 304
1294.070 341
1294.083 372
1294.096 397
1294.108 423
1294.121 440
1294.133 466
1294.146 503
1294.158 542
1294.171 581
1294.183 599
1294.196 611
1294.209 624
1294.221 632
1294.234 630
1294.246 624
1294.259 607
1294.271 587
1294.284 562
1294.296 535
1294.309 500
1294.322 467
1294.334 428
1294.347 398
1294.359 382
1294.372 379
1294.384 378
1294.397 372
1294.409 363
1294.422 352
1294.435 341
1294.447 335
1294.460 341
1294.472 344
1294.485 342
1294.497 339
1294.510 351
1294.522 369
1294.535 376
1294.548 372
1294.560 356
1294.573 339
1294.585 321
1294.598 304
1294.610 282
1294.623 259
1294.636 233
1294.648 210
1294.661 194
1294.673 195
1294.686 204
1294.698 209
1294.711 211
1294.723 205
1294.736 196
1294.749 201
1294.761 209
1294.774 218
1294.786 234
1294.799 242
1294.811 243
1294.824 229
1294.836 206
1294.849 179
1294.862 162
1294.874 158
1294.887 165
1294.899 177
1294.912 181
1294.924 176
1294.937 166
1294.950 167
1294.962 177
1294.975 188
1294.987 192
1295.000 183
1295.012 177
1295.025 174
1295.037 175
1295.050 181
1295.063 180
1295.075 174
1295.088 174
1295.100 171
1295.113 178
1295.125 198
1295.138 217
1295.150 235
1295.163 248
1295.176 250
1295.188 255
1295.201 259
1295.213 272
1295.226 299
1295.238 337
1295.251 375
1295.264 412
1295.276 446
1295.289 470
1295.301 494
1295.314 513
1295.326 525
1295.339 530
1295.351 523
1295.364 503
1295.377 479
1295.389 468
1295.402 461
1295.414 454
1295.427 449
1295.439 434
1295.452 414
1295.465 405
1295.477 407
1295.490 423
1295.502 445
1295.515 461
1295.527 462
1295.540 457
1295.553 453
1295.565 451
1295.578 444
1295.590 437
1295.603 432
1295.615 425
1295.628 406
1295.640 385
1295.653 364
1295.666 344
1295.678 324
1295.691 296
1295.703 273
1295.716 262
1295.728 251
1295.741 233
1295.754 210
1295.766 187
1295.779 166
1295.791 158
1295.804 165
1295.816 194
1295.829 244
1295.841 302
1295.854 359
1295.867 400
1295.879 423
1295.892 429
1295.904 428
1295.917 430
1295.929 428
1295.942 415
1295.955 399
1295.967 380
1295.980 359
1295.992 344
1296.005 323
1296.017 300
1296.030 272
1296.043 245
1296.055 218
1296.068 193
1296.080 175
1296.093 161
1296.105 135
1296.118 98
1296.131 69
1296.143 61
1296.156 78
1296.168 114
1296.181 161
1296.193 201
1296.206 231
1296.218 255
1296.231 270
1296.244 276
1296.256 279
1296.269 294
1296.281 307
1296.294 320
1296.306 337
1296.319 350
1296.332 374
1296.344 401
1296.357 424
1296.369 439
1296.382 433
1296.394 419
1296.407 411
1296.420 401
1296.432 396
1296.445 396
1296.457 404
1296.470 419
1296.482 436
1296.495 448
1296.508 472
1296.520 499
1296.533 524
1296.545 533
1296.558 532
1296.570 522
1296.583 513
1296.596 491
1296.608 457
1296.621 432
1296.633 427
1296.646 429
1296.658 432
1296.671 446
1296.683 459
1296.696 473
1296.709 505
1296.721 535
1296.734 555
1296.746 555
1296.759 536
1296.771 520
1296.784 514
1296.797 506
1296.809 511
1296.822 523
1296.834 533
1296.847 536
1296.859 530
1296.872 509
1296.885 492
1296.897 470
1296.910 442
1296.922 404
1296.935 361
1296.947 316
1296.960 275
1296.973 242
1296.985 219
1296.998 202
1297.010 185
1297.023 153
1297.035 134
1297.048 124
1297.061 125
1297.073 149
1297.086 172
1297.098 175
1297.111 171
1297.123 159
1297.136 146
1297.149 148
1297.161 164
1297.174 176
1297.186 185
1297.199 186
1297.211 181
1297.224 185
1297.237 199
1297.249 208
1297.262 224
1297.274 243
1297.287 262
1297.299 287
1297.312 322
1297.325 364
1297.337 400
1297.350 424
1297.362 436
1297.375 449
1297.387 467
1297.400 489
1297.413 523
1297.425 562
1297.438 602
1297.450 623
1297.463 627
1297.475 615
1297.488 603
1297.501 595
1297.513 588
1297.526 589
1297.538 589
1297.551 574
1297.563 561
1297.576 550
1297.589 536
1297.601 520
1297.614 495
1297.626 458
1297.639 434
1297.652 413
1297.664 389
1297.677 384
1297.689 388
1297.702 387
1297.714 379
1297.727 381
1297.740 398
1297.752 420
1297.765 447
1297.777 467
1297.790 474
1297.802 479
1297.815 477
1297.828 467
1297.840 457
1297.853 447
1297.865 455
1297.878 473
1297.890 478
1297.903 478
1297.916 460
1297.928 431
1297.941 391
1297.953 341
1297.966 290
1297.978 241
1297.991 186
1298.004 119
1298.016 58
1298.029 -2
1298.041 -44
1298.054 -56
1298.066 -59
1298.079 -70
1298.092 -78
1298.104 -75
1298.117 -69
1298.129 -67
1298.142 -59
1298.155 -47
1298.167 -30
1298.180 4
1298.192 42
1298.205 83
1298.217 133
1298.230 187
1298.243 231
1298.255 267
1298.268 294
1298.280 321
1298.293 330
1298.305 324
1298.318 316
1298.331 311
1298.343 300
1298.356 274
1298.368 237
1298.381 198
1298.393 171
1298.406 155
1298.419 155
1298.431 162
1298.444 166
1298.456 161
1298.469 162
1298.482 160
1298.494 150
1298.507 144
1298.519 154
1298.532 172
1298.544 189
1298.557 205
1298.570 222
1298.582 241
1298.595 259
1298.607 280
1298.620 294
1298.632 308
1298.645 318
1298.658 314
1298.670 305
1298.683 309
1298.695 327
1298.708 341
1298.721 352
1298.733 377
1298.746 424
1298.758 474
1298.771 517
1298.783 560
1298.796 603
1298.809 636
1298.821 657
1298.834 670
1298.846 674
1298.859 665
1298.871 656
1298.884 644
1298.897 623
1298.909 589
1298.922 548
1298.934 502
1298.947 446
1298.960 383
1298.972 326
1298.985 275
1298.997 215
1299.010 163
1299.022 114
1299.035 65
1299.048 42
1299.060 28
1299.073 11
1299.085 -1
1299.098 -2
1299.110 11
1299.123 21
1299.136 5
1299.148 -17
1299.161 -28
1299.173 -33
1299.186 -34
1299.199 -27
1299.211 -16
1299.224 5
1299.236 37
1299.249 72
1299.261 101
1299.274 128
1299.287 161
1299.299 193
1299.312 211
1299.324 217
1299.337 218
1299.350 227
1299.362 242
1299.375 251
1299.387 260
1299.400 256
1299.412 250
1299.425 242
1299.438 228
1299.450 222
1299.463 228
1299.475 223
1299.488 208
1299.501 188
1299.513 171
1299.526 167
1299.538 178
1299.551 194
1299.563 213
1299.576 230
1299.589 245
1299.601 267
1299.614 291
1299.626 308
1299.639 323
1299.652 329
1299.664 336
1299.677 335
1299.689 331
1299.702 323
1299.714 313
1299.727 315
1299.740 322
1299.752 329
1299.765 339
1299.777 343
1299.790 348
1299.803 357
1299.815 378
1299.828 404
1299.840 423
1299.853 432
1299.865 444
1299.878 465
1299.891 475
1299.903 472
1299.916 460
1299.928 440
1299.941 415
1299.954 389
1299.966 359
1299.979 329
1299.991 294
1300.004 254
1300.016 224
1300.029 205
1300.042 189
1300.054 181
1300.067 182
1300.079 182
1300.092 185
1300.105 197
1300.117 210
1300.130 220
1300.142 219
1300.155 215
1300.168 218
1300.180 227
1300.193 231
1300.205 234
1300.218 243
1300.230 250
1300.243 253
1300.256 252
1300.268 239
1300.281 224
1300.293 210
1300.306 197
1300.319 178
1300.331 150
1300.344 109
1300.356 65
1300.369 23
1300.381 6
1300.394 9
1300.407 24
1300.419 45
1300.432 79
1300.444 110
1300.457 127
1300.470 141
1300.482 155
1300.495 153
1300.507 138
1300.520 115
1300.533 101
1300.545 94
1300.558 102
1300.570 114
1300.583 135
1300.595 157
1300.608 171
1300.621 178
1300.633 190
1300.646 205
1300.658 223
1300.671 247
1300.684 269
1300.696 303
1300.709 349
1300.721 402
1300.734 467
1300.747 533
1300.759 593
1300.772 636
1300.784 676
1300.797 709
1300.809 734
1300.822 741
1300.835 744
1300.847 743
1300.860 729
1300.872 694
1300.885 649
1300.898 602
1300.910 553
1300.923 516
1300.935 489
1300.948 444
1300.961 380
1300.973 307
1300.986 246
1300.998 197
1301.011 164
1301.024 137
1301.036 118
1301.049 116
1301.061 119
1301.074 126
1301.086 126
1301.099 112
1301.112 91
1301.124 65
1301.137 36
1301.149 5
1301.162 -12
1301.175 -10
1301.187 12
1301.200 36
1301.212 59
1301.225 67
1301.238 70
1301.250 70
1301.263 88
1301.275 128
1301.288 169
1301.301 221
1301.313 265
1301.326 284
1301.338 288
1301.351 293
1301.363 294
1301.376 283
1301.389 275
1301.401 258
1301.414 243
1301.426 230
1301.439 202
1301.452 166
1301.464 128
1301.477 97
1301.489 71
1301.502 50
1301.515 24
1301.527 4
1301.540 6
1301.552 26
1301.565 53
1301.578 75
1301.590 84
1301.603 99
1301.615 126
1301.628 179
1301.641 266
1301.653 352
1301.666 414
1301.678 470
1301.691 521
1301.703 562
1301.716 606
1301.729 653
1301.741 700
1301.754 749
1301.766 797
1301.779 825
1301.792 848
1301.804 867
1301.817 874
1301.829 871
1301.842 860
1301.855 835
1301.867 796
1301.880 747
1301.892 691
1301.905 632
1301.918 584
1301.930 534
1301.943 483
1301.955 419
1301.968 340
1301.981 262
1301.993 181
1302.006 107
1302.018 54
1302.031 9
1302.044 -21
1302.056 -33
1302.069 -24
1302.081 -4
1302.094 30
1302.107 81
1302.119 144
1302.132 211
1302.144 270
1302.157 310
1302.169 349
1302.182 387
1302.195 418
1302.207 440
1302.220 454
1302.232 443
1302.245 425
1302.258 396
1302.270 365
1302.283 339
1302.295 321
1302.308 285
1302.321 244
1302.333 194
1302.346 136
1302.358 90
1302.371 51
1302.384 35
1302.396 47
1302.409 71
1302.421 96
1302.434 116
1302.447 145
1302.459 182
1302.472 233
1302.484 289
1302.497 326
1302.510 342
1302.522 350
1302.535 352
1302.547 373
1302.560 421
1302.573 473
1302.585 517
1302.598 550
1302.610 572
1302.623 589
1302.636 605
1302.648 614
1302.661 631
1302.673 658
1302.686 684
1302.699 726
1302.711 780
1302.724 843
1302.736 912
1302.749 974
1302.762 1041
1302.774 1110
1302.787 1173
1302.799 1217
1302.812 1242
1302.825 1245
1302.837 1238
1302.850 1224
1302.862 1196
1302.875 1150
1302.888 1101
1302.900 1066
1302.913 1035
1302.925 1017
1302.938 1002
1302.951 963
1302.963 908
1302.976 854
1302.988 795
1303.001 731
1303.014 663
1303.026 585
1303.039 520
1303.051 466
1303.064 426
1303.077 414
1303.089 406
1303.102 399
1303.114 386
1303.127 381
1303.140 386
1303.152 393
1303.165 387
1303.177 362
1303.190 324
1303.203 281
1303.215 254
1303.228 226
1303.240 197
1303.253 159
1303.266 127
1303.278 112
1303.291 111
1303.303 124
1303.316 138
1303.329 150
1303.341 170
1303.354 194
1303.366 212
1303.379 222
1303.392 226
1303.404 235
1303.417 253
1303.429 287
1303.442 342
1303.455 394
1303.467 441
1303.480 480
1303.492 513
1303.505 545
1303.518 572
1303.530 596
1303.543 616
1303.555 631
1303.568 653
1303.581 684
1303.593 707
1303.606 721
1303.618 741
1303.631 760
1303.644 781
1303.656 815
1303.669 863
1303.681 929
1303.694 999
1303.707 1064
1303.719 1130
1303.732 1197
1303.744 1266
1303.757 1332
1303.770 1400
1303.782 1457
1303.795 1505
1303.807 1546
1303.820 1579
1303.833 1594
1303.845 1603
1303.858 1592
1303.870 1566
1303.883 1533
1303.896 1492
1303.908 1446
1303.921 1400
1303.934 1337
1303.946 1265
1303.959 1186
1303.971 1103
1303.984 1029
1303.997 954
1304.009 874
1304.022 798
1304.034 734
1304.047 676
1304.060 623
1304.072 570
1304.085 522
1304.097 497
1304.110 496
1304.123 506
1304.135 517
1304.148 532
1304.160 535
1304.173 537
1304.186 531
1304.198 524
1304.211 519
1304.223 510
1304.236 491
1304.249 469
1304.261 452
1304.274 436
1304.286 412
1304.299 385
1304.312 351
1304.324 327
1304.337 301
1304.349 271
1304.362 239
1304.375 199
1304.387 161
1304.400 126
1304.413 94
1304.425 71
1304.438 73
1304.450 111
1304.463 176
1304.476 260
1304.488 343
1304.501 421
1304.513 488
1304.526 551
1304.539 604
1304.551 651
1304.564 689
1304.576 739
1304.589 797
1304.602 847
1304.614 888
1304.627 939
1304.639 992
1304.652 1037
1304.665 1080
1304.677 1128
1304.690 1181
1304.702 1231
1304.715 1278
1304.728 1320
1304.740 1375
1304.753 1429
1304.766 1472
1304.778 1503
1304.791 1538
1304.803 1580
1304.816 1626
1304.829 1670
1304.841 1706
1304.854 1721
1304.866 1714
1304.879 1693
1304.892 1660
1304.904 1619
1304.917 1558
1304.929 1481
1304.942 1398
1304.955 1314
1304.967 1237
1304.980 1162
1304.993 1088
1305.005 1028
1305.018 976
1305.030 926
1305.043 888
1305.056 853
1305.068 817
1305.081 775
1305.093 741
1305.106 710
1305.119 690
1305.131 658
1305.144 617
1305.156 582
1305.169 575
1305.182 581
1305.194 604
1305.207 634
1305.219 660
1305.232 675
1305.245 692
1305.257 704
1305.270 710
1305.283 706
1305.295 687
1305.308 672
1305.320 667
1305.333 677
1305.346 712
1305.358 747
1305.371 763
1305.383 769
1305.396 762
1305.409 743
1305.421 703
1305.434 628
1305.446 509
1305.459 391
1305.472 330
1305.484 368
1305.497 530
1305.510 844
1305.522 1340
1305.535 2043
1305.547 2906
1305.560 3886
1305.573 4971
1305.585 6112
1305.598 7286
1305.610 8484
1305.623 9735
1305.636 11115
1305.648 12768
1305.661 14854
1305.674 17501
1305.686 20755
1305.699 24582
1305.711 28920
1305.724 33638
1305.737 38547
1305.749 43443
1305.762 48136
1305.774 52443
1305.787 56198
1305.800 59273
1305.812 61605
1305.825 63171
1305.837 64006
1305.850 64124
1305.863 63538
1305.875 62265
1305.888 60321
1305.901 57725
1305.913 54495
1305.926 50645
1305.938 46264
1305.951 41450
1305.964 36312
1305.976 30998
1305.989 25700
1306.001 20649
1306.014 16078
1306.027 12153
1306.039 8977
1306.052 6551
1306.065 4808
1306.077 3656
1306.090 3000
1306.102 2699
1306.115 2609
1306.128 2627
1306.140 2684
1306.153 2739
1306.165 2762
1306.178 2758
1306.191 2732
1306.203 2686
1306.216 2634
1306.229 2581
1306.241 2534
1306.254 2503
1306.266 2465
1306.279 2419
1306.292 2368
1306.304 2316
1306.317 2269
1306.329 2238
1306.342 2203
1306.355 2153
1306.367 2101
1306.380 2044
1306.393 1973
1306.405 1889
1306.418 1793
1306.430 1675
1306.443 1538
1306.456 1403
1306.468 1304
1306.481 1258
1306.493 1287
1306.506 1424
1306.519 1685
1306.531 2090
1306.544 2635
1306.557 3302
1306.569 4072
1306.582 4914
1306.594 5789
1306.607 6678
1306.620 7590
1306.632 8567
1306.645 9689
1306.658 11056
1306.670 12760
1306.683 14893
1306.695 17471
1306.708 20456
1306.721 23775
1306.733 27336
1306.746 30983
1306.758 34566
1306.771 37942
1306.784 40994
1306.796 43601
1306.809 45703
1306.822 47274
1306.834 48314
1306.847 48830
1306.859 48820
1306.872 48285
1306.885 47223
1306.897 45659
1306.910 43622
1306.922 41106
1306.935 38144
1306.948 34799
1306.960 31123
1306.973 27213
1306.986 23229
1306.998 19335
1307.011 15692
1307.023 12453
1307.036 9713
1307.049 7520
1307.061 5886
1307.074 4734
1307.087 3979
1307.099 3548
1307.112 3335
1307.124 3238
1307.137 3203
1307.150 3186
1307.162 3159
1307.175 3105
1307.188 3041
1307.200 2969
1307.213 2892
1307.225 2802
1307.238 2692
1307.251 2576
1307.263 2451
1307.276 2337
1307.288 2229
1307.301 2117
1307.314 2015
1307.326 1937
1307.339 1870
1307.352 1816
1307.364 1779
1307.377 1746
1307.389 1723
1307.402 1714
1307.415 1707
1307.427 1703
1307.440 1697
1307.453 1684
1307.465 1677
1307.478 1685
1307.490 1692
1307.503 1713
1307.516 1765
1307.528 1852
1307.541 1978
1307.554 2145
1307.566 2350
1307.579 2599
1307.591 2885
1307.604 3188
1307.617 3532
1307.629 3909
1307.642 4335
1307.654 4848
1307.667 5505
1307.680 6313
1307.692 7278
1307.705 8389
1307.718 9624
1307.730 10961
1307.743 12370
1307.755 13780
1307.768 15146
1307.781 16404
1307.793 17500
1307.806 18398
1307.819 19079
1307.831 19541
1307.844 19782
1307.856 19796
1307.869 19590
1307.882 19199
1307.894 18623
1307.907 17852
1307.920 16899
1307.932 15803
1307.945 14586
1307.957 13273
1307.970 11881
1307.983 10437
1307.995 9001
1308.008 7624
1308.021 6389
1308.033 5331
1308.046 4473
1308.058 3783
1308.071 3254
1308.084 2879
1308.096 2642
1308.109 2518
1308.122 2455
1308.134 2399
1308.147 2357
1308.159 2301
1308.172 2229
1308.185 2142
1308.197 2055
1308.210 1957
1308.223 1855
1308.235 1761
1308.248 1666
1308.260 1577
1308.273 1501
1308.286 1433
1308.298 1388
1308.311 1371
1308.324 1357
1308.336 1349
1308.349 1345
1308.361 1334
1308.374 1329
1308.387 1330
1308.399 1312
1308.412 1265
1308.425 1190
1308.437 1094
1308.450 990
1308.462 885
1308.475 785
1308.488 744
1308.500 798
1308.513 977
1308.526 1354
1308.538 1935
1308.551 2738
1308.563 3744
1308.576 4914
1308.589 6208
1308.601 7607
1308.614 9113
1308.627 10755
1308.639 12669
1308.652 15054
1308.664 18075
1308.677 21840
1308.690 26409
1308.702 31778
1308.715 37873
1308.728 44523
1308.740 51454
1308.753 58390
1308.766 65042
1308.778 71156
1308.791 76512
1308.803 80956
1308.816 84379
1308.829 86706
1308.841 87905
1308.854 88007
1308.867 87069
1308.879 85140
1308.892 82272
1308.904 78540
1308.917 73967
1308.930 68636
1308.942 62609
1308.955 56010
1308.968 49006
1308.980 41807
1308.993 34680
1309.005 27916
1309.018 21815
1309.031 16593
1309.043 12351
1309.056 9087
1309.069 6764
1309.081 5266
1309.094 4430
1309.106 4061
1309.119 3937
1309.132 3941
1309.144 4005
1309.157 4062
1309.170 4078
1309.182 4059
1309.195 3978
1309.208 3835
1309.220 3661
1309.233 3476
1309.245 3291
1309.258 3118
1309.271 2953
1309.283 2796
1309.296 2645
1309.309 2514
1309.321 2391
1309.334 2298
1309.346 2226
1309.359 2163
1309.372 2104
1309.384 2036
1309.397 1968
1309.410 1906
1309.422 1839
1309.435 1770
1309.448 1700
1309.460 1622
1309.473 1548
1309.485 1496
1309.498 1497
1309.511 1609
1309.523 1854
1309.536 2231
1309.549 2769
1309.561 3449
1309.574 4249
1309.586 5154
1309.599 6138
1309.612 7197
1309.624 8328
1309.637 9579
1309.650 11052
1309.662 12888
1309.675 15214
1309.688 18101
1309.700 21563
1309.713 25576
1309.725 30026
1309.738 34712
1309.751 39435
1309.763 44043
1309.776 48400
1309.789 52324
1309.801 55671
1309.814 58352
1309.826 60292
1309.839 61465
1309.852 61874
1309.864 61562
1309.877 60557
1309.890 58881
1309.902 56562
1309.915 53647
1309.928 50200
1309.940 46259
1309.953 41876
1309.965 37131
1309.978 32167
1309.991 27161
1310.003 22290
1310.016 17757
1310.029 13750
1310.041 10404
1310.054 7771
1310.067 5820
1310.079 4475
1310.092 3633
1310.104 3129
1310.117 2844
1310.130 2716
1310.142 2702
1310.155 2739
1310.168 2760
1310.180 2749
1310.193 2712
1310.205 2655
1310.218 2575
1310.231 2471
1310.243 2362
1310.256 2255
1310.269 2165
1310.281 2094
1310.294 2044
1310.307 2010
1310.319 1978
1310.332 1938
1310.344 1907
1310.357 1886
1310.370 1859
1310.382 1835
1310.395 1807
1310.408 1788
1310.420 1773
1310.433 1763
1310.446 1740
1310.458 1712
1310.471 1681
1310.483 1652
1310.496 1637
1310.509 1652
1310.521 1700
1310.534 1794
1310.547 1935
1310.559 2119
1310.572 2369
1310.585 2663
1310.597 2984
1310.610 3323
1310.622 3698
1310.635 4125
1310.648 4652
1310.660 5315
1310.673 6148
1310.686 7159
1310.698 8364
1310.711 9761
1310.724 11338
1310.736 13035
1310.749 14783
1310.761 16523
1310.774 18175
1310.787 19668
1310.799 20944
1310.812 21974
1310.825 22714
1310.837 23166
1310.850 23325
1310.863 23202
1310.875 22815
1310.888 22184
1310.900 21322
1310.913 20253
1310.926 19002
1310.938 17582
1310.951 16015
1310.964 14323
1310.976 12535
1310.989 10718
1311.002 8949
1311.014 7295
1311.027 5842
1311.040 4616
1311.052 3617
1311.065 2847
1311.077 2309
1311.090 1982
1311.103 1824
1311.115 1765
1311.128 1745
1311.141 1743
1311.153 1746
1311.166 1741
1311.179 1717
1311.191 1666
1311.204 1580
1311.216 1477
1311.229 1381
1311.242 1287
1311.254 1201
1311.267 1121
1311.280 1069
1311.292 1045
1311.305 1042
1311.318 1027
1311.330 1011
1311.343 996
1311.356 979
1311.368 975
1311.381 963
1311.393 928
1311.406 886
1311.419 836
1311.431 783
1311.444 748
1311.457 733
1311.469 736
1311.482 751
1311.495 772
1311.507 785
1311.520 818
1311.532 876
1311.545 942
1311.558 1005
1311.570 1089
1311.583 1189
1311.596 1305
1311.608 1452
1311.621 1603
1311.634 1770
1311.646 1961
1311.659 2184
1311.672 2440
1311.684 2734
1311.697 3051
1311.709 3403
1311.722 3774
1311.735 4169
1311.747 4575
1311.760 4968
1311.773 5339
1311.785 5690
1311.798 6001
1311.811 6245
1311.823 6418
1311.836 6521
1311.849 6556
1311.861 6517
1311.874 6417
1311.886 6253
1311.899 6046
1311.912 5781
1311.924 5457
1311.937 5095
1311.950 4718
1311.962 4318
1311.975 3902
1311.988 3486
1312.000 3058
1312.013 2647
1312.026 2279
1312.038 1952
1312.051 1682
1312.063 1464
1312.076 1293
1312.089 1171
1312.101 1088
1312.114 1039
1312.127 1008
1312.139 984
1312.152 962
1312.165 929
1312.177 874
1312.190 796
1312.203 709
1312.215 629
1312.228 570
1312.240 519
1312.253 487
1312.266 461
1312.278 446
1312.291 428
1312.304 415
1312.316 418
1312.329 440
1312.342 467
1312.354 484
1312.367 493
1312.380 492
1312.392 492
1312.405 495
1312.418 487
1312.430 480
1312.443 470
1312.455 458
1312.468 450
1312.481 440
1312.493 426
1312.506 426
1312.519 437
1312.531 458
1312.544 484
1312.557 523
1312.569 568
1312.582 625
1312.595 700
1312.607 774
1312.620 842
1312.633 919
1312.645 997
1312.658 1076
1312.670 1152
1312.683 1227
1312.696 1303
1312.708 1393
1312.721 1489
1312.734 1588
1312.746 1679
1312.759 1745
1312.772 1798
1312.784 1845
1312.797 1869
1312.810 1868
1312.822 1855
1312.835 1833
1312.848 1810
1312.860 1772
1312.873 1729
1312.885 1682
1312.898 1621
1312.911 1552
1312.923 1480
1312.936 1416
1312.949 1351
1312.961 1290
1312.974 1222
1312.987 1140
1312.999 1060
1313.012 981
1313.025 903
1313.037 831
1313.050 778
1313.063 731
1313.075 703
1313.088 695
1313.100 691
1313.113 697
1313.126 706
1313.138 714
1313.151 737
1313.164 759
1313.176 757
1313.189 747
1313.202 742
1313.214 728
1313.227 711
1313.240 688
1313.252 659
1313.265 634
1313.278 616
1313.290 606
1313.303 611
1313.316 642
1313.328 687
1313.341 735
1313.353 789
1313.366 835
1313.379 874
1313.391 905
1313.404 933
1313.417 973
1313.429 1036
1313.442 1106
1313.455 1186
1313.467 1258
1313.480 1315
1313.493 1368
1313.505 1406
1313.518 1419
1313.531 1417
1313.543 1396
1313.556 1364
1313.569 1321
1313.581 1269
1313.594 1208
1313.606 1147
1313.619 1095
1313.632 1038
1313.644 991
1313.657 943
1313.670 900
1313.682 877
1313.695 873
1313.708 875
1313.720 882
1313.733 893
1313.746 898
1313.758 901
1313.771 909
1313.784 926
1313.796 946
1313.809 973
1313.822 980
1313.834 970
1313.847 939
1313.860 894
1313.872 848
1313.885 804
1313.897 748
1313.910 685
1313.923 630
1313.935 579
1313.948 528
1313.961 468
1313.973 404
1313.986 352
1313.999 311
1314.011 265
1314.024 234
1314.037 213
1314.049 217
1314.062 235
1314.075 250
1314.087 272
1314.100 294
1314.113 316
1314.125 340
1314.138 359
1314.151 375
1314.163 383
1314.176 391
1314.189 414
1314.201 432
1314.214 454
1314.226 468
1314.239 477
1314.252 486
1314.264 490
1314.277 483
1314.290 490
1314.302 510
1314.315 519
1314.328 511
1314.340 486
1314.353 468
1314.366 466
1314.378 463
1314.391 452
1314.404 458
1314.416 479
1314.429 511
1314.442 541
1314.454 566
1314.467 596
1314.480 606
1314.492 606
1314.505 603
1314.518 606
1314.530 622
1314.543 647
1314.556 687
1314.568 730
1314.581 761
1314.593 783
1314.606 789
1314.619 787
1314.631 779
1314.644 760
1314.657 743
1314.669 739
1314.682 731
1314.695 709
1314.707 680
1314.720 654
1314.733 631
1314.745 609
1314.758 584
1314.771 548
1314.783 513
1314.796 488
1314.809 464
1314.821 430
1314.834 396
1314.847 353
1314.859 311
1314.872 293
1314.885 295
1314.897 310
1314.910 336
1314.923 358
1314.935 376
1314.948 386
1314.961 378
1314.973 362
1314.986 339
1314.998 319
1315.011 309
1315.024 305
1315.036 306
1315.049 308
1315.062 301
1315.074 283
1315.087 259
1315.100 238
1315.112 211
1315.125 176
1315.138 133
1315.150 82
1315.163 42
1315.176 21
1315.188 4
1315.201 -6
1315.214 3
1315.226 17
1315.239 46
1315.252 78
1315.264 103
1315.277 117
1315.290 129
1315.302 133
1315.315 144
1315.328 152
1315.340 162
1315.353 188
1315.366 221
1315.378 257
1315.391 288
1315.404 309
1315.416 310
1315.429 311
1315.442 310
1315.454 303
1315.467 295
1315.480 286
1315.492 270
1315.505 248
1315.518 223
1315.530 199
1315.543 183
1315.556 162
1315.568 138
1315.581 125
1315.593 124
1315.606 124
1315.619 118
1315.631 103
1315.644 85
1315.657 69
1315.669 61
1315.682 63
1315.695 82
1315.707 109
1315.720 146
1315.733 189
1315.745 217
1315.758 234
1315.771 251
1315.783 270
1315.796 279
1315.809 291
1315.821 295
1315.834 295
1315.847 293
1315.859 295
1315.872 295
1315.885 292
1315.897 280
1315.910 262
1315.923 235
1315.935 192
1315.948 154
1315.961 138
1315.973 127
1315.986 105
1315.999 82
1316.011 59
1316.024 46
1316.037 40
1316.049 35
1316.062 41
1316.075 59
1316.087 78
1316.100 90
1316.113 91
1316.125 81
1316.138 77
1316.151 86
1316.163 98
1316.176 104
1316.189 113
1316.201 125
1316.214 141
1316.227 160
1316.239 179
1316.252 191
1316.265 199
1316.277 204
1316.290 210
1316.303 215
1316.315 221
1316.328 244
1316.341 275
1316.353 304
1316.366 334
1316.379 378
1316.391 422
1316.404 461
1316.417 488
1316.429 509
1316.442 520
1316.455 515
1316.467 497
1316.480 471
1316.493 447
1316.505 428
1316.518 411
1316.531 396
1316.543 374
1316.556 343
1316.569 306
1316.581 268
1316.594 236
1316.607 209
1316.619 178
1316.632 143
1316.645 113
1316.657 99
1316.670 96
1316.683 105
1316.695 124
1316.708 153
1316.721 179
1316.733 213
1316.746 254
1316.759 290
1316.771 312
1316.784 327
1316.797 348
1316.809 372
1316.822 379
1316.835 374
1316.847 370
1316.860 368
1316.873 368
1316.885 363
1316.898 343
1316.911 319
1316.923 290
1316.936 253
1316.949 215
1316.961 183
1316.974 153
1316.987 117
1316.999 72
1317.012 30
1317.025 1
1317.037 -21
1317.050 -48
1317.063 -77
1317.075 -99
1317.088 -127
1317.101 -159
1317.113 -175
1317.126 -181
1317.139 -186
1317.151 -180
1317.164 -155
1317.177 -119
1317.189 -88
1317.202 -72
1317.215 -62
1317.227 -52
1317.240 -36
1317.253 -13
1317.265 6
1317.278 28
1317.291 58
1317.303 91
1317.316 127
1317.329 174
1317.341 230
1317.354 278
1317.367 313
1317.379 342
1317.392 362
1317.405 365
1317.417 350
1317.430 330
1317.443 317
1317.455 309
1317.468 293
1317.481 282
1317.493 281
1317.506 279
1317.519 278
1317.531 281
1317.544 288
1317.557 297
1317.569 298
1317.582 286
1317.595 278
1317.607 271
1317.620 279
1317.633 285
1317.645 295
1317.658 317
1317.671 343
1317.683 370
1317.696 399
1317.709 433
1317.721 459
1317.734 465
1317.747 463
1317.759 459
1317.772 440
1317.785 418
1317.797 404
1317.810 397
1317.823 389
1317.835 383
1317.848 387
1317.861 400
1317.873 421
1317.886 444
1317.899 459
1317.911 467
1317.924 476
1317.937 494
1317.949 508
1317.962 522
1317.975 533
1317.988 535
1318.000 534
1318.013 517
1318.026 504
1318.038 492
1318.051 482
1318.064 472
1318.076 454
1318.089 437
1318.102 407
1318.114 378
1318.127 352
1318.140 322
1318.152 291
1318.165 262
1318.178 229
1318.190 201
1318.203 182
1318.216 175
1318.228 178
1318.241 178
1318.254 176
1318.266 166
1318.279 150
1318.292 143
1318.304 144
1318.317 156
1318.330 172
1318.342 183
1318.355 195
1318.368 214
1318.380 239
1318.393 264
1318.406 295
1318.418 321
1318.431 354
1318.444 384
1318.456 401
1318.469 417
1318.482 435
1318.494 454
1318.507 469
1318.520 481
1318.532 488
1318.545 497
1318.558 514
1318.571 530
1318.583 543
1318.596 553
1318.609 566
1318.621 578
1318.634 597
1318.647 601
1318.659 609
1318.672 625
1318.685 651
1318.697 689
1318.710 739
1318.723 783
1318.735 836
1318.748 887
1318.761 931
1318.773 959
1318.786 965
1318.799 959
1318.811 955
1318.824 940
1318.837 920
1318.849 899
1318.862 870
1318.875 831
1318.887 793
1318.900 764
1318.913 741
1318.925 722
1318.938 695
1318.951 652
1318.963 603
1318.976 545
1318.989 484
1319.001 429
1319.014 371
1319.027 311
1319.040 280
1319.052 258
1319.065 247
1319.078 242
1319.090 253
1319.103 275
1319.116 304
1319.128 334
1319.141 358
1319.154 378
1319.166 393
1319.179 425
1319.192 455
1319.204 481
1319.217 509
1319.230 534
1319.242 549
1319.255 562
1319.268 588
1319.280 625
1319.293 655
1319.306 662
1319.318 657
1319.331 636
1319.344 601
1319.356 545
1319.369 485
1319.382 437
1319.395 400
1319.407 363
1319.420 323
1319.433 271
1319.445 217
1319.458 176
1319.471 158
1319.483 148
1319.496 133
1319.509 119
1319.521 108
1319.534 119
1319.547 158
1319.559 217
1319.572 286
1319.585 376
1319.597 479
1319.610 579
1319.623 678
1319.635 774
1319.648 884
1319.661 1006
1319.673 1138
1319.686 1278
1319.699 1432
1319.712 1589
1319.724 1749
1319.737 1912
1319.750 2093
1319.762 2289
1319.775 2469
1319.788 2618
1319.800 2739
1319.813 2831
1319.826 2895
1319.838 2936
1319.851 2943
1319.864 2909
1319.876 2833
1319.889 2725
1319.902 2600
1319.914 2474
1319.927 2333
1319.940 2175
1319.952 2001
1319.965 1805
1319.978 1580
1319.991 1337
1320.003 1100
1320.016 864
1320.029 655
1320.041 483
1320.054 348
1320.067 237
1320.079 156
1320.092 106
1320.105 88
1320.117 93
1320.130 120
1320.143 159
1320.155 196
1320.168 234
1320.181 262
1320.193 282
1320.206 297
1320.219 306
1320.231 307
1320.244 295
1320.257 283
1320.270 275
1320.282 277
1320.295 286
1320.308 295
1320.320 301
1320.333 298
1320.346 289
1320.358 273
1320.371 251
1320.384 239
1320.396 218
1320.409 199
1320.422 183
1320.434 162
1320.447 144
1320.460 136
1320.472 140
1320.485 154
1320.498 167
1320.511 179
1320.523 190
1320.536 201
1320.549 219
1320.561 238
1320.574 269
1320.587 304
1320.599 337
1320.612 374
1320.625 404
1320.637 461
1320.650 529
1320.663 605
1320.675 698
1320.688 795
1320.701 886
1320.714 986
1320.726 1114
1320.739 1250
1320.752 1383
1320.764 1520
1320.777 1645
1320.790 1762
1320.802 1868
1320.815 1947
1320.828 2013
1320.840 2064
1320.853 2093
1320.866 2097
1320.878 2085
1320.891 2048
1320.904 1992
1320.916 1923
1320.929 1843
1320.942 1748
1320.955 1644
1320.967 1519
1320.980 1378
1320.993 1238
1321.005 1091
1321.018 954
1321.031 818
1321.043 696
1321.056 589
1321.069 497
1321.081 426
1321.094 398
1321.107 387
1321.119 361
1321.132 340
1321.145 331
1321.158 321
1321.170 310
1321.183 305
1321.196 290
1321.208 280
1321.221 276
1321.234 270
1321.246 272
1321.259 272
1321.272 261
1321.284 254
1321.297 246
1321.310 237
1321.322 224
1321.335 208
1321.348 183
1321.361 161
1321.373 138
1321.386 115
1321.399 92
1321.411 81
1321.424 81
1321.437 88
1321.449 93
1321.462 90
1321.475 89
1321.487 93
1321.500 110
1321.513 152
1321.526 201
1321.538 255
1321.551 318
1321.564 377
1321.576 435
1321.589 501
1321.602 570
1321.614 635
1321.627 709
1321.640 775
1321.652 836
1321.665 893
1321.678 953
1321.690 1024
1321.703 1104
1321.716 1190
1321.729 1280
1321.741 1368
1321.754 1444
1321.767 1517
1321.779 1586
1321.792 1646
1321.805 1691
1321.817 1721
1321.830 1730
1321.843 1733
1321.855 1727
1321.868 1704
1321.881 1655
1321.894 1588
1321.906 1499
1321.919 1398
1321.932 1282
1321.944 1160
1321.957 1039
1321.970 924
1321.982 803
1321.995 683
1322.008 563
1322.020 447
1322.033 350
1322.046 281
1322.059 236
1322.071 208
1322.084 188
1322.097 172
1322.109 159
1322.122 154
1322.135 156
1322.147 156
1322.160 149
1322.173 147
1322.185 157
1322.198 173
1322.211 193
1322.224 209
1322.236 221
1322.249 224
1322.262 221
1322.274 217
1322.287 217
1322.300 224
1322.312 231
1322.325 243
1322.338 253
1322.350 267
1322.363 268
1322.376 267
1322.389 261
1322.401 256
1322.414 249
1322.427 239
1322.439 226
1322.452 207
1322.465 183
1322.477 156
1322.490 140
1322.503 139
1322.515 139
1322.528 132
1322.541 143
1322.554 181
1322.566 240
1322.579 309
1322.592 382
1322.604 460
1322.617 537
1322.630 614
1322.642 695
1322.655 781
1322.668 877
1322.681 974
1322.693 1079
1322.706 1192
1322.719 1303
1322.731 1411
1322.744 1507
1322.757 1605
1322.769 1689
1322.782 1760
1322.795 1819
1322.807 1874
1322.820 1912
1322.833 1929
1322.846 1922
1322.858 1903
1322.871 1872
1322.884 1827
1322.896 1762
1322.909 1683
1322.922 1603
1322.934 1507
1322.947 1398
1322.960 1271
1322.973 1135
1322.985 1001
1322.998 863
1323.011 739
1323.023 615
1323.036 500
1323.049 404
1323.061 331
1323.074 286
1323.087 249
1323.099 210
1323.112 179
1323.125 168
1323.138 175
1323.150 185
1323.163 192
1323.176 193
1323.188 187
1323.201 178
1323.214 168
1323.226 155
1323.239 148
1323.252 135
1323.265 130
1323.277 128
1323.290 122
1323.303 116
1323.315 103
1323.328 92
1323.341 92
1323.353 105
1323.366 130
1323.379 157
1323.392 183
1323.404 192
1323.417 197
1323.430 190
1323.442 180
1323.455 163
1323.468 147
1323.480 135
1323.493 145
1323.506 177
1323.519 207
1323.531 240
1323.544 280
1323.557 331
1323.569 385
1323.582 442
1323.595 482
1323.607 516
1323.620 548
1323.633 579
1323.646 613
1323.658 652
1323.671 686
1323.684 722
1323.696 754
1323.709 790
1323.722 839
1323.734 895
1323.747 959
1323.760 1021
1323.773 1066
1323.785 1084
1323.798 1088
1323.811 1074
1323.823 1057
1323.836 1040
1323.849 1023
1323.861 998
1323.874 972
1323.887 948
1323.900 924
1323.912 917
1323.925 915
1323.938 883
1323.950 832
1323.963 769
1323.976 700
1323.988 644
1324.001 594
1324.014 546
1324.027 514
1324.039 488
1324.052 458
1324.065 433
1324.077 420
1324.090 413
1324.103 421
1324.115 439
1324.128 466
1324.141 483
1324.154 485
1324.166 474
1324.179 449
1324.192 419
1324.204 392
1324.217 375
1324.230 364
1324.242 346
1324.255 329
1324.268 315
1324.281 304
1324.293 293
1324.306 273
1324.319 241
1324.331 226
1324.344 225
1324.357 233
1324.370 246
1324.382 270
1324.395 290
1324.408 305
1324.420 303
1324.433 306
1324.446 323
1324.458 348
1324.471 378
1324.484 433
1324.497 506
1324.509 584
1324.522 664
1324.535 760
1324.547 860
1324.560 967
1324.573 1103
1324.585 1249
1324.598 1392
1324.611 1521
1324.624 1637
1324.636 1759
1324.649 1885
1324.662 2015
1324.674 2164
1324.687 2339
1324.700 2553
1324.713 2804
1324.725 3065
1324.738 3318
1324.751 3546
1324.763 3752
1324.776 3907
1324.789 4031
1324.801 4121
1324.814 4188
1324.827 4222
1324.840 4219
1324.852 4175
1324.865 4094
1324.878 3967
1324.890 3796
1324.903 3606
1324.916 3397
1324.929 3155
1324.941 2889
1324.954 2610
1324.967 2310
1324.979 2004
1324.992 1701
1325.005 1409
1325.017 1139
1325.030 891
1325.043 685
1325.056 543
1325.068 458
1325.081 414
1325.094 381
1325.106 353
1325.119 331
1325.132 316
1325.145 313
1325.157 313
1325.170 323
1325.183 338
1325.195 366
1325.208 399
1325.221 440
1325.233 478
1325.246 512
1325.259 542
1325.272 560
1325.284 587
1325.297 604
1325.310 603
1325.322 599
1325.335 601
1325.348 598
1325.361 590
1325.373 576
1325.386 546
1325.399 512
1325.411 479
1325.424 460
1325.437 447
1325.450 430
1325.462 415
1325.475 406
1325.488 413
1325.500 430
1325.513 467
1325.526 519
1325.538 588
1325.551 674
1325.564 773
1325.577 870
1325.589 971
1325.602 1092
1325.615 1204
1325.627 1317
1325.640 1442
1325.653 1579
1325.666 1759
1325.678 1962
1325.691 2185
1325.704 2440
1325.716 2734
1325.729 3041
1325.742 3348
1325.755 3641
1325.767 3902
1325.780 4138
1325.793 4340
1325.805 4498
1325.818 4605
1325.831 4658
1325.843 4667
1325.856 4618
1325.869 4524
1325.882 4393
1325.894 4231
1325.907 4039
1325.920 3825
1325.932 3581
1325.945 3302
1325.958 2994
1325.971 2681
1325.983 2366
1325.996 2039
1326.009 1736
1326.021 1465
1326.034 1236
1326.047 1071
1326.060 953
1326.072 874
1326.085 830
1326.098 816
1326.110 804
1326.123 798
1326.136 786
1326.149 771
1326.161 760
1326.174 745
1326.187 724
1326.199 688
1326.212 641
1326.225 597
1326.238 555
1326.250 529
1326.263 520
1326.276 522
1326.288 532
1326.301 545
1326.314 548
1326.327 540
1326.339 521
1326.352 500
1326.365 482
1326.377 457
1326.390 432
1326.403 399
1326.416 369
1326.428 365
1326.441 368
1326.454 363
1326.466 365
1326.479 377
1326.492 404
1326.505 445
1326.517 496
1326.530 562
1326.543 636
1326.555 703
1326.568 762
1326.581 813
1326.594 869
1326.606 928
1326.619 982
1326.632 1041
1326.644 1104
1326.657 1184
1326.670 1291
1326.683 1409
1326.695 1546
1326.708 1698
1326.721 1860
1326.733 2032
1326.746 2190
1326.759 2314
1326.772 2418
1326.784 2511
1326.797 2596
1326.810 2685
1326.822 2757
1326.835 2800
1326.848 2824
1326.861 2831
1326.873 2823
1326.886 2800
1326.899 2757
1326.911 2691
1326.924 2596
1326.937 2471
1326.950 2324
1326.962 2158
1326.975 1983
1326.988 1805
1327.000 1625
1327.013 1459
1327.026 1311
1327.039 1202
1327.051 1118
1327.064 1051
1327.077 1012
1327.089 991
1327.102 983
1327.115 972
1327.128 939
1327.140 901
1327.153 880
1327.166 868
1327.178 851
1327.191 832
1327.204 805
1327.217 762
1327.229 722
1327.242 699
1327.255 696
1327.267 706
1327.280 727
1327.293 748
1327.306 767
1327.318 782
1327.331 784
1327.344 788
1327.356 787
1327.369 778
1327.382 762
1327.395 740
1327.407 699
1327.420 650
1327.433 595
1327.445 534
1327.458 489
1327.471 489
1327.484 547
1327.496 705
1327.509 1018
1327.522 1516
1327.535 2238
1327.547 3161
1327.560 4260
1327.573 5513
1327.585 6912
1327.598 8400
1327.611 9983
1327.624 11691
1327.636 13600
1327.649 15859
1327.662 18682
1327.674 22186
1327.687 26455
1327.700 31483
1327.713 37182
1327.725 43370
1327.738 49805
1327.751 56253
1327.763 62451
1327.776 68146
1327.789 73117
1327.802 77227
1327.814 80388
1327.827 82547
1327.840 83685
1327.853 83812
1327.865 82945
1327.878 81140
1327.891 78432
1327.903 74875
1327.916 70524
1327.929 65433
1327.942 59685
1327.954 53405
1327.967 46724
1327.980 39823
1327.992 32969
1328.005 26442
1328.018 20503
1328.031 15389
1328.043 11253
1328.056 8082
1328.069 5834
1328.081 4372
1328.094 3531
1328.107 3127
1328.120 3023
1328.132 3094
1328.145 3221
1328.158 3338
1328.171 3417
1328.183 3466
1328.196 3492
1328.209 3467
1328.221 3396
1328.234 3293
1328.247 3158
1328.260 3016
1328.272 2876
1328.285 2749
1328.298 2621
1328.310 2516
1328.323 2424
1328.336 2339
1328.349 2260
1328.361 2212
1328.374 2179
1328.387 2148
1328.400 2084
1328.412 1985
1328.425 1865
1328.438 1722
1328.450 1579
1328.463 1459
1328.476 1372
1328.489 1359
1328.501 1440
1328.514 1632
1328.527 1959
1328.539 2467
1328.552 3175
1328.565 4069
1328.578 5109
1328.590 6250
1328.603 7461
1328.616 8702
1328.629 10004
1328.641 11466
1328.654 13208
1328.667 15380
1328.679 18075
1328.692 21320
1328.705 25109
1328.718 29378
1328.730 34006
1328.743 38819
1328.756 43602
1328.769 48172
1328.781 52331
1328.794 55936
1328.807 58891
1328.819 61102
1328.832 62556
1328.845 63253
1328.858 63196
1328.870 62423
1328.883 60953
1328.896 58836
1328.908 56135
1328.921 52898
1328.934 49152
1328.947 44928
1328.959 40280
1328.972 35317
1328.985 30183
1328.998 25066
1329.010 20199
1329.023 15801
1329.036 12041
1329.048 9004
1329.061 6665
1329.074 4982
1329.087 3888
1329.099 3269
1329.112 2985
1329.125 2915
1329.138 2950
1329.150 3026
1329.163 3071
1329.176 3072
1329.188 3025
1329.201 2927
1329.214 2819
1329.227 2719
1329.239 2601
1329.252 2477
1329.265 2356
1329.278 2238
1329.290 2146
1329.303 2076
1329.316 2026
1329.328 1982
1329.341 1943
1329.354 1906
1329.367 1879
1329.379 1849
1329.392 1810
1329.405 1764
1329.418 1729
1329.430 1701
1329.443 1670
1329.456 1657
1329.468 1661
1329.481 1705
1329.494 1777
1329.507 1874
1329.519 2015
1329.532 2200
1329.545 2423
1329.558 2697
1329.570 3030
1329.583 3405
1329.596 3817
1329.608 4269
1329.621 4732
1329.634 5253
1329.647 5843
1329.659 6558
1329.672 7449
1329.685 8532
1329.698 9805
1329.710 11252
1329.723 12857
1329.736 14571
1329.748 16313
1329.761 18008
1329.774 19598
1329.787 21037
1329.799 22289
1329.812 23296
1329.825 24033
1329.838 24498
1329.850 24679
1329.863 24584
1329.876 24225
1329.888 23599
1329.901 22737
1329.914 21642
1329.927 20328
1329.939 18838
1329.952 17209
1329.965 15450
1329.978 13615
1329.990 11758
1330.003 9923
1330.016 8206
1330.029 6670
1330.041 5385
1330.054 4355
1330.067 3564
1330.079 2984
1330.092 2600
1330.105 2369
1330.118 2230
1330.130 2145
1330.143 2100
1330.156 2075
1330.169 2052
1330.181 2021
1330.194 1964
1330.207 1882
1330.219 1783
1330.232 1678
1330.245 1585
1330.258 1503
1330.270 1418
1330.283 1334
1330.296 1252
1330.309 1176
1330.321 1122
1330.334 1084
1330.347 1048
1330.360 1018
1330.372 988
1330.385 950
1330.398 920
1330.410 897
1330.423 867
1330.436 824
1330.449 781
1330.461 739
1330.474 713
1330.487 706
1330.500 717
1330.512 772
1330.525 897
1330.538 1100
1330.551 1353
1330.563 1638
1330.576 1953
1330.589 2305
1330.601 2691
1330.614 3096
1330.627 3538
1330.640 4028
1330.652 4588
1330.665 5258
1330.678 6079
1330.691 7031
1330.703 8101
1330.716 9273
1330.729 10504
1330.742 11739
1330.754 12929
1330.767 14017
1330.780 14972
1330.792 15766
1330.805 16360
1330.818 16765
1330.831 16971
1330.843 16968
1330.856 16778
1330.869 16426
1330.882 15927
1330.894 15301
1330.907 14555
1330.920 13654
1330.933 12615
1330.945 11475
1330.958 10263
1330.971 9019
1330.983 7765
1330.996 6534
1331.009 5399
1331.022 4393
1331.034 3553
1331.047 2901
1331.060 2410
1331.073 2040
1331.085 1787
1331.098 1631
1331.111 1531
1331.124 1459
1331.136 1401
1331.149 1332
1331.162 1258
1331.175 1183
1331.187 1099
1331.200 1022
1331.213 944
1331.225 867
1331.238 797
1331.251 735
1331.264 675
1331.276 613
1331.289 554
1331.302 491
1331.315 445
1331.327 418
1331.340 395
1331.353 386
1331.366 388
1331.378 397
1331.391 417
1331.404 428
1331.417 428
1331.429 425
1331.442 421
1331.455 414
1331.467 415
1331.480 432
1331.493 467
1331.506 523
1331.518 603
1331.531 702
1331.544 831
1331.557 976
1331.569 1131
1331.582 1299
1331.595 1478
1331.608 1669
1331.620 1863
1331.633 2071
1331.646 2310
1331.659 2601
1331.671 2954
1331.684 3367
1331.697 3858
1331.709 4420
1331.722 5023
1331.735 5647
1331.748 6262
1331.760 6826
1331.773 7319
1331.786 7736
1331.799 8069
1331.811 8319
1331.824 8463
1331.837 8508
1331.850 8461
1331.862 8324
1331.875 8103
1331.888 7803
1331.901 7429
1331.913 6986
1331.926 6480
1331.939 5921
1331.952 5317
1331.964 4697
1331.977 4082
1331.990 3484
1332.002 2919
1332.015 2413
1332.028 1986
1332.041 1653
1332.053 1407
1332.066 1245
1332.079 1151
1332.092 1107
1332.104 1086
1332.117 1085
1332.130 1081
1332.143 1061
1332.155 1044
1332.168 1034
1332.181 1013
1332.194 980
1332.206 936
1332.219 888
1332.232 835
1332.245 776
1332.257 718
1332.270 654
1332.283 591
1332.296 542
1332.308 508
1332.321 476
1332.334 452
1332.346 449
1332.359 458
1332.372 466
1332.385 476
1332.397 485
1332.410 494
1332.423 507
1332.436 521
1332.448 538
1332.461 561
1332.474 590
1332.487 617
1332.499 644
1332.512 655
1332.525 650
1332.538 661
1332.550 695
1332.563 736
1332.576 788
1332.589 845
1332.601 902
1332.614 962
1332.627 1028
1332.640 1106
1332.652 1204
1332.665 1326
1332.678 1476
1332.691 1635
1332.703 1804
1332.716 1990
1332.729 2195
1332.742 2409
1332.754 2621
1332.767 2818
1332.780 2985
1332.792 3118
1332.805 3215
1332.818 3281
1332.831 3317
1332.843 3325
1332.856 3291
1332.869 3220
1332.882 3114
1332.894 2978
1332.907 2815
1332.920 2645
1332.933 2466
1332.945 2252
1332.958 2009
1332.971 1748
1332.984 1475
1332.996 1219
1333.009 997
1333.022 803
1333.035 637
1333.047 490
1333.060 375
1333.073 286
1333.086 216
1333.098 166
1333.111 128
1333.124 100
1333.137 76
1333.149 52
1333.162 41
1333.175 42
1333.188 54
1333.200 72
1333.213 84
1333.226 93
1333.239 94
1333.251 95
1333.264 95
1333.277 98
1333.290 99
1333.302 97
1333.315 95
1333.328 79
1333.341 68
1333.353 74
1333.366 85
1333.379 108
1333.392 125
1333.404 128
1333.417 118
1333.430 102
1333.442 91
1333.455 81
1333.468 72
1333.481 70
1333.493 72
1333.506 95
1333.519 134
1333.532 193
1333.544 256
1333.557 308
1333.570 345
1333.583 370
1333.595 391
1333.608 409
1333.621 429
1333.634 459
1333.646 496
1333.659 549
1333.672 606
1333.685 670
1333.697 739
1333.710 804
1333.723 874
1333.736 934
1333.748 976
1333.761 1008
1333.774 1028
1333.787 1043
1333.799 1056
1333.812 1071
1333.825 1085
1333.838 1100
1333.850 1113
1333.863 1116
1333.876 1104
1333.889 1092
1333.901 1077
1333.914 1045
1333.927 994
1333.940 942
1333.952 890
1333.965 834
1333.978 773
1333.991 701
1334.003 634
1334.016 572
1334.029 512
1334.042 467
1334.054 429
1334.067 402
1334.080 389
1334.093 373
1334.105 358
1334.118 338
1334.131 328
1334.144 330
1334.156 335
1334.169 340
1334.182 350
1334.195 356
1334.207 356
1334.220 354
1334.233 346
1334.246 323
1334.258 298
1334.271 281
1334.284 268
1334.297 249
1334.309 233
1334.322 225
1334.335 217
1334.348 195
1334.360 171
1334.373 148
1334.386 127
1334.399 110
1334.411 109
1334.424 124
1334.437 152
1334.450 177
1334.462 197
1334.475 204
1334.488 212
1334.501 217
1334.513 222
1334.526 232
1334.539 252
1334.552 266
1334.564 284
1334.577 297
1334.590 309
1334.603 315
1334.615 321
1334.628 321
1334.641 328
1334.654 341
1334.666 360
1334.679 376
1334.692 393
1334.705 409
1334.717 422
1334.730 436
1334.743 461
1334.756 497
1334.769 527
1334.781 566
1334.794 606
1334.807 654
1334.820 692
1334.832 710
1334.845 715
1334.858 710
1334.871 692
1334.883 665
1334.896 636
1334.909 620
1334.922 605
1334.934 579
1334.947 560
1334.960 547
1334.973 537
1334.985 539
1334.998 554
1335.011 574
1335.024 601
1335.036 623
1335.049 631
1335.062 632
1335.075 626
1335.087 611
1335.100 604
1335.113 610
1335.126 628
1335.138 651
1335.151 663
1335.164 667
1335.177 659
1335.189 648
1335.202 617
1335.215 580
1335.228 546
1335.240 513
1335.253 495
1335.266 494
1335.279 501
1335.291 515
1335.304 533
1335.317 554
1335.330 586
1335.342 616
1335.355 644
1335.368 676
1335.381 701
1335.393 719
1335.406 721
1335.419 717
1335.432 714
1335.445 723
1335.457 724
1335.470 703
1335.483 686
1335.496 683
1335.508 686
1335.521 685
1335.534 674
1335.547 652
1335.559 629
1335.572 608
1335.585 586
1335.598 572
1335.610 568
1335.623 564
1335.636 565
1335.649 565
1335.661 560
1335.674 552
1335.687 552
1335.700 547
1335.712 542
1335.725 535
1335.738 532
1335.751 535
1335.763 548
1335.776 556
1335.789 563
1335.802 567
1335.814 558
1335.827 543
1335.840 507
1335.853 462
1335.866 448
1335.878 450
1335.891 452
1335.904 445
1335.917 430
1335.929 404
1335.942 376
1335.955 350
1335.968 327
1335.980 307
1335.993 291
1336.006 272
1336.019 261
1336.031 264
1336.044 272
1336.057 296
1336.070 338
1336.082 389
1336.095 435
1336.108 470
1336.121 502
1336.133 534
1336.146 561
1336.159 569
1336.172 557
1336.184 526
1336.197 480
1336.210 440
1336.223 398
1336.236 365
1336.248 338
1336.261 311
1336.274 286
1336.287 254
1336.299 228
1336.312 204
1336.325 195
1336.338 188
1336.350 175
1336.363 159
1336.376 150
1336.389 150
1336.401 156
1336.414 175
1336.427 192
1336.440 227
1336.452 255
1336.465 262
1336.478 255
1336.491 245
1336.504 235
1336.516 222
1336.529 202
1336.542 172
1336.555 136
1336.567 101
1336.580 72
1336.593 64
1336.606 69
1336.618 79
1336.631 102
1336.644 137
1336.657 160
1336.669 179
1336.682 201
1336.695 224
1336.708 256
1336.720 278
1336.733 302
1336.746 326
1336.759 348
1336.772 363
1336.784 372
1336.797 374
1336.810 368
1336.823 367
1336.835 354
1336.848 328
1336.861 311
1336.874 295
1336.886 281
1336.899 274
1336.912 274
1336.925 267
1336.937 265
1336.950 263
1336.963 266
1336.976 265
1336.988 262
1337.001 254
1337.014 248
1337.027 233
1337.040 213
1337.052 202
1337.065 193
1337.078 181
1337.091 171
1337.103 159
1337.116 142
1337.129 118
1337.142 99
1337.154 82
1337.167 76
1337.180 68
1337.193 56
1337.205 47
1337.218 38
1337.231 29
1337.244 38
1337.257 55
1337.269 72
1337.282 90
1337.295 105
1337.308 111
1337.320 120
1337.333 125
1337.346 123
1337.359 115
1337.371 115
1337.384 117
1337.397 123
1337.410 124
1337.423 123
1337.435 111
1337.448 101
1337.461 95
1337.474 103
1337.486 109
1337.499 104
1337.512 92
1337.525 87
1337.537 78
1337.550 62
1337.563 36
1337.576 19
1337.588 12
1337.601 8
1337.614 13
1337.627 27
1337.640 46
1337.652 73
1337.665 116
1337.678 174
1337.691 237
1337.703 293
1337.716 340
1337.729 384
1337.742 426
1337.754 472
1337.767 525
1337.780 574
1337.793 601
1337.806 609
1337.818 599
1337.831 594
1337.844 587
1337.857 569
1337.869 525
1337.882 476
1337.895 423
1337.908 384
1337.920 347
1337.933 310
1337.946 277
1337.959 245
1337.971 203
1337.984 157
1337.997 121
1338.010 92
1338.023 80
1338.035 86
1338.048 96
1338.061 98
1338.074 79
1338.086 45
1338.099 16
1338.112 -2
1338.125 -24
1338.137 -42
1338.150 -62
1338.163 -90
1338.176 -128
1338.189 -166
1338.201 -199
1338.214 -217
1338.227 -233
1338.240 -253
1338.252 -270
1338.265 -269
1338.278 -252
1338.291 -222
1338.303 -191
1338.316 -166
1338.329 -150
1338.342 -139
1338.355 -132
1338.367 -124
1338.380 -110
1338.393 -95
1338.406 -77
1338.418 -61
1338.431 -67
1338.444 -90
1338.457 -128
1338.470 -150
1338.482 -155
1338.495 -149
1338.508 -145
1338.521 -132
1338.533 -111
1338.546 -76
1338.559 -38
1338.572 6
1338.584 48
1338.597 80
1338.610 115
1338.623 168
1338.636 245
1338.648 339
1338.661 432
1338.674 516
1338.687 597
1338.699 673
1338.712 743
1338.725 811
1338.738 877
1338.750 941
1338.763 995
1338.776 1042
1338.789 1083
1338.802 1105
1338.814 1118
1338.827 1132
1338.840 1138
1338.853 1155
1338.865 1158
1338.878 1142
1338.891 1105
1338.904 1053
1338.917 984
1338.929 894
1338.942 793
1338.955 681
1338.968 560
1338.980 439
1338.993 335
1339.006 248
1339.019 173
1339.032 97
1339.044 39
1339.057 4
1339.070 -11
1339.083 -18
1339.095 -18
1339.108 -12
1339.121 -1
1339.134 16
1339.146 29
1339.159 51
1339.172 82
1339.185 119
1339.198 169
1339.210 204
1339.223 226
1339.236 242
1339.249 236
1339.261 213
1339.274 187
1339.287 156
1339.300 116
1339.313 71
1339.325 33
1339.338 0
1339.351 -27
1339.364 -48
1339.376 -63
1339.389 -62
1339.402 -43
1339.415 -12
1339.428 24
1339.440 46
1339.453 57
1339.466 52
1339.479 36
1339.491 15
1339.504 3
1339.517 -0
1339.530 -5
1339.542 2
1339.555 24
1339.568 50
1339.581 77
1339.594 100
1339.606 127
1339.619 153
1339.632 180
1339.645 218
1339.657 268
1339.670 322
1339.683 378
1339.696 430
1339.709 496
1339.721 571
1339.734 646
1339.747 718
1339.760 786
1339.772 849
1339.785 893
1339.798 897
1339.811 872
1339.824 843
1339.836 817
1339.849 785
1339.862 752
1339.875 714
1339.887 684
1339.900 658
1339.913 633
1339.926 611
1339.939 588
1339.951 556
1339.964 522
1339.977 486
1339.990 447
1340.002 407
1340.015 373
1340.028 340
1340.041 317
1340.054 310
1340.066 307
1340.079 308
1340.092 313
1340.105 308
1340.117 293
1340.130 271
1340.143 237
1340.156 194
1340.169 133
1340.181 68
1340.194 21
1340.207 -15
1340.220 -47
1340.232 -88
1340.245 -132
1340.258 -169
1340.271 -183
1340.284 -178
1340.296 -171
1340.309 -157
1340.322 -132
1340.335 -103
1340.348 -76
1340.360 -52
1340.373 -28
1340.386 4
1340.399 47
1340.411 88
1340.424 129
1340.437 168
1340.450 191
1340.463 208
1340.475 226
1340.488 246
1340.501 266
1340.514 281
1340.526 292
1340.539 290
1340.552 270
1340.565 241
1340.578 214
1340.590 206
1340.603 222
1340.616 269
1340.629 355
1340.641 480
1340.654 638
1340.667 835
1340.680 1047
1340.693 1288
1340.705 1548
1340.718 1804
1340.731 2039
1340.744 2251
1340.757 2433
1340.769 2578
1340.782 2686
1340.795 2756
1340.808 2799
1340.820 2814
1340.833 2800
1340.846 2763
1340.859 2693
1340.872 2581
1340.884 2425
1340.897 2238
1340.910 2028
1340.923 1788
1340.935 1536
1340.948 1283
1340.961 1051
1340.974 848
1340.987 668
1340.999 527
1341.012 413
1341.025 326
1341.038 259
1341.051 210
1341.063 172
1341.076 159
1341.089 153
1341.102 142
1341.114 121
1341.127 98
1341.140 73
1341.153 50
1341.166 31
1341.178 18
1341.191 2
1341.204 -19
1341.217 -37
1341.229 -55
1341.242 -72
1341.255 -91
1341.268 -105
1341.281 -101
1341.293 -86
1341.306 -74
1341.319 -63
1341.332 -52
1341.345 -24
1341.357 8
1341.370 45
1341.383 89
1341.396 124
1341.408 141
1341.421 138
1341.434 129
1341.447 122
1341.460 118
1341.472 111
1341.485 104
1341.498 109
1341.511 119
1341.524 137
1341.536 161
1341.549 191
1341.562 225
1341.575 272
1341.587 343
1341.600 438
1341.613 549
1341.626 688
1341.639 856
1341.651 1073
1341.664 1332
1341.677 1613
1341.690 1912
1341.703 2245
1341.715 2609
1341.728 2994
1341.741 3370
1341.754 3734
1341.766 4060
1341.779 4336
1341.792 4559
1341.805 4730
1341.818 4842
1341.830 4889
1341.843 4882
1341.856 4827
1341.869 4723
1341.882 4570
1341.894 4367
1341.907 4119
1341.920 3823
1341.933 3497
1341.945 3158
1341.958 2818
1341.971 2479
1341.984 2135
1341.997 1802
1342.009 1502
1342.022 1230
1342.035 986
1342.048 768
1342.061 578
1342.073 428
1342.086 318
1342.099 246
1342.112 199
1342.125 158
1342.137 120
1342.150 89
1342.163 68
1342.176 53
1342.188 41
1342.201 29
1342.214 21
1342.227 24
1342.240 26
1342.252 18
1342.265 10
1342.278 4
1342.291 3
1342.304 2
1342.316 13
1342.329 11
1342.342 0
1342.355 -9
1342.368 -29
1342.380 -46
1342.393 -71
1342.406 -109
1342.419 -152
1342.431 -184
1342.444 -206
1342.457 -214
1342.470 -222
1342.483 -230
1342.495 -233
1342.508 -216
1342.521 -178
1342.534 -123
1342.547 -56
1342.559 23
1342.572 120
1342.585 230
1342.598 344
1342.611 458
1342.623 576
1342.636 698
1342.649 820
1342.662 950
1342.674 1070
1342.687 1187
1342.700 1308
1342.713 1436
1342.726 1608
1342.738 1806
1342.751 1996
1342.764 2169
1342.777 2321
1342.790 2452
1342.802 2569
1342.815 2666
1342.828 2730
1342.841 2752
1342.854 2723
1342.866 2664
1342.879 2593
1342.892 2510
1342.905 2402
1342.918 2271
1342.930 2122
1342.943 1951
1342.956 1761
1342.969 1561
1342.981 1351
1342.994 1135
1343.007 921
1343.020 706
1343.033 501
1343.045 319
1343.058 153
1343.071 26
1343.084 -72
1343.097 -133
1343.109 -159
1343.122 -177
1343.135 -203
1343.148 -222
1343.161 -223
1343.173 -207
1343.186 -183
1343.199 -167
1343.212 -160
1343.225 -152
1343.237 -146
1343.250 -137
1343.263 -122
1343.276 -102
1343.289 -82
1343.301 -71
1343.314 -64
1343.327 -56
1343.340 -42
1343.353 -24
1343.365 -27
1343.378 -33
1343.391 -49
1343.404 -70
1343.416 -82
1343.429 -91
1343.442 -102
1343.455 -109
1343.468 -110
1343.480 -91
1343.493 -46
1343.506 10
1343.519 81
1343.532 171
1343.544 267
1343.557 374
1343.570 484
1343.583 602
1343.596 735
1343.608 886
1343.621 1043
1343.634 1206
1343.647 1386
1343.660 1596
1343.672 1830
1343.685 2082
1343.698 2354
1343.711 2638
1343.724 2937
1343.736 3218
1343.749 3473
1343.762 3713
1343.775 3916
1343.788 4088
1343.800 4217
1343.813 4297
1343.826 4317
1343.839 4279
1343.852 4189
1343.864 4046
1343.877 3853
1343.890 3617
1343.903 3343
1343.916 3031
1343.928 2696
1343.941 2345
1343.954 1990
1343.967 1634
1343.980 1283
1343.992 956
1344.005 655
1344.018 388
1344.031 172
1344.043 7
1344.056 -126
1344.069 -227
1344.082 -282
1344.095 -291
1344.107 -269
1344.120 -242
1344.133 -209
1344.146 -172
1344.159 -135
1344.171 -101
1344.184 -71
1344.197 -27
1344.210 5
1344.223 32
1344.235 57
1344.248 79
1344.261 110
1344.274 139
1344.287 154
1344.299 177
1344.312 204
1344.325 225
1344.338 251
1344.351 269
1344.363 278
1344.376 281
1344.389 272
1344.402 252
1344.415 227
1344.427 199
1344.440 159
1344.453 131
1344.466 124
1344.479 122
1344.491 120
1344.504 121
1344.517 130
1344.530 154
1344.543 194
1344.555 241
1344.568 298
1344.581 369
1344.594 443
1344.607 543
1344.619 655
1344.632 774
1344.645 898
1344.658 1025
1344.671 1170
1344.683 1337
1344.696 1514
1344.709 1700
1344.722 1889
1344.735 2066
1344.747 2228
1344.760 2379
1344.773 2519
1344.786 2637
1344.799 2730
1344.811 2802
1344.824 2852
1344.837 2890
1344.850 2891
1344.863 2847
1344.875 2771
1344.888 2665
1344.901 2530
1344.914 2366
1344.927 2175
1344.939 1974
1344.952 1760
1344.965 1549
1344.978 1338
1344.991 1115
1345.003 889
1345.016 691
1345.029 530
1345.042 406
1345.055 313
1345.068 250
1345.080 207
1345.093 189
1345.106 177
1345.119 175
1345.132 191
1345.144 214
1345.157 228
1345.170 230
1345.183 233
1345.196 243
1345.208 241
1345.221 236
1345.234 227
1345.247 229
1345.260 235
1345.272 231
1345.285 218
1345.298 206
1345.311 194
1345.324 175
1345.336 148
1345.349 129
1345.362 106
1345.375 90
1345.388 99
1345.400 108
1345.413 114
1345.426 118
1345.439 114
1345.452 106
1345.464 93
1345.477 87
1345.490 79
1345.503 76
1345.516 67
1345.528 48
1345.541 34
1345.554 34
1345.567 57
1345.580 103
1345.592 163
1345.605 250
1345.618 348
1345.631 441
1345.644 521
1345.656 604
1345.669 694
1345.682 784
1345.695 869
1345.708 955
1345.721 1053
1345.733 1145
1345.746 1208
1345.759 1258
1345.772 1290
1345.785 1306
1345.797 1319
1345.810 1318
1345.823 1302
1345.836 1272
1345.849 1227
1345.861 1171
1345.874 1106
1345.887 1034
1345.900 961
1345.913 888
1345.925 820
1345.938 746
1345.951 668
1345.964 591
1345.977 502
1345.989 398
1346.002 293
1346.015 204
1346.028 132
1346.041 69
1346.053 -0
1346.066 -75
1346.079 -141
1346.092 -191
1346.105 -234
1346.118 -271
1346.130 -300
1346.143 -311
1346.156 -305
1346.169 -297
1346.182 -284
1346.194 -272
1346.207 -255
1346.220 -233
1346.233 -206
1346.246 -179
1346.258 -143
1346.271 -109
1346.284 -77
1346.297 -52
1346.310 -29
1346.322 -8
1346.335 18
1346.348 62
1346.361 94
1346.374 116
1346.386 148
1346.399 191
1346.412 224
1346.425 245
1346.438 256
1346.451 254
1346.463 242
1346.476 231
1346.489 228
1346.502 245
1346.515 269
1346.527 296
1346.540 325
1346.553 349
1346.566 368
1346.579 387
1346.591 410
1346.604 437
1346.617 468
1346.630 505
1346.643 553
1346.655 605
1346.668 665
1346.681 735
1346.694 811
1346.707 891
1346.720 978
1346.732 1060
1346.745 1118
1346.758 1168
1346.771 1221
1346.784 1262
1346.796 1282
1346.809 1280
1346.822 1263
1346.835 1238
1346.848 1209
1346.860 1179
1346.873 1148
1346.886 1108
1346.899 1051
1346.912 980
1346.925 902
1346.937 824
1346.950 737
1346.963 649
1346.976 560
1346.989 478
1347.001 414
1347.014 360
1347.027 310
1347.040 264
1347.053 216
1347.065 171
1347.078 133
1347.091 102
1347.104 80
1347.117 49
1347.130 19
1347.142 -4
1347.155 -29
1347.168 -50
1347.181 -63
1347.194 -75
1347.206 -76
1347.219 -70
1347.232 -69
1347.245 -76
1347.258 -91
1347.270 -113
1347.283 -139
1347.296 -159
1347.309 -160
1347.322 -147
1347.335 -138
1347.347 -126
1347.360 -112
1347.373 -92
1347.386 -63
1347.399 -38
1347.411 -17
1347.424 6
1347.437 20
1347.450 31
1347.463 38
1347.475 40
1347.488 35
1347.501 28
1347.514 24
1347.527 26
1347.540 38
1347.552 64
1347.565 96
1347.578 129
1347.591 163
1347.604 194
1347.616 224
1347.629 258
1347.642 303
1347.655 359
1347.668 419
1347.680 489
1347.693 568
1347.706 640
1347.719 707
1347.732 769
1347.745 831
1347.757 902
1347.770 975
1347.783 1035
1347.796 1073
1347.809 1094
1347.821 1087
1347.834 1062
1347.847 1021
1347.860 973
1347.873 925
1347.886 881
1347.898 841
1347.911 798
1347.924 747
1347.937 676
1347.950 595
1347.962 513
1347.975 438
1347.988 375
1348.001 321
1348.014 266
1348.027 215
1348.039 166
1348.052 115
1348.065 72
1348.078 31
1348.091 -6
1348.103 -27
1348.116 -45
1348.129 -59
1348.142 -61
1348.155 -64
1348.168 -74
1348.180 -87
1348.193 -92
1348.206 -107
1348.219 -115
1348.232 -112
1348.244 -91
1348.257 -54
1348.270 -12
1348.283 16
1348.296 32
1348.309 37
1348.321 46
1348.334 63
1348.347 87
1348.360 103
1348.373 111
1348.385 109
1348.398 93
1348.411 83
1348.424 77
1348.437 71
1348.450 66
1348.462 61
1348.475 57
1348.488 48
1348.501 30
1348.514 5
1348.526 -21
1348.539 -45
1348.552 -65
1348.565 -82
1348.578 -94
1348.591 -109
1348.603 -116
1348.616 -116
1348.629 -93
1348.642 -53
1348.655 -13
1348.667 18
1348.680 62
1348.693 118
1348.706 180
1348.719 244
1348.732 307
1348.744 364
1348.757 419
1348.770 463
1348.783 494
1348.796 532
1348.808 570
1348.821 596
1348.834 613
1348.847 622
1348.860 615
1348.873 597
1348.885 578
1348.898 546
1348.911 505
1348.924 463
1348.937 417
1348.949 358
1348.962 290
1348.975 227
1348.988 174
1349.001 136
1349.014 111
1349.026 91
1349.039 76
1349.052 69
1349.065 77
1349.078 90
1349.091 97
1349.103 102
1349.116 98
1349.129 92
1349.142 83
1349.155 69
1349.167 60
1349.180 61
1349.193 60
1349.206 51
1349.219 51
1349.232 60
1349.244 67
1349.257 68
1349.270 58
1349.283 27
1349.296 -17
1349.309 -50
1349.321 -79
1349.334 -96
1349.347 -102
1349.360 -98
1349.373 -108
1349.385 -132
1349.398 -163
1349.411 -191
1349.424 -212
1349.437 -231
1349.450 -238
1349.462 -238
1349.475 -238
1349.488 -228
1349.501 -184
1349.514 -102
1349.527 16
1349.539 176
1349.552 376
1349.565 600
1349.578 829
1349.591 1063
1349.603 1305
1349.616 1558
1349.629 1825
1349.642 2131
1349.655 2503
1349.668 2940
1349.680 3471
1349.693 4099
1349.706 4781
1349.719 5484
1349.732 6176
1349.745 6822
1349.757 7401
1349.770 7911
1349.783 8330
1349.796 8652
1349.809 8873
1349.821 8983
1349.834 8987
1349.847 8876
1349.860 8657
1349.873 8346
1349.886 7964
1349.898 7511
1349.911 6992
1349.924 6419
1349.937 5790
1349.950 5100
1349.963 4371
1349.975 3638
1349.988 2931
1350.001 2284
1350.014 1722
1350.027 1256
1350.040 895
1350.052 630
1350.065 477
1350.078 404
1350.091 372
1350.104 378
1350.116 399
1350.129 417
1350.142 432
1350.155 436
1350.168 430
1350.181 423
1350.193 419
1350.206 410
1350.219 398
1350.232 384
1350.245 372
1350.258 357
1350.270 347
1350.283 346
1350.296 353
1350.309 366
1350.322 363
1350.335 339
1350.347 311
1350.360 273
1350.373 234
1350.386 190
1350.399 141
1350.411 98
1350.424 72
1350.437 59
1350.450 58
1350.463 72
1350.476 89
1350.488 109
1350.501 125
1350.514 153
1350.527 209
1350.540 298
1350.553 426
1350.565 587
1350.578 766
1350.591 956
1350.604 1163
1350.617 1390
1350.630 1633
1350.642 1910
1350.655 2217
1350.668 2561
1350.681 2940
1350.694 3361
1350.707 3797
1350.719 4247
1350.732 4710
1350.745 5173
1350.758 5623
1350.771 6028
1350.784 6376
1350.796 6643
1350.809 6821
1350.822 6892
1350.835 6871
1350.848 6773
1350.861 6595
1350.873 6355
1350.886 6060
1350.899 5717
1350.912 5334
1350.925 4906
1350.937 4433
1350.950 3930
1350.963 3396
1350.976 2852
1350.989 2322
1351.002 1830
1351.014 1391
1351.027 1015
1351.040 697
1351.053 454
1351.066 288
1351.079 193
1351.091 140
1351.104 127
1351.117 142
1351.130 175
1351.143 211
1351.156 241
1351.168 255
1351.181 259
1351.194 268
1351.207 272
1351.220 286
1351.233 308
1351.245 328
1351.258 336
1351.271 323
1351.284 294
1351.297 263
1351.310 236
1351.322 212
1351.335 197
1351.348 178
1351.361 161
1351.374 152
1351.387 152
1351.399 146
1351.412 133
1351.425 115
1351.438 92
1351.451 60
1351.464 40
1351.476 40
1351.489 64
1351.502 109
1351.515 162
1351.528 216
1351.541 277
1351.553 344
1351.566 434
1351.579 536
1351.592 633
1351.605 713
1351.618 776
1351.630 836
1351.643 900
1351.656 993
1351.669 1105
1351.682 1252
1351.695 1409
1351.707 1573
1351.720 1746
1351.733 1922
1351.746 2096
1351.759 2254
1351.772 2388
1351.784 2489
1351.797 2556
1351.810 2594
1351.823 2605
1351.836 2591
1351.849 2573
1351.861 2534
1351.874 2478
1351.887 2395
1351.900 2283
1351.913 2156
1351.926 2021
1351.938 1872
1351.951 1712
1351.964 1538
1351.977 1349
1351.990 1157
1352.003 983
1352.015 831
1352.028 701
1352.041 597
1352.054 507
1352.067 438
1352.080 381
1352.092 347
1352.105 335
1352.118 336
1352.131 332
1352.144 321
1352.157 304
1352.170 290
1352.182 277
1352.195 259
1352.208 239
1352.221 221
1352.234 208
1352.247 200
1352.259 206
1352.272 222
1352.285 236
1352.298 243
1352.311 230
1352.324 202
1352.336 174
1352.349 151
1352.362 134
1352.375 113
1352.388 92
1352.401 71
1352.413 46
1352.426 22
1352.439 -2
1352.452 -18
1352.465 -13
1352.478 -7
1352.490 6
1352.503 21
1352.516 37
1352.529 55
1352.542 77
1352.555 103
1352.567 128
1352.580 154
1352.593 175
1352.606 194
1352.619 222
1352.632 257
1352.645 307
1352.657 362
1352.670 413
1352.683 450
1352.696 462
1352.709 467
1352.722 487
1352.734 519
1352.747 556
1352.760 586
1352.773 615
1352.786 637
1352.799 652
1352.811 665
1352.824 686
1352.837 715
1352.850 734
1352.863 733
1352.876 731
1352.888 723
1352.901 691
1352.914 641
1352.927 588
1352.940 537
1352.953 486
1352.965 431
1352.978 370
1352.991 312
1353.004 255
1353.017 204
1353.030 172
1353.043 132
1353.055 76
1353.068 20
1353.081 -29
1353.094 -55
1353.107 -56
1353.120 -40
1353.132 -25
1353.145 -19
1353.158 -14
1353.171 -2
1353.184 14
1353.197 34
1353.209 57
1353.222 72
1353.235 74
1353.248 71
1353.261 70
1353.274 59
1353.287 40
1353.299 26
1353.312 21
1353.325 13
1353.338 1
1353.351 -21
1353.364 -51
1353.376 -82
1353.389 -102
1353.402 -112
1353.415 -125
1353.428 -146
1353.441 -167
1353.453 -172
1353.466 -177
1353.479 -180
1353.492 -167
1353.505 -149
1353.518 -134
1353.531 -122
1353.543 -107
1353.556 -83
1353.569 -54
1353.582 -19
1353.595 13
1353.608 42
1353.620 76
1353.633 116
1353.646 158
1353.659 189
1353.672 229
1353.685 273
1353.697 319
1353.710 355
1353.723 389
1353.736 420
1353.749 450
1353.762 487
1353.775 517
1353.787 527
1353.800 525
1353.813 523
1353.826 505
1353.839 485
1353.852 464
1353.864 451
1353.877 436
1353.890 417
1353.903 408
1353.916 402
1353.929 400
1353.942 390
1353.954 367
1353.967 338
1353.980 307
1353.993 276
1354.006 251
1354.019 223
1354.031 197
1354.044 180
1354.057 173
1354.070 168
1354.083 168
1354.096 163
1354.109 161
1354.121 162
1354.134 158
1354.147 160
1354.160 159
1354.173 156
1354.186 159
1354.198 161
1354.211 152
1354.224 151
1354.237 149
1354.250 148
1354.263 154
1354.276 178
1354.288 207
1354.301 223
1354.314 211
1354.327 184
1354.340 163
1354.353 145
1354.365 125
1354.378 100
1354.391 81
1354.404 69
1354.417 62
1354.430 62
1354.443 61
1354.455 67
1354.468 72
1354.481 65
1354.494 55
1354.507 45
1354.520 38
1354.532 36
1354.545 33
1354.558 25
1354.571 14
1354.584 -5
1354.597 -18
1354.610 -20
1354.622 -21
1354.635 -10
1354.648 15
1354.661 34
1354.674 49
1354.687 66
1354.699 85
1354.712 115
1354.725 142
1354.738 170
1354.751 197
1354.764 220
1354.777 241
1354.789 257
1354.802 269
1354.815 277
1354.828 280
1354.841 281
1354.854 282
1354.867 283
1354.879 289
1354.892 295
1354.905 304
1354.918 300
1354.931 292
1354.944 272
1354.956 246
1354.969 210
1354.982 173
1354.995 145
1355.008 130
1355.021 128
1355.034 132
1355.046 131
1355.059 127
1355.072 120
1355.085 117
1355.098 116
1355.111 120
1355.124 125
1355.136 119
1355.149 117
1355.162 123
1355.175 136
1355.188 151
1355.201 176
1355.213 209
1355.226 244
1355.239 275
1355.252 295
1355.265 304
1355.278 305
1355.291 285
1355.303 245
1355.316 206
1355.329 172
1355.342 141
1355.355 113
1355.368 97
1355.381 93
1355.393 90
1355.406 82
1355.419 72
1355.432 60
1355.445 46
1355.458 34
1355.471 31
1355.483 28
1355.496 29
1355.509 25
1355.522 22
1355.535 26
1355.548 24
1355.560 9
1355.573 -5
1355.586 -13
1355.599 -27
1355.612 -49
1355.625 -68
1355.638 -77
1355.650 -78
1355.663 -75
1355.676 -79
1355.689 -68
1355.702 -32
1355.715 18
1355.728 57
1355.740 87
1355.753 110
1355.766 133
1355.779 155
1355.792 185
1355.805 223
1355.818 261
1355.830 286
1355.843 300
1355.856 312
1355.869 318
1355.882 317
1355.895 302
1355.908 278
1355.920 263
1355.933 245
1355.946 229
1355.959 223
1355.972 218
1355.985 212
1355.998 208
1356.010 206
1356.023 199
1356.036 192
1356.049 197
1356.062 203
1356.075 212
1356.087 224
1356.100 223
1356.113 209
1356.126 192
1356.139 171
1356.152 146
1356.165 125
1356.177 108
1356.190 80
1356.203 45
1356.216 12
1356.229 -2
1356.242 -11
1356.255 -20
1356.267 -29
1356.280 -34
1356.293 -36
1356.306 -26
1356.319 -14
1356.332 2
1356.345 17
1356.357 31
1356.370 47
1356.383 66
1356.396 85
1356.409 101
1356.422 125
1356.435 148
1356.447 156
1356.460 161
1356.473 165
1356.486 164
1356.499 155
1356.512 132
1356.525 105
1356.537 80
1356.550 63
1356.563 41
1356.576 17
1356.589 9
1356.602 26
1356.615 49
1356.627 69
1356.640 88
1356.653 112
1356.666 141
1356.679 173
1356.692 210
1356.705 253
1356.717 297
1356.730 335
1356.743 367
1356.756 390
1356.769 401
1356.782 397
1356.795 381
1356.807 371
1356.820 370
1356.833 366
1356.846 356
1356.859 336
1356.872 307
1356.885 273
1356.897 242
1356.910 218
1356.923 190
1356.936 159
1356.949 134
1356.962 123
1356.975 113
1356.987 97
1357.000 79
1357.013 70
1357.026 63
1357.039 61
1357.052 58
1357.065 42
1357.078 21
1357.090 3
1357.103 -21
1357.116 -49
1357.129 -74
1357.142 -90
1357.155 -97
1357.168 -91
1357.180 -76
1357.193 -49
1357.206 -30
1357.219 -25
1357.232 -15
1357.245 0
1357.258 20
1357.270 45
1357.283 65
1357.296 85
1357.309 109
1357.322 138
1357.335 165
1357.348 173
1357.360 161
1357.373 137
1357.386 118
1357.399 102
1357.412 80
1357.425 55
1357.438 22
1357.450 -18
1357.463 -54
1357.476 -88
1357.489 -127
1357.502 -154
1357.515 -155
1357.528 -136
1357.541 -109
1357.553 -91
1357.566 -88
1357.579 -84
1357.592 -65
1357.605 -34
1357.618 3
1357.631 43
1357.643 90
1357.656 133
1357.669 176
1357.682 228
1357.695 276
1357.708 319
1357.721 350
1357.733 370
1357.746 398
1357.759 428
1357.772 467
1357.785 506
1357.798 531
1357.811 543
1357.823 550
1357.836 558
1357.849 560
1357.862 561
1357.875 562
1357.888 574
1357.901 586
1357.914 576
1357.926 542
1357.939 495
1357.952 443
1357.965 401
1357.978 358
1357.991 305
1358.004 256
1358.016 217
1358.029 185
1358.042 152
1358.055 127
1358.068 100
1358.081 70
1358.094 48
1358.106 28
1358.119 12
1358.132 7
1358.145 -1
1358.158 -15
1358.171 -31
1358.184 -49
1358.197 -63
1358.209 -66
1358.222 -57
1358.235 -33
1358.248 -3
1358.261 24
1358.274 51
1358.287 76
1358.299 99
1358.312 119
1358.325 136
1358.338 146
1358.351 154
1358.364 162
1358.377 174
1358.390 186
1358.402 190
1358.415 181
1358.428 160
1358.441 135
1358.454 107
1358.467 74
1358.480 46
1358.492 19
1358.505 -8
1358.518 -36
1358.531 -71
1358.544 -107
1358.557 -134
1358.570 -160
1358.583 -177
1358.595 -174
1358.608 -155
1358.621 -124
1358.634 -100
1358.647 -76
1358.660 -42
1358.673 2
1358.685 37
1358.698 60
1358.711 82
1358.724 100
1358.737 123
1358.750 154
1358.763 177
1358.776 198
1358.788 208
1358.801 221
1358.814 238
1358.827 263
1358.840 282
1358.853 293
1358.866 302
1358.878 310
1358.891 312
1358.904 308
1358.917 302
1358.930 306
1358.943 316
1358.956 322
1358.969 333
1358.981 336
1358.994 327
1359.007 310
1359.020 289
1359.033 260
1359.046 222
1359.059 176
1359.072 120
1359.084 68
1359.097 33
1359.110 8
1359.123 -5
1359.136 -20
1359.149 -46
1359.162 -66
1359.174 -80
1359.187 -79
1359.200 -79
1359.213 -75
1359.226 -69
1359.239 -57
1359.252 -40
1359.265 -24
1359.277 -3
1359.290 29
1359.303 62
1359.316 98
1359.329 126
1359.342 157
1359.355 190
1359.368 208
1359.380 217
1359.393 217
1359.406 214
1359.419 190
1359.432 163
1359.445 141
1359.458 124
1359.471 115
1359.483 107
1359.496 89
1359.509 76
1359.522 73
1359.535 76
1359.548 98
1359.561 130
1359.573 170
1359.586 229
1359.599 315
1359.612 413
1359.625 521
1359.638 641
1359.651 767
1359.664 915
1359.676 1076
1359.689 1234
1359.702 1398
1359.715 1555
1359.728 1697
1359.741 1824
1359.754 1931
1359.767 2017
1359.779 2076
1359.792 2105
1359.805 2097
1359.818 2070
1359.831 2016
1359.844 1934
1359.857 1827
1359.870 1704
1359.882 1574
1359.895 1439
1359.908 1289
1359.921 1130
1359.934 958
1359.947 787
1359.960 626
1359.973 492
1359.985 377
1359.998 280
1360.011 202
1360.024 143
1360.037 93
1360.050 49
1360.063 20
1360.076 9
1360.088 1
1360.101 -10
1360.114 -10
1360.127 8
1360.140 26
1360.153 39
1360.166 51
1360.179 62
1360.191 60
1360.204 53
1360.217 41
1360.230 34
1360.243 31
1360.256 33
1360.269 29
1360.282 10
1360.294 -23
1360.307 -60
1360.320 -88
1360.333 -95
1360.346 -86
1360.359 -69
1360.372 -45
1360.385 -25
1360.397 -7
1360.410 17
1360.423 42
1360.436 72
1360.449 123
1360.462 172
1360.475 212
1360.488 261
1360.500 321
1360.513 377
1360.526 439
1360.539 501
1360.552 549
1360.565 583
1360.578 620
1360.591 663
1360.603 719
1360.616 786
1360.629 854
1360.642 931
1360.655 1011
1360.668 1090
1360.681 1170
1360.694 1265
1360.706 1372
1360.719 1475
1360.732 1563
1360.745 1627
1360.758 1671
1360.771 1693
1360.784 1701
1360.797 1693
1360.809 1664
1360.822 1628
1360.835 1584
1360.848 1527
1360.861 1458
1360.874 1374
1360.887 1277
1360.900 1168
1360.912 1049
1360.925 911
1360.938 764
1360.951 624
1360.964 494
1360.977 367
1360.990 251
1361.003 150
1361.015 79
1361.028 35
1361.041 -3
1361.054 -40
1361.067 -66
1361.080 -90
1361.093 -115
1361.106 -142
1361.119 -177
1361.131 -216
1361.144 -250
1361.157 -269
1361.170 -278
1361.183 -278
1361.196 -267
1361.209 -251
1361.222 -240
1361.234 -229
1361.247 -221
1361.260 -207
1361.273 -186
1361.286 -167
1361.299 -154
1361.312 -151
1361.325 -153
1361.337 -157
1361.350 -158
1361.363 -157
1361.376 -142
1361.389 -118
1361.402 -81
1361.415 -50
1361.428 -24
1361.441 -2
1361.453 18
1361.466 33
1361.479 43
1361.492 50
1361.505 54
1361.518 55
1361.531 54
1361.544 50
1361.556 45
1361.569 49
1361.582 61
1361.595 71
1361.608 96
1361.621 139
1361.634 202
1361.647 273
1361.659 343
1361.672 409
1361.685 473
1361.698 531
1361.711 591
1361.724 651
1361.737 714
1361.750 774
1361.763 838
1361.775 891
1361.788 934
1361.801 969
1361.814 997
1361.827 1015
1361.840 1017
1361.853 1003
1361.866 970
1361.878 931
1361.891 875
1361.904 802
1361.917 716
1361.930 632
1361.943 558
1361.956 490
1361.969 427
1361.982 368
1361.994 324
1362.007 284
1362.020 249
1362.033 212
1362.046 171
1362.059 139
1362.072 111
1362.085 81
1362.098 44
1362.110 4
1362.123 -27
1362.136 -50
1362.149 -67
1362.162 -88
1362.175 -112
1362.188 -127
1362.201 -122
1362.213 -105
1362.226 -92
1362.239 -85
1362.252 -69
1362.265 -49
1362.278 -50
1362.291 -61
1362.304 -66
1362.317 -55
1362.329 -41
1362.342 -24
1362.355 -5
1362.368 8
1362.381 18
1362.394 27
1362.407 37
1362.420 48
1362.433 60
1362.445 69
1362.458 70
1362.471 62
1362.484 51
1362.497 52
1362.510 58
1362.523 68
1362.536 76
1362.548 80
1362.561 91
1362.574 119
1362.587 162
1362.600 199
1362.613 230
1362.626 266
1362.639 316
1362.652 369
1362.664 419
1362.677 493
1362.690 575
1362.703 650
1362.716 712
1362.729 764
1362.742 810
1362.755 842
1362.768 862
1362.780 872
1362.793 867
1362.806 853
1362.819 829
1362.832 801
1362.845 766
1362.858 724
1362.871 677
1362.884 623
1362.896 570
1362.909 525
1362.922 482
1362.935 435
1362.948 390
1362.961 345
1362.974 302
1362.987 260
1363.000 230
1363.012 204
1363.025 183
1363.038 162
1363.051 147
1363.064 144
1363.077 138
1363.090 131
1363.103 125
1363.116 124
1363.128 122
1363.141 120
1363.154 113
1363.167 99
1363.180 93
1363.193 91
1363.206 86
1363.219 85
1363.232 79
1363.244 77
1363.257 77
1363.270 88
1363.283 109
1363.296 136
1363.309 153
1363.322 161
1363.335 157
1363.348 145
1363.360 132
1363.373 121
1363.386 106
1363.399 83
1363.412 52
1363.425 16
1363.438 -3
1363.451 -7
1363.464 -3
1363.476 -6
1363.489 -10
1363.502 -16
1363.515 -28
1363.528 -44
1363.541 -64
1363.554 -75
1363.567 -62
1363.580 -43
1363.592 -15
1363.605 22
1363.618 63
1363.631 110
1363.644 160
1363.657 220
1363.670 288
1363.683 365
1363.696 429
1363.708 485
1363.721 533
1363.734 587
1363.747 643
1363.760 694
1363.773 733
1363.786 760
1363.799 771
1363.812 769
1363.824 763
1363.837 748
1363.850 719
1363.863 679
1363.876 632
1363.889 573
1363.902 512
1363.915 453
1363.928 403
1363.941 357
1363.953 317
1363.966 281
1363.979 238
1363.992 191
1364.005 145
1364.018 104
1364.031 73
1364.044 52
1364.057 36
1364.069 23
1364.082 1
1364.095 -17
1364.108 -21
1364.121 -15
1364.134 -8
1364.147 -9
1364.160 -27
1364.173 -53
1364.185 -84
1364.198 -115
1364.211 -138
1364.224 -150
1364.237 -151
1364.250 -139
1364.263 -124
1364.276 -114
1364.289 -101
1364.302 -82
1364.314 -60
1364.327 -42
1364.340 -23
1364.353 4
1364.366 24
1364.379 51
1364.392 76
1364.405 103
1364.418 128
1364.430 145
1364.443 156
1364.456 165
1364.469 175
1364.482 187
1364.495 197
1364.508 194
1364.521 177
1364.534 147
1364.547 115
1364.559 96
1364.572 86
1364.585 78
1364.598 76
1364.611 78
1364.624 69
1364.637 65
1364.650 66
1364.663 67
1364.675 74
1364.688 100
1364.701 138
1364.714 175
1364.727 213
1364.740 253
1364.753 287
1364.766 325
1364.779 357
1364.792 380
1364.804 388
1364.817 382
1364.830 370
1364.843 356
1364.856 347
1364.869 337
1364.882 327
1364.895 317
1364.908 305
1364.921 285
1364.933 260
1364.946 227
1364.959 180
1364.972 119
1364.985 52
1364.998 -16
1365.011 -81
1365.024 -118
1365.037 -134
1365.049 -142
1365.062 -147
1365.075 -150
1365.088 -157
1365.101 -165
1365.114 -176
1365.127 -178
1365.140 -170
1365.153 -154
1365.166 -145
1365.178 -147
1365.191 -149
1365.204 -152
1365.217 -148
1365.230 -136
1365.243 -107
1365.256 -71
1365.269 -38
1365.282 0
1365.295 31
1365.307 46
1365.320 51
1365.333 42
1365.346 24
1365.359 7
1365.372 -3
1365.385 -7
1365.398 -7
1365.411 6
1365.424 27
1365.436 54
1365.449 79
1365.462 107
1365.475 141
1365.488 177
1365.501 214
1365.514 255
1365.527 287
1365.540 316
1365.553 343
1365.565 372
1365.578 405
1365.591 433
1365.604 458
1365.617 478
1365.630 502
1365.643 523
1365.656 539
1365.669 552
1365.682 555
1365.694 552
1365.707 544
1365.720 530
1365.733 520
1365.746 508
1365.759 495
1365.772 494
1365.785 502
1365.798 519
1365.811 544
1365.823 563
1365.836 567
1365.849 557
1365.862 540
1365.875 517
1365.888 496
1365.901 464
1365.914 419
1365.927 364
1365.940 311
1365.952 262
1365.965 214
1365.978 159
1365.991 96
1366.004 42
1366.017 2
1366.030 -37
1366.043 -78
1366.056 -113
1366.069 -143
1366.081 -170
[truncated: 561,826 more chars]
