# Supplementary material for: Ribosome-mediated biosynthesis of pyridazinone oligomers in vitro
Source: Nat Commun. 2022 Oct 24;13:6322. doi: 10.1038/s41467-022-33701-2 (PMC9592601; doi:10.1038/s41467-022-33701-2)
Supplement: Supplementary file 3 — Source Data [file 41467_2022_33701_MOESM3_ESM.zip › Figure 4B_1/1/1SRef/210904_GKPA_HZAla_3_0_D12_1.txt]

999.905	1288
999.916	1230
999.928	1172
999.939	1114
999.950	1057
999.961	1000
999.972	944
999.983	889
999.994	834
1000.005	779
1000.016	725
1000.027	671
1000.038	618
1000.049	566
1000.060	514
1000.071	462
1000.082	423
1000.093	361
1000.104	288
1000.115	216
1000.126	160
1000.137	111
1000.148	80
1000.159	57
1000.170	43
1000.181	17
1000.192	-1
1000.203	0
1000.214	-1
1000.225	-10
1000.236	-2
1000.247	7
1000.259	38
1000.270	95
1000.281	138
1000.292	187
1000.303	264
1000.314	360
1000.325	467
1000.336	572
1000.347	635
1000.358	675
1000.369	701
1000.380	745
1000.391	818
1000.402	930
1000.413	1057
1000.424	1201
1000.435	1386
1000.446	1596
1000.457	1796
1000.468	1971
1000.479	2129
1000.490	2246
1000.501	2355
1000.512	2454
1000.523	2590
1000.534	2744
1000.545	2891
1000.556	3017
1000.567	3122
1000.579	3193
1000.590	3251
1000.601	3291
1000.612	3305
1000.623	3281
1000.634	3200
1000.645	3056
1000.656	2878
1000.667	2690
1000.678	2486
1000.689	2304
1000.700	2160
1000.711	2044
1000.722	1956
1000.733	1886
1000.744	1813
1000.755	1747
1000.766	1707
1000.777	1686
1000.788	1651
1000.799	1627
1000.810	1604
1000.821	1571
1000.832	1550
1000.843	1536
1000.854	1534
1000.865	1524
1000.877	1503
1000.888	1476
1000.899	1454
1000.910	1426
1000.921	1382
1000.932	1304
1000.943	1218
1000.954	1126
1000.965	1042
1000.976	943
1000.987	850
1000.998	770
1001.009	680
1001.020	614
1001.031	576
1001.042	543
1001.053	523
1001.064	486
1001.075	441
1001.086	401
1001.097	363
1001.108	323
1001.119	278
1001.130	228
1001.141	160
1001.152	83
1001.163	-1
1001.175	-83
1001.186	-156
1001.197	-207
1001.208	-255
1001.219	-288
1001.230	-292
1001.241	-264
1001.252	-194
1001.263	-84
1001.274	33
1001.285	111
1001.296	174
1001.307	239
1001.318	350
1001.329	497
1001.340	630
1001.351	766
1001.362	908
1001.373	1038
1001.384	1151
1001.395	1272
1001.406	1411
1001.417	1561
1001.428	1715
1001.439	1854
1001.451	1973
1001.462	2055
1001.473	2133
1001.484	2211
1001.495	2283
1001.506	2319
1001.517	2336
1001.528	2357
1001.539	2356
1001.550	2353
1001.561	2347
1001.572	2322
1001.583	2268
1001.594	2185
1001.605	2065
1001.616	1935
1001.627	1835
1001.638	1751
1001.649	1679
1001.660	1614
1001.671	1521
1001.682	1467
1001.693	1459
1001.704	1481
1001.716	1542
1001.727	1673
1001.738	1839
1001.749	2053
1001.760	2294
1001.771	2552
1001.782	2837
1001.793	3167
1001.804	3544
1001.815	3924
1001.826	4291
1001.837	4627
1001.848	4960
1001.859	5283
1001.870	5544
1001.881	5750
1001.892	5897
1001.903	5986
1001.914	6020
1001.925	6031
1001.936	5979
1001.947	5872
1001.958	5719
1001.969	5512
1001.981	5275
1001.992	5009
1002.003	4719
1002.014	4442
1002.025	4153
1002.036	3862
1002.047	3569
1002.058	3293
1002.069	3034
1002.080	2814
1002.091	2636
1002.102	2494
1002.113	2379
1002.124	2295
1002.135	2220
1002.146	2166
1002.157	2130
1002.168	2100
1002.179	2086
1002.190	2078
1002.201	2066
1002.212	2037
1002.223	1996
1002.235	1943
1002.246	1897
1002.257	1890
1002.268	1883
1002.279	1865
1002.290	1840
1002.301	1832
1002.312	1834
1002.323	1841
1002.334	1867
1002.345	1909
1002.356	1985
1002.367	2081
1002.378	2183
1002.389	2289
1002.400	2399
1002.411	2527
1002.422	2672
1002.433	2790
1002.444	2885
1002.455	2998
1002.466	3114
1002.478	3224
1002.489	3324
1002.500	3414
1002.511	3479
1002.522	3488
1002.533	3447
1002.544	3377
1002.555	3308
1002.566	3224
1002.577	3121
1002.588	2997
1002.599	2831
1002.610	2638
1002.621	2463
1002.632	2309
1002.643	2167
1002.654	2075
1002.665	2032
1002.676	1996
1002.687	1948
1002.698	1903
1002.710	1871
1002.721	1836
1002.732	1819
1002.743	1844
1002.754	1928
1002.765	2059
1002.776	2264
1002.787	2510
1002.798	2750
1002.809	2998
1002.820	3275
1002.831	3510
1002.842	3680
1002.853	3821
1002.864	3957
1002.875	4097
1002.886	4200
1002.897	4234
1002.908	4225
1002.919	4200
1002.930	4148
1002.942	4084
1002.953	4023
1002.964	3956
1002.975	3873
1002.986	3763
1002.997	3605
1003.008	3391
1003.019	3151
1003.030	2937
1003.041	2754
1003.052	2581
1003.063	2441
1003.074	2352
1003.085	2319
1003.096	2298
1003.107	2244
1003.118	2147
1003.129	2020
1003.140	1901
1003.151	1793
1003.163	1680
1003.174	1588
1003.185	1534
1003.196	1506
1003.207	1498
1003.218	1486
1003.229	1456
1003.240	1430
1003.251	1421
1003.262	1404
1003.273	1397
1003.284	1410
1003.295	1445
1003.306	1470
1003.317	1487
1003.328	1489
1003.339	1477
1003.350	1498
1003.361	1568
1003.372	1663
1003.384	1760
1003.395	1852
1003.406	1928
1003.417	1980
1003.428	1992
1003.439	1989
1003.450	2012
1003.461	2044
1003.472	2108
1003.483	2183
1003.494	2243
1003.505	2309
1003.516	2391
1003.527	2485
1003.538	2573
1003.549	2646
1003.560	2689
1003.571	2704
1003.582	2697
1003.593	2654
1003.605	2598
1003.616	2542
1003.627	2460
1003.638	2320
1003.649	2167
1003.660	1994
1003.671	1836
1003.682	1711
1003.693	1596
1003.704	1478
1003.715	1364
1003.726	1227
1003.737	1102
1003.748	1028
1003.759	1013
1003.770	1061
1003.781	1160
1003.792	1243
1003.804	1314
1003.815	1395
1003.826	1522
1003.837	1720
1003.848	1947
1003.859	2171
1003.870	2384
1003.881	2561
1003.892	2690
1003.903	2815
1003.914	2950
1003.925	3043
1003.936	3078
1003.947	3050
1003.958	2991
1003.969	2943
1003.980	2893
1003.991	2793
1004.002	2676
1004.014	2549
1004.025	2413
1004.036	2269
1004.047	2136
1004.058	2004
1004.069	1890
1004.080	1810
1004.091	1737
1004.102	1667
1004.113	1582
1004.124	1470
1004.135	1392
1004.146	1381
1004.157	1385
1004.168	1364
1004.179	1316
1004.190	1250
1004.201	1190
1004.213	1145
1004.224	1128
1004.235	1143
1004.246	1139
1004.257	1082
1004.268	1025
1004.279	1020
1004.290	1063
1004.301	1110
1004.312	1110
1004.323	1086
1004.334	1070
1004.345	1085
1004.356	1111
1004.367	1146
1004.378	1180
1004.389	1186
1004.400	1184
1004.412	1210
1004.423	1248
1004.434	1297
1004.445	1351
1004.456	1424
1004.467	1527
1004.478	1630
1004.489	1666
1004.500	1653
1004.511	1636
1004.522	1626
1004.533	1638
1004.544	1666
1004.555	1688
1004.566	1688
1004.577	1646
1004.588	1596
1004.600	1553
1004.611	1494
1004.622	1419
1004.633	1359
1004.644	1302
1004.655	1265
1004.666	1235
1004.677	1228
1004.688	1191
1004.699	1153
1004.710	1124
1004.721	1109
1004.732	1108
1004.743	1108
1004.754	1111
1004.765	1142
1004.776	1218
1004.787	1320
1004.799	1427
1004.810	1511
1004.821	1569
1004.832	1592
1004.843	1610
1004.854	1638
1004.865	1660
1004.876	1662
1004.887	1644
1004.898	1608
1004.909	1563
1004.920	1512
1004.931	1448
1004.942	1374
1004.953	1312
1004.964	1263
1004.976	1209
1004.987	1162
1004.998	1113
1005.009	1068
1005.020	1002
1005.031	931
1005.042	844
1005.053	737
1005.064	620
1005.075	530
1005.086	487
1005.097	466
1005.108	445
1005.119	405
1005.130	370
1005.141	354
1005.152	336
1005.164	296
1005.175	277
1005.186	271
1005.197	292
1005.208	344
1005.219	405
1005.230	468
1005.241	538
1005.252	590
1005.263	664
1005.274	764
1005.285	875
1005.296	1004
1005.307	1148
1005.318	1293
1005.329	1417
1005.341	1494
1005.352	1530
1005.363	1545
1005.374	1555
1005.385	1565
1005.396	1594
1005.407	1630
1005.418	1645
1005.429	1647
1005.440	1689
1005.451	1743
1005.462	1813
1005.473	1887
1005.484	1931
1005.495	1938
1005.506	1928
1005.518	1926
1005.529	1950
1005.540	1978
1005.551	1999
1005.562	1999
1005.573	1981
1005.584	1933
1005.595	1882
1005.606	1805
1005.617	1708
1005.628	1632
1005.639	1587
1005.650	1554
1005.661	1529
1005.672	1512
1005.683	1493
1005.695	1497
1005.706	1522
1005.717	1556
1005.728	1625
1005.739	1703
1005.750	1793
1005.761	1877
1005.772	1953
1005.783	1980
1005.794	1980
1005.805	1975
1005.816	1961
1005.827	1940
1005.838	1934
1005.849	1913
1005.860	1876
1005.872	1810
1005.883	1717
1005.894	1584
1005.905	1445
1005.916	1288
1005.927	1135
1005.938	1005
1005.949	911
1005.960	874
1005.971	866
1005.982	862
1005.993	860
1006.004	837
1006.015	759
1006.026	690
1006.038	643
1006.049	601
1006.060	587
1006.071	566
1006.082	505
1006.093	431
1006.104	379
1006.115	347
1006.126	328
1006.137	333
1006.148	327
1006.159	301
1006.170	262
1006.181	194
1006.192	133
1006.204	90
1006.215	69
1006.226	42
1006.237	-5
1006.248	-64
1006.259	-90
1006.270	-92
1006.281	-99
1006.292	-75
1006.303	-56
1006.314	-30
1006.325	-20
1006.336	-32
1006.347	-58
1006.358	-53
1006.370	-7
1006.381	52
1006.392	127
1006.403	202
1006.414	282
1006.425	397
1006.436	508
1006.447	590
1006.458	644
1006.469	677
1006.480	710
1006.491	779
1006.502	891
1006.513	1016
1006.524	1141
1006.536	1252
1006.547	1313
1006.558	1324
1006.569	1312
1006.580	1292
1006.591	1252
1006.602	1185
1006.613	1135
1006.624	1139
1006.635	1163
1006.646	1185
1006.657	1178
1006.668	1172
1006.679	1163
1006.691	1144
1006.702	1136
1006.713	1141
1006.724	1150
1006.735	1173
1006.746	1176
1006.757	1159
1006.768	1130
1006.779	1103
1006.790	1092
1006.801	1116
1006.812	1200
1006.823	1287
1006.834	1376
1006.845	1452
1006.857	1509
1006.868	1557
1006.879	1581
1006.890	1627
1006.901	1730
1006.912	1859
1006.923	2015
1006.934	2205
1006.945	2434
1006.956	2680
1006.967	2889
1006.978	3058
1006.989	3214
1007.000	3369
1007.012	3487
1007.023	3582
1007.034	3662
1007.045	3697
1007.056	3691
1007.067	3660
1007.078	3586
1007.089	3505
1007.100	3416
1007.111	3309
1007.122	3181
1007.133	3031
1007.144	2854
1007.155	2646
1007.167	2472
1007.178	2315
1007.189	2153
1007.200	1983
1007.211	1813
1007.222	1688
1007.233	1603
1007.244	1506
1007.255	1388
1007.266	1282
1007.277	1197
1007.288	1135
1007.299	1085
1007.310	1036
1007.322	984
1007.333	933
1007.344	881
1007.355	835
1007.366	777
1007.377	710
1007.388	667
1007.399	656
1007.410	678
1007.421	736
1007.432	805
1007.443	854
1007.454	877
1007.466	909
1007.477	943
1007.488	995
1007.499	1057
1007.510	1103
1007.521	1126
1007.532	1133
1007.543	1136
1007.554	1149
1007.565	1152
1007.576	1135
1007.587	1127
1007.598	1152
1007.609	1171
1007.621	1180
1007.632	1177
1007.643	1147
1007.654	1138
1007.665	1164
1007.676	1202
1007.687	1213
1007.698	1215
1007.709	1224
1007.720	1250
1007.731	1302
1007.742	1375
1007.753	1449
1007.765	1508
1007.776	1565
1007.787	1645
1007.798	1761
1007.809	1884
1007.820	2013
1007.831	2142
1007.842	2276
1007.853	2421
1007.864	2577
1007.875	2721
1007.886	2879
1007.897	3041
1007.909	3231
1007.920	3430
1007.931	3640
1007.942	3839
1007.953	4026
1007.964	4200
1007.975	4327
1007.986	4438
1007.997	4495
1008.008	4482
1008.019	4408
1008.030	4296
1008.041	4158
1008.052	3996
1008.064	3808
1008.075	3584
1008.086	3325
1008.097	3050
1008.108	2789
1008.119	2535
1008.130	2288
1008.141	2049
1008.152	1833
1008.163	1662
1008.174	1518
1008.185	1374
1008.197	1237
1008.208	1097
1008.219	995
1008.230	929
1008.241	910
1008.252	930
1008.263	1006
1008.274	1078
1008.285	1154
1008.296	1236
1008.307	1298
1008.318	1356
1008.329	1389
1008.341	1399
1008.352	1408
1008.363	1404
1008.374	1373
1008.385	1316
1008.396	1232
1008.407	1152
1008.418	1109
1008.429	1109
1008.440	1144
1008.451	1177
1008.462	1210
1008.473	1240
1008.485	1278
1008.496	1319
1008.507	1319
1008.518	1299
1008.529	1311
1008.540	1348
1008.551	1424
1008.562	1546
1008.573	1668
1008.584	1775
1008.595	1861
1008.606	1902
1008.617	1945
1008.629	1971
1008.640	1948
1008.651	1891
1008.662	1827
1008.673	1759
1008.684	1697
1008.695	1625
1008.706	1539
1008.717	1474
1008.728	1434
1008.739	1428
1008.750	1442
1008.762	1444
1008.773	1432
1008.784	1419
1008.795	1415
1008.806	1419
1008.817	1435
1008.828	1465
1008.839	1468
1008.850	1468
1008.861	1493
1008.872	1521
1008.883	1547
1008.895	1586
1008.906	1590
1008.917	1581
1008.928	1583
1008.939	1578
1008.950	1592
1008.961	1606
1008.972	1615
1008.983	1617
1008.994	1638
1009.005	1655
1009.016	1667
1009.027	1665
1009.039	1645
1009.050	1632
1009.061	1616
1009.072	1582
1009.083	1542
1009.094	1506
1009.105	1461
1009.116	1423
1009.127	1381
1009.138	1336
1009.149	1283
1009.160	1233
1009.172	1171
1009.183	1132
1009.194	1118
1009.205	1125
1009.216	1154
1009.227	1200
1009.238	1239
1009.249	1261
1009.260	1276
1009.271	1269
1009.282	1249
1009.293	1220
1009.305	1165
1009.316	1114
1009.327	1090
1009.338	1079
1009.349	1072
1009.360	1066
1009.371	1056
1009.382	1050
1009.393	1054
1009.404	1064
1009.415	1080
1009.426	1086
1009.438	1088
1009.449	1100
1009.460	1127
1009.471	1158
1009.482	1210
1009.493	1304
1009.504	1402
1009.515	1485
1009.526	1525
1009.537	1553
1009.548	1569
1009.560	1570
1009.571	1543
1009.582	1486
1009.593	1435
1009.604	1367
1009.615	1303
1009.626	1244
1009.637	1184
1009.648	1149
1009.659	1112
1009.670	1068
1009.681	1023
1009.693	994
1009.704	965
1009.715	937
1009.726	921
1009.737	888
1009.748	850
1009.759	822
1009.770	813
1009.781	812
1009.792	839
1009.803	878
1009.814	949
1009.826	991
1009.837	967
1009.848	927
1009.859	902
1009.870	889
1009.881	862
1009.892	848
1009.903	834
1009.914	852
1009.925	882
1009.936	879
1009.948	864
1009.959	820
1009.970	756
1009.981	683
1009.992	627
1010.003	592
1010.014	573
1010.025	573
1010.036	543
1010.047	506
1010.058	482
1010.069	418
1010.081	346
1010.092	301
1010.103	277
1010.114	247
1010.125	211
1010.136	166
1010.147	106
1010.158	23
1010.169	-49
1010.180	-63
1010.191	-54
1010.203	-68
1010.214	-87
1010.225	-69
1010.236	-40
1010.247	11
1010.258	65
1010.269	107
1010.280	156
1010.291	216
1010.302	271
1010.313	318
1010.325	367
1010.336	413
1010.347	452
1010.358	502
1010.369	541
1010.380	582
1010.391	633
1010.402	673
1010.413	758
1010.424	886
1010.435	990
1010.447	1064
1010.458	1112
1010.469	1143
1010.480	1192
1010.491	1263
1010.502	1328
1010.513	1394
1010.524	1468
1010.535	1540
1010.546	1611
1010.557	1680
1010.569	1736
1010.580	1794
1010.591	1854
1010.602	1859
1010.613	1826
1010.624	1769
1010.635	1684
1010.646	1579
1010.657	1481
1010.668	1382
1010.679	1290
1010.691	1220
1010.702	1146
1010.713	1086
1010.724	1062
1010.735	1055
1010.746	1049
1010.757	1045
1010.768	1029
1010.779	1027
1010.790	1042
1010.801	1057
1010.813	1090
1010.824	1101
1010.835	1101
1010.846	1111
1010.857	1119
1010.868	1092
1010.879	1041
1010.890	995
1010.901	959
1010.912	921
1010.923	872
1010.935	801
1010.946	748
1010.957	714
1010.968	688
1010.979	655
1010.990	608
1011.001	554
1011.012	503
1011.023	455
1011.034	381
1011.045	308
1011.057	254
1011.068	220
1011.079	193
1011.090	199
1011.101	206
1011.112	219
1011.123	207
1011.134	157
1011.145	101
1011.156	65
1011.167	35
1011.179	-14
1011.190	-59
1011.201	-98
1011.212	-104
1011.223	-71
1011.234	-26
1011.245	43
1011.256	137
1011.267	229
1011.278	317
1011.290	407
1011.301	488
1011.312	538
1011.323	566
1011.334	591
1011.345	600
1011.356	610
1011.367	624
1011.378	670
1011.389	739
1011.400	791
1011.412	825
1011.423	833
1011.434	785
1011.445	726
1011.456	703
1011.467	707
1011.478	733
1011.489	796
1011.500	839
1011.511	887
1011.523	965
1011.534	1050
1011.545	1138
1011.556	1227
1011.567	1307
1011.578	1377
1011.589	1441
1011.600	1504
1011.611	1566
1011.622	1624
1011.634	1677
1011.645	1717
1011.656	1761
1011.667	1804
1011.678	1830
1011.689	1863
1011.700	1897
1011.711	1901
1011.722	1847
1011.733	1739
1011.744	1601
1011.756	1454
1011.767	1316
1011.778	1227
1011.789	1209
1011.800	1189
1011.811	1163
1011.822	1137
1011.833	1103
1011.844	1093
1011.855	1091
1011.867	1077
1011.878	1036
1011.889	998
1011.900	948
1011.911	887
1011.922	854
1011.933	838
1011.944	822
1011.955	815
1011.966	805
1011.978	786
1011.989	783
1012.000	759
1012.011	712
1012.022	662
1012.033	602
1012.044	525
1012.055	442
1012.066	367
1012.077	308
1012.089	262
1012.100	222
1012.111	212
1012.122	211
1012.133	190
1012.144	167
1012.155	171
1012.166	222
1012.177	285
1012.188	323
1012.200	333
1012.211	318
1012.222	290
1012.233	264
1012.244	244
1012.255	239
1012.266	225
1012.277	189
1012.288	146
1012.299	101
1012.311	62
1012.322	25
1012.333	-24
1012.344	-45
1012.355	-22
1012.366	34
1012.377	100
1012.388	153
1012.399	182
1012.410	196
1012.422	214
1012.433	240
1012.444	277
1012.455	278
1012.466	278
1012.477	296
1012.488	352
1012.499	409
1012.510	446
1012.521	477
1012.533	518
1012.544	556
1012.555	600
1012.566	643
1012.577	643
1012.588	621
1012.599	578
1012.610	544
1012.621	543
1012.632	551
1012.644	560
1012.655	584
1012.666	620
1012.677	676
1012.688	743
1012.699	786
1012.710	819
1012.721	852
1012.732	879
1012.743	901
1012.755	929
1012.766	950
1012.777	966
1012.788	957
1012.799	952
1012.810	982
1012.821	1027
1012.832	1057
1012.843	1077
1012.854	1104
1012.866	1116
1012.877	1093
1012.888	1067
1012.899	1023
1012.910	970
1012.921	939
1012.932	904
1012.943	883
1012.954	883
1012.966	873
1012.977	842
1012.988	820
1012.999	796
1013.010	809
1013.021	855
1013.032	892
1013.043	925
1013.054	961
1013.065	972
1013.077	963
1013.088	958
1013.099	940
1013.110	894
1013.121	838
1013.132	780
1013.143	725
1013.154	665
1013.165	589
1013.177	507
1013.188	421
1013.199	326
1013.210	250
1013.221	209
1013.232	168
1013.243	140
1013.254	106
1013.265	69
1013.276	49
1013.288	52
1013.299	50
1013.310	46
1013.321	73
1013.332	120
1013.343	186
1013.354	232
1013.365	233
1013.376	237
1013.388	276
1013.399	338
1013.410	397
1013.421	451
1013.432	473
1013.443	494
1013.454	551
1013.465	615
1013.476	656
1013.487	693
1013.499	720
1013.510	730
1013.521	733
1013.532	755
1013.543	778
1013.554	785
1013.565	788
1013.576	779
1013.587	765
1013.599	746
1013.610	698
1013.621	629
1013.632	545
1013.643	456
1013.654	392
1013.665	341
1013.676	282
1013.687	214
1013.699	173
1013.710	181
1013.721	222
1013.732	248
1013.743	230
1013.754	208
1013.765	183
1013.776	182
1013.787	182
1013.798	152
1013.810	117
1013.821	137
1013.832	194
1013.843	246
1013.854	292
1013.865	340
1013.876	396
1013.887	463
1013.898	523
1013.910	553
1013.921	561
1013.932	533
1013.943	478
1013.954	436
1013.965	416
1013.976	411
1013.987	413
1013.998	405
1014.010	374
1014.021	331
1014.032	268
1014.043	177
1014.054	58
1014.065	-63
1014.076	-153
1014.087	-226
1014.098	-318
1014.110	-411
1014.121	-481
1014.132	-531
1014.143	-575
1014.154	-591
1014.165	-613
1014.176	-643
1014.187	-660
1014.198	-652
1014.210	-649
1014.221	-660
1014.232	-674
1014.243	-664
1014.254	-612
1014.265	-536
1014.276	-459
1014.287	-370
1014.298	-280
1014.310	-193
1014.321	-116
1014.332	-58
1014.343	-21
1014.354	-0
1014.365	-11
1014.376	-7
1014.387	41
1014.398	115
1014.410	186
1014.421	220
1014.432	223
1014.443	222
1014.454	221
1014.465	182
1014.476	124
1014.487	80
1014.498	40
1014.510	8
1014.521	-16
1014.532	-48
1014.543	-75
1014.554	-62
1014.565	-12
1014.576	81
1014.587	173
1014.598	210
1014.610	216
1014.621	221
1014.632	223
1014.643	225
1014.654	223
1014.665	219
1014.676	223
1014.687	244
1014.698	267
1014.710	326
1014.721	402
1014.732	447
1014.743	458
1014.754	440
1014.765	406
1014.776	381
1014.787	366
1014.799	319
1014.810	257
1014.821	219
1014.832	210
1014.843	211
1014.854	206
1014.865	180
1014.876	156
1014.887	131
1014.899	97
1014.910	52
1014.921	-4
1014.932	-80
1014.943	-144
1014.954	-202
1014.965	-258
1014.976	-300
1014.987	-330
1014.999	-353
1015.010	-373
1015.021	-385
1015.032	-408
1015.043	-424
1015.054	-449
1015.065	-510
1015.076	-599
1015.087	-680
1015.099	-750
1015.110	-792
1015.121	-826
1015.132	-859
1015.143	-855
1015.154	-804
1015.165	-752
1015.176	-725
1015.188	-707
1015.199	-693
1015.210	-668
1015.221	-615
1015.232	-562
1015.243	-498
1015.254	-413
1015.265	-339
1015.276	-268
1015.288	-199
1015.299	-138
1015.310	-71
1015.321	-26
1015.332	-12
1015.343	0
1015.354	38
1015.365	94
1015.377	170
1015.388	282
1015.399	414
1015.410	581
1015.421	771
1015.432	972
1015.443	1186
1015.454	1403
1015.465	1641
1015.477	1895
1015.488	2153
1015.499	2381
1015.510	2581
1015.521	2768
1015.532	2919
1015.543	3052
1015.554	3163
1015.566	3214
1015.577	3234
1015.588	3236
1015.599	3203
1015.610	3137
1015.621	3040
1015.632	2935
1015.643	2830
1015.654	2718
1015.666	2600
1015.677	2487
1015.688	2378
1015.699	2267
1015.710	2177
1015.721	2118
1015.732	2053
1015.743	1947
1015.755	1803
1015.766	1662
1015.777	1545
1015.788	1464
1015.799	1418
1015.810	1391
1015.821	1372
1015.832	1344
1015.843	1323
1015.855	1311
1015.866	1266
1015.877	1207
1015.888	1161
1015.899	1140
1015.910	1171
1015.921	1214
1015.932	1222
1015.944	1211
1015.955	1185
1015.966	1177
1015.977	1190
1015.988	1200
1015.999	1154
1016.010	1072
1016.021	979
1016.033	901
1016.044	851
1016.055	796
1016.066	720
1016.077	640
1016.088	574
1016.099	527
1016.110	506
1016.121	495
1016.133	466
1016.144	441
1016.155	425
1016.166	419
1016.177	421
1016.188	428
1016.199	411
1016.210	391
1016.222	380
1016.233	384
1016.244	404
1016.255	416
1016.266	411
1016.277	431
1016.288	477
1016.299	554
1016.311	633
1016.322	690
1016.333	713
1016.344	734
1016.355	777
1016.366	871
1016.377	1010
1016.388	1149
1016.400	1280
1016.411	1417
1016.422	1542
1016.433	1643
1016.444	1724
1016.455	1793
1016.466	1861
1016.477	1944
1016.489	2036
1016.500	2112
1016.511	2164
1016.522	2181
1016.533	2154
1016.544	2113
1016.555	2076
1016.566	2053
1016.578	2017
1016.589	1947
1016.600	1848
1016.611	1747
1016.622	1657
1016.633	1583
1016.644	1513
1016.655	1467
1016.667	1421
1016.678	1391
1016.689	1404
1016.700	1467
1016.711	1560
1016.722	1639
1016.733	1694
1016.744	1729
1016.756	1745
1016.767	1735
1016.778	1733
1016.789	1747
1016.800	1767
1016.811	1785
1016.822	1796
1016.833	1791
1016.845	1769
1016.856	1716
1016.867	1627
1016.878	1519
1016.889	1409
1016.900	1294
1016.911	1193
1016.922	1102
1016.934	1019
1016.945	940
1016.956	894
1016.967	861
1016.978	821
1016.989	780
1017.000	725
1017.011	680
1017.023	645
1017.034	602
1017.045	557
1017.056	521
1017.067	460
1017.078	382
1017.089	323
1017.100	286
1017.112	269
1017.123	259
1017.134	253
1017.145	253
1017.156	259
1017.167	256
1017.178	237
1017.189	227
1017.201	250
1017.212	330
1017.223	446
1017.234	551
1017.245	634
1017.256	683
1017.267	698
1017.278	711
1017.290	727
1017.301	734
1017.312	733
1017.323	740
1017.334	765
1017.345	819
1017.356	891
1017.367	977
1017.379	1088
1017.390	1215
1017.401	1295
1017.412	1367
1017.423	1467
1017.434	1569
1017.445	1660
1017.456	1734
1017.468	1776
1017.479	1810
1017.490	1847
1017.501	1866
1017.512	1887
1017.523	1935
1017.534	1993
1017.546	2029
1017.557	2046
1017.568	2035
1017.579	2015
1017.590	2018
1017.601	2047
1017.612	2107
1017.623	2197
1017.635	2289
1017.646	2359
1017.657	2427
1017.668	2510
1017.679	2601
1017.690	2690
1017.701	2766
1017.712	2834
1017.724	2904
1017.735	2949
1017.746	2999
1017.757	3038
1017.768	3066
1017.779	3070
1017.790	3072
1017.801	3072
1017.813	3112
1017.824	3179
1017.835	3256
1017.846	3350
1017.857	3463
1017.868	3579
1017.879	3679
1017.891	3783
1017.902	3865
1017.913	3958
1017.924	4064
1017.935	4153
1017.946	4202
1017.957	4217
1017.968	4150
1017.980	4034
1017.991	3921
1018.002	3816
1018.013	3702
1018.024	3563
1018.035	3409
1018.046	3262
1018.058	3086
1018.069	2878
1018.080	2675
1018.091	2489
1018.102	2340
1018.113	2217
1018.124	2145
1018.135	2101
1018.147	2088
1018.158	2097
1018.169	2117
1018.180	2153
1018.191	2197
1018.202	2228
1018.213	2230
1018.225	2231
1018.236	2231
1018.247	2241
1018.258	2243
1018.269	2249
1018.280	2277
1018.291	2319
1018.302	2344
1018.314	2383
1018.325	2431
1018.336	2473
1018.347	2515
1018.358	2533
1018.369	2546
1018.380	2561
1018.391	2572
1018.403	2592
1018.414	2619
1018.425	2636
1018.436	2639
1018.447	2652
1018.458	2674
1018.469	2709
1018.481	2733
1018.492	2764
1018.503	2783
1018.514	2788
1018.525	2769
1018.536	2735
1018.547	2682
1018.559	2622
1018.570	2560
1018.581	2504
1018.592	2468
1018.603	2458
1018.614	2464
1018.625	2458
1018.636	2435
1018.648	2426
1018.659	2424
1018.670	2424
1018.681	2434
1018.692	2448
1018.703	2452
1018.714	2459
1018.726	2445
1018.737	2418
1018.748	2398
1018.759	2411
1018.770	2455
1018.781	2543
1018.792	2664
1018.803	2811
1018.815	2943
1018.826	3083
1018.837	3209
1018.848	3310
1018.859	3400
1018.870	3487
1018.881	3536
1018.893	3539
1018.904	3497
1018.915	3436
1018.926	3384
1018.937	3324
1018.948	3263
1018.959	3187
1018.971	3101
1018.982	3011
1018.993	2882
1019.004	2716
1019.015	2549
1019.026	2369
1019.037	2173
1019.048	1985
1019.060	1847
1019.071	1762
1019.082	1711
1019.093	1696
1019.104	1689
1019.115	1700
1019.126	1731
1019.138	1761
1019.149	1782
1019.160	1796
1019.171	1795
1019.182	1786
1019.193	1771
1019.204	1756
1019.216	1700
1019.227	1620
1019.238	1550
1019.249	1502
1019.260	1446
1019.271	1367
1019.282	1283
1019.294	1196
1019.305	1110
1019.316	1028
1019.327	963
1019.338	947
1019.349	991
1019.360	1065
1019.372	1160
1019.383	1251
1019.394	1372
1019.405	1488
1019.416	1618
1019.427	1734
1019.438	1805
1019.449	1868
1019.461	1944
1019.472	2008
1019.483	2078
1019.494	2168
1019.505	2274
1019.516	2402
1019.527	2539
1019.539	2662
1019.550	2730
1019.561	2766
1019.572	2767
1019.583	2697
1019.594	2589
1019.605	2472
1019.617	2380
1019.628	2326
1019.639	2300
1019.650	2291
1019.661	2285
1019.672	2285
1019.683	2298
1019.695	2323
1019.706	2336
1019.717	2334
1019.728	2344
1019.739	2342
1019.750	2317
1019.761	2268
1019.773	2244
1019.784	2269
1019.795	2330
1019.806	2393
1019.817	2495
1019.828	2657
1019.839	2847
1019.851	3044
1019.862	3241
1019.873	3417
1019.884	3565
1019.895	3698
1019.906	3800
1019.917	3881
1019.929	3991
1019.940	4108
1019.951	4241
1019.962	4357
1019.973	4419
1019.984	4427
1019.995	4396
1020.007	4348
1020.018	4286
1020.029	4177
1020.040	3982
1020.051	3748
1020.062	3501
1020.073	3236
1020.085	2965
1020.096	2722
1020.107	2490
1020.118	2238
1020.129	1988
1020.140	1764
1020.151	1615
1020.163	1544
1020.174	1485
1020.185	1443
1020.196	1437
1020.207	1445
1020.218	1443
1020.229	1447
1020.241	1434
1020.252	1423
1020.263	1430
1020.274	1433
1020.285	1450
1020.296	1464
1020.307	1462
1020.319	1457
1020.330	1460
1020.341	1448
1020.352	1424
1020.363	1387
1020.374	1351
1020.385	1337
1020.397	1341
1020.408	1349
1020.419	1375
1020.430	1420
1020.441	1462
1020.452	1499
1020.463	1557
1020.475	1612
1020.486	1652
1020.497	1680
1020.508	1668
1020.519	1654
1020.530	1625
1020.541	1558
1020.553	1452
1020.564	1332
1020.575	1200
1020.586	1078
1020.597	986
1020.608	899
1020.619	833
1020.631	780
1020.642	723
1020.653	659
1020.664	586
1020.675	500
1020.686	442
1020.697	423
1020.709	417
1020.720	422
1020.731	445
1020.742	482
1020.753	524
1020.764	544
1020.776	545
1020.787	549
1020.798	586
1020.809	645
1020.820	744
1020.831	866
1020.842	967
1020.854	1064
1020.865	1144
1020.876	1183
1020.887	1217
1020.898	1259
1020.909	1302
1020.920	1342
1020.932	1393
1020.943	1432
1020.954	1482
1020.965	1520
1020.976	1531
1020.987	1520
1020.998	1500
1021.010	1488
1021.021	1478
1021.032	1449
1021.043	1405
1021.054	1356
1021.065	1304
1021.076	1272
1021.088	1271
1021.099	1298
1021.110	1357
1021.121	1438
1021.132	1528
1021.143	1581
1021.155	1598
1021.166	1567
1021.177	1485
1021.188	1373
1021.199	1236
1021.210	1064
1021.221	898
1021.233	733
1021.244	574
1021.255	438
1021.266	319
1021.277	194
1021.288	102
1021.299	72
1021.311	119
1021.322	203
1021.333	324
1021.344	501
1021.355	757
1021.366	1095
1021.378	1501
1021.389	1972
1021.400	2532
1021.411	3158
1021.422	3814
1021.433	4435
1021.444	5010
1021.456	5538
1021.467	6023
1021.478	6446
1021.489	6802
1021.500	7081
1021.511	7270
1021.522	7386
1021.534	7453
1021.545	7445
1021.556	7356
1021.567	7191
1021.578	6953
1021.589	6667
1021.601	6330
1021.612	5945
1021.623	5542
1021.634	5130
1021.645	4716
1021.656	4308
1021.667	3943
1021.679	3640
1021.690	3400
1021.701	3199
1021.712	3011
1021.723	2877
1021.734	2788
1021.746	2695
1021.757	2608
1021.768	2522
1021.779	2438
1021.790	2367
1021.801	2328
1021.812	2281
1021.824	2232
1021.835	2191
1021.846	2151
1021.857	2095
1021.868	2026
1021.879	1927
1021.890	1809
1021.902	1691
1021.913	1577
1021.924	1495
1021.935	1413
1021.946	1306
1021.957	1204
1021.969	1139
1021.980	1095
1021.991	1063
1022.002	1038
1022.013	1024
1022.024	1027
1022.035	1032
1022.047	1037
1022.058	1052
1022.069	1042
1022.080	1039
[truncated: 85,381 more rows]
