# Supplementary material for: Ribosome-mediated biosynthesis of pyridazinone oligomers in vitro
Source: Nat Commun. 2022 Oct 24;13:6322. doi: 10.1038/s41467-022-33701-2 (PMC9592601; doi:10.1038/s41467-022-33701-2)
Supplement: Supplementary file 3 — Source Data [file 41467_2022_33701_MOESM3_ESM.zip › Figure 4B_1/1/1SRef/acqu]

##TITLE=  XMASS Parameter file
##JCAMPDX=  5.0
##DATATYPE=  CONTINUOUS MASS SPECTRUM
##ORIGIN=  XMASS, Bruker-Daltonics (USA) and Bruker-Daltonik (GER)
##OWNER=  TOF User
##SPECTROMETER/DATASYSTEM=  Bruker Flex Series
##.SPECTROMETER TYPE=  TOF
##.INLET=  DIRECT
##.IONIZATION MODE=  LD+
##$ACQMID= 0 
##$ACQVSMA= 3 
##$ACQVSMI= 0 
##$ADC= 1 
##$ANT= no 
##$AOfs= 2.3 
##$AQOP_m= 1 
##$AQ_mod= 2 
##$ATTEN= 10 
##$AccE= 20000 
##$AccE_is= 0 
##$AppTyp= 0 
##$BYTORDA= 0 
##$CIDOn= no 
##$CTOF= 0 
##$Calmet= 1 
##$CapEnt= -4000 
##$CapExit= 0 
##$CapHtr= 0 
##$Corona= 0 
##$Cycle= 100 
##$Cyl= 0 
##$DATE= 0 
##$DCOff1= 0 
##$DComp= no 
##$DE= 625 
##$DELAY= 36691 
##$DIGTYP= 16 
##$DPCAL1= 0 
##$DR_end= 6 
##$DR_set= 12 
##$DR_strt= 12 
##$DS= 0 
##$DTATYPE= 0 
##$DW= 0.2 
##$DataTyp= 0 
##$DefDly= 0 
##$DeflOff= 30 
##$DigDep= 8 
##$DigTrig= 100 
##$DryFlow= 0 
##$DrySW= 0 
##$DryTemp= 150 
##$EOSTime= 0.92799997 
##$EndP= -3500 
##$Enhance= no 
##$EsiMode= 0 
##$Extract= 0 
##$FASTON= no 
##$FOV= 20 
##$FPCAL1= 1 
##$FPCAL2= 0 
##$FPCAL3= 0 
##$FPMASS= 2466.7 
##$FPON= no 
##$FPSHIFT= 0 
##$FW= 2500 
##$Flatlin= no 
##$FpWinHi= 0 
##$FpWinLo= 0 
##$GDEDLY= 0 
##$GDEON= yes 
##$GDETime= 0 
##$GSpotId= 0 
##$GSpotno= -1 
##$GatStr= 0 
##$Gate= 100 
##$HITURBO= no 
##$HPCML3= 0 
##$HPClBHi= 0 
##$HPClBLo= 0 
##$HPClOrd= 0 
##$HPClUse= no 
##$Hpcgc0= 0 
##$Hpcgc2= 0 
##$IS2BNDV= 0 
##$ISD= no 
##$InstTyp= 0 
##$IsCalib= no 
##$LASP= 1 
##$LBNDVAL= 0 
##$LINDIS= 0 
##$LLNSBND= no 
##$LasFoc= 6 
##$LftHV1= 0 
##$LftHV2= 0 
##$Lift1= 0 
##$Lift2= 0 
##$MC2= 4 
##$ML1= 744546.465199161 
##$ML1_raw= 744546.465199161 
##$ML2= 185.442169194649 
##$ML2_raw= 185.442169194649 
##$ML3= -0.226626692074705 
##$ML3_raw= -0.226626692074705 
##$MSupMz= 520 
##$MW_low= 15 
##$MapMode= 0 
##$Masserr= 0.91623789 
##$MatSup= 1 
##$NBL= 1 
##$NC= 0 
##$NS= 16 
##$NSdigit= 1 
##$NebFlow= 0 
##$NebSW= 0 
##$NebTemp= 30 
##$NoSHOTS= 6500 
##$OFFSET= 1000 
##$PAPS= 0 
##$PIEDLY= 130 
##$POLARI= 1 
##$PR= 1 
##$PULSER= 10 
##$PULSREP= 10000 
##$Parent= 1000 
##$RBNDVAL= 0 
##$REPHZ= 2000 
##$RFAmp= 600 
##$RFFreq= 5 
##$RG= 1 
##$RLNSBND= no 
##$RTSmoo= 0 
##$Realign= 0 
##$Ref2= 9.5 
##$RefFull= 0 
##$ReflE= 0 
##$Repel= 20 
##$RetTime= 0 
##$RunDId= 0 
##$RunId= 0 
##$SF= 0 
##$SFO1= 0 
##$SPType= 0 
##$SW= 0 
##$SW_p= 100 
##$SampId= 0 
##$Sens1= 100 
##$Sens2= 0 
##$Skim1= 20 
##$SumShot= 0 
##$Sync= 1 
##$TD= 87381 
##$TIB= 5 
##$TLft= 0 
##$TLftCor= 0 
##$TLift= 0 
##$TPLMS= 0 
##$TargId= 0 
##$TgCount= 0 
##$Trans= 100 
##$Trap= 45 
##$UDeflL= 0 
##$UGrid= 0 
##$UIS2BND= no 
##$ULensR= 0 
##$UPAcc= 0 
##$URepel= 9000 
##$Udefl= 0 
##$UdetL= 2.819 
##$UdetR= 2.257 
##$Uhim= 0 
##$Uhimass= 0 
##$Uis1= 19 
##$Uis2= 16.65 
##$Ulens= 8.3000002 
##$Uref_is= 0 
##$Urefl= 21 
##$XLens= -50 
##$YMAX_a= 67313 
##$YMIN_a= 3691 
##$ACQMETH= <D:\Methods\flexControlMethods\RP_700-3500_Da.par> 
##$AQ_DATE= <2021-09-04T18:05:05.397+09:00> 
##$AUNM= <> 
##$AXMeth= <> 
##$CALME= (0..15) 
0 0 0 0 0 0 0 0 
0 0 0 0 0 0 0 0 
##$CALMR= (0..15) 
0 0 0 0 0 0 0 0 
0 0 0 0 0 0 0 0 
##$CALNAM1= <> 
##$CALNAM2= <> 
##$CALNAM3= <> 
##$CALNAM4= <> 
##$CALNAM5= <> 
##$CALNAM6= <> 
##$CALNAM7= <> 
##$CHIPNO= <0> 
##$CMT1= <> 
##$CMT2= <> 
##$CMT3= <> 
##$CMT4= <> 
##$CalStar= <<?xml version="1.0" encoding="ISO-8859-1"?><cs version="1.0"><ca>ReferenceMassAssignement</ca><cm>Cubic Enhanced</cm><cd>2020-09-23T12:22:07.000+00:00</cd><cr>OK</cr><pn>flexControl</pn><pv>3.4.169.1</pv><un>admin</un><rsid>8AAC0794-0528-440D-BB43-1BF329248160</rsid><mcl>PeptideCalibStandard mono</mcl><cocp>8</cocp><devb>99.630264</devb><deca>0.91623788</deca><acs><ac><rv>31988.816</rv><mb>757.49119</mb><ma>757.39908</ma><cm>757.3991600000001</cm><cn>Bradykinin(1-7)_[M+H]+_mono</cn><me>0.11092478</me><tol>0</tol></ac><ac><rv>37527.024</rv><mb>1046.6476</mb><ma>1046.5422</ma><cm>1046.5418</cm><cn>Angiotensin_II_[M+H]+_mono</cn><me>0.35358373</me><tol>0</tol></ac><ac><rv>41721.245</rv><mb>1296.8087</mb><ma>1296.6863</ma><cm>1296.6848</cm><cn>Angiotensin_I_[M+H]+_mono</cn><me>1.1886564</me><tol>0</tol></ac><ac><rv>42525.624</rv><mb>1347.8588</mb><ma>1347.7333</ma><cm>1347.7354</cm><cn>Substance_P_[M+H]+_mono</cn><me>1.5658739</me><tol>0</tol></ac><ac><rv>46576.037</rv><mb>1619.9616</mb><ma>1619.8217</ma><cm>1619.8223</cm><cn>Bombesin[M+H]+_mono</cn><me>0.35442203</me><tol>0</tol></ac><ac><rv>52877.788</rv><mb>2093.2479</mb><ma>2093.0885</ma><cm>2093.0862</cm><cn>ACTH_clip(1-17)[M+H]+_mono</cn><me>1.1088806</me><tol>0</tol></ac><ac><rv>57342.305</rv><mb>2465.3786</mb><ma>2465.1965</ma><cm>2465.1983</cm><cn>ACTH_clip(18-39)[M+H]+_mono</cn><me>0.71422964</me><tol>0</tol></ac><ac><rv>64724.386</rv><mb>3147.7571</mb><ma>3147.4713</ma><cm>3147.471</cm><cn>Somatostatin(28)[M+H]+_mono</cn><me>0.094324362</me><tol>0</tol></ac></acs></cs>> 
##$D= (0..31) 
0 0 0 0 0 0 0 0 
0 0 0 0 0 0 0 0 
0 0 0 0 0 0 0 0 
0 0 0 0 0 0 0 0 
##$DOMNAME= <> 
##$FAMeth= <> 
##$FASTCal= <> 
##$FCVer= <flexControl 3.4.169.1> 
##$GEOFILE= <> 
##$Gelcode= <> 
##$HPCStr= <> 
##$HPCal= (0..31) 
0 0 0 0 0 0 0 0 
0 0 0 0 0 0 0 0 
0 0 0 0 0 0 0 0 
0 0 0 0 0 0 0 0 
##$ID_raw= <941f9fe0-5342-4e60-bf65-f304c1096262> 
##$IN= (0..31) 
0.001 0.001 0.001 0.001 0.001 0.001 0.001 0.001 
0.001 0.001 0.001 0.001 0.001 0.001 0.001 0.001 
0.001 0.001 0.001 0.001 0.001 0.001 0.001 0.001 
0.001 0.001 0.001 0.001 0.001 0.001 0.001 0.001 
##$INSTRUM= <FLEX-PC> 
##$InstrID= <264320.00616> 
##$LIFTC= (0..2) 
0 0 0 
##$MOTPOS= <(-60795.0,-19185.0)> 
##$Mctrlst= <> 
##$NTBCal= <V3.0CCalibrator 12 1 0 0 -2147483648 2147483647  V1.0CHPCData  Order 0 vCoeff V1.0VectorDouble 0  c2 0 c0 0 minMass 0 maxMass 0 bUse 0 endCHPCData V1.0CTOF2CalibrationConstants 36691.199999999997 0.19999999999999998 185.44216919464907 744546.4651991612 -0.22662669207470523 0.0011701100389882625 2.6886398078767884 2 V1.0CTOF2CalibrationConstants 36691.199999999997 0.19999999999999998 185.44216919464907 744546.4651991612 -0.22662669207470523 0.0011701100389882625 2.6886398078767884 2  > 
##$NTBCalr= <V3.0CCalibrator 12 1 0 0 -2147483648 2147483647  V1.0CHPCData  Order 0 vCoeff V1.0VectorDouble 0  c2 0 c0 0 minMass 0 maxMass 0 bUse 0 endCHPCData V1.0CTOF2CalibrationConstants 36691.199999999997 0.19999999999999998 185.44216919464907 744546.4651991612 -0.22662669207470523 0.0011701100389882625 2.6886398078767884 2 V1.0CTOF2CalibrationConstants 36691.199999999997 0.19999999999999998 185.44216919464907 744546.4651991612 -0.22662669207470523 0.0011701100389882625 2.6886398078767884 2  > 
##$OS9PATH= <> 
##$OpId= <admin> 
##$P= (0..31) 
0 0 0 0 0 0 0 0 
0 0 0 0 0 0 0 0 
0 0 0 0 0 0 0 0 
0 0 0 0 0 0 0 0 
##$PARNM= <> 
##$PATCHNO= <D12> 
##$PATH= <D:\Data\chembiolab_CNJ\210904_GKPA_HZAla_3\0_D12\1\1SRef> 
##$PDELAY= (0..3) 
10 10 10 10 
##$PDURA= (0..3) 
10 10 10 10 
##$PEPURL= <> 
##$PLMSC= (0..2) 
0 0 0 
##$PULPROG= <> 
##$PostPr= <> 
##$QS= (0..7) 
83 83 83 83 83 83 83 83 
##$RUNNM= <> 
##$SMOPTS= (0..15) 
0 0 0 0 0 0 0 0 
0 0 0 0 0 0 0 0 
##$SPOTNO= <D12> 
##$TgIDS= <T_0280781_1001381_0> 
##$TgSer= <1001381> 
##$TgTyp= <0280781> 
##$VDLIST= <DDDDDDDDDDDDDDD> 
##$VOLTNM= <> 
##$WEND= (0..3) 
30000 30000 30000 30000 
##$WINY= (0..3) 
3 3 3 3 
##$WSTART= (0..3) 
0 0 0 0 
##$Warplc1= <> 
##$Warplc2= <> 
##$XACQVS= <3.0> 
##$Xml1= <> 
##END=
