# Supplementary material for: Ribosome-mediated biosynthesis of pyridazinone oligomers in vitro
Source: Nat Commun. 2022 Oct 24;13:6322. doi: 10.1038/s41467-022-33701-2 (PMC9592601; doi:10.1038/s41467-022-33701-2)
Supplement: Supplementary file 3 — Source Data [file 41467_2022_33701_MOESM3_ESM.zip › Figure 4B_1/1/1SRef/pdata/1/proc]

##TITLE=  XMASS Parameter file
##JCAMPDX=  5.0
##DATATYPE=  CONTINUOUS MASS SPECTRUM
##ORIGIN=  XMASS, Bruker-Daltonics (USA) and Bruker-Daltonik (GER)
##OWNER=  TOF User
##SPECTROMETER/DATASYSTEM=  Bruker Flex Series
##.SPECTROMETER TYPE=  TOF
##.INLET=  DIRECT
##.IONIZATION MODE=  LD+
##$ABSF1= 10 
##$ABSF2= 0 
##$ABSG= 5 
##$ABSL= 3 
##$AQOP_m= 1 
##$ATTEN= 10 
##$AUTOLAB= 0 
##$AZFE= 0.1 
##$AZFW= 0.5 
##$AccE_is= 0 
##$Ame= 0 
##$BASLSEG= 10 
##$BASLSUB= no 
##$BC_mod= 0 
##$BYTORDP= 0 
##$CLPTS= 8 
##$CLSTAT= 0 
##$CalPrnt= 0 
##$DATMOD= 1 
##$DC= 1 
##$DELAY= 36691 
##$DTATYPE= 0 
##$Dy2max= 40 
##$FILNO= 0 
##$FT_mod= 0 
##$FWidth= 0.75 
##$GB= 0.1 
##$GOODNLV= 0 
##$HPCon= no 
##$INTBC= 1 
##$INTSCL= 1 
##$ISEN= 128 
##$LB= 1 
##$LINDIS= 0 
##$LftBHi= 0 
##$LftBLo= 0 
##$LftOrd= 0 
##$Lms2osp= no 
##$MAXI= 10000 
##$MAXPKS= 200 
##$MC2= 4 
##$MEAN= 0 
##$MI= 0 
##$MPWCH= 1000 
##$MPWM= 1000 
##$MSDTAID= -1 
##$NC_proc= 0 
##$NOISE= 0 
##$NSP= 1 
##$NTH_PF= 0 
##$NTH_PI= 0 
##$NZP= 0 
##$OCPOrd= 0 
##$PC= 4 
##$PHC0= 0 
##$PHC1= 0 
##$PH_mod= 0 
##$POLARI= 1 
##$PPERC= 80 
##$PP_meth= 1 
##$PSDOrd= 0 
##$PULSREP= 10000 
##$Parent= 1000 
##$PsdHi= 1.05 
##$PsdLo= 0.85000002 
##$Psdc0= 0 
##$Psdc1= 0 
##$Psdc2= 0 
##$REPHZ= 2000 
##$REVERSE= no 
##$RefFull= 0 
##$ReflE= 0 
##$RmFrag= yes 
##$SAMPNO= 0 
##$SCALINT= 1 
##$SCALSPC= 1 
##$SI= 87381 
##$SIC_gco= 0 
##$SIC_gct= 0 
##$SIC_ion= 0 
##$SIC_max= 0 
##$SIC_min= 0 
##$SMONUM= 0 
##$SPCOrd= 0 
##$SPOTID= -1 
##$SSB= 0 
##$STSI= 0 
##$STSR= 0 
##$SYMM= 0 
##$S_DEV= 0 
##$Sens1= 100 
##$Sens2= 0 
##$Subbasl= no 
##$Subbpar= 0.80000001 
##$SumShot= 0 
##$T1D= 5 
##$TDeff= 0 
##$TIC_gco= 0 
##$TIC_gct= 0 
##$TIC_hig= 0 
##$TIC_low= 0 
##$TIC_max= 0 
##$TIC_min= 0 
##$TIC_rhi= 1 
##$TIC_rlo= 1 
##$TICcorr= 2 
##$TM1= 0.1 
##$TM2= 0.89999998 
##$Udefl= 0 
##$UdetL= 2.819 
##$UdetR= 2.257 
##$Uhimass= 0 
##$Uis1= 19 
##$Uis2= 16.65 
##$Ulens= 8.3000002 
##$Uref_is= 0 
##$WDW= 1 
##$XDIM= 64 
##$YMAX_p= 67313 
##$YMIN_p= 3692 
##$AUNMP= <> 
##$Acalm= <> 
##$Acquver= <AIDA4.7.373.7> 
##$BLDNM= <averagine.bld> 
##$BTMeth= <> 
##$CALME= (0..15) 
0 0 0 0 0 0 0 0 
0 0 0 0 0 0 0 0 
##$CALMR= (0..15) 
0 0 0 0 0 0 0 0 
0 0 0 0 0 0 0 0 
##$CALNAM1= <> 
##$CALNAM2= <> 
##$CALNAM3= <> 
##$CALNAM4= <> 
##$CALNAM5= <> 
##$CALNAM6= <> 
##$CALNAM7= <> 
##$CLDATE= <2020-09-23T12:22:07.000+00:00> 
##$CLREFNM= <> 
##$CMT1= <> 
##$CMT2= <> 
##$COMFILE= <TofComment> 
##$CalStat= <<?xml version="1.0" encoding="ISO-8859-1"?><cs version="1.0"><ca>ReferenceMassAssignement</ca><cm>Cubic Enhanced</cm><cd>2020-09-23T12:22:07.000+00:00</cd><cr>OK</cr><pn>flexControl</pn><pv>3.4.169.1</pv><un>admin</un><rsid>8AAC0794-0528-440D-BB43-1BF329248160</rsid><mcl>PeptideCalibStandard mono</mcl><cocp>8</cocp><devb>99.630264</devb><deca>0.91623788</deca><acs><ac><rv>31988.816</rv><mb>757.49119</mb><ma>757.39908</ma><cm>757.3991600000001</cm><cn>Bradykinin(1-7)_[M+H]+_mono</cn><me>0.11092478</me><tol>0</tol></ac><ac><rv>37527.024</rv><mb>1046.6476</mb><ma>1046.5422</ma><cm>1046.5418</cm><cn>Angiotensin_II_[M+H]+_mono</cn><me>0.35358373</me><tol>0</tol></ac><ac><rv>41721.245</rv><mb>1296.8087</mb><ma>1296.6863</ma><cm>1296.6848</cm><cn>Angiotensin_I_[M+H]+_mono</cn><me>1.1886564</me><tol>0</tol></ac><ac><rv>42525.624</rv><mb>1347.8588</mb><ma>1347.7333</ma><cm>1347.7354</cm><cn>Substance_P_[M+H]+_mono</cn><me>1.5658739</me><tol>0</tol></ac><ac><rv>46576.037</rv><mb>1619.9616</mb><ma>1619.8217</ma><cm>1619.8223</cm><cn>Bombesin[M+H]+_mono</cn><me>0.35442203</me><tol>0</tol></ac><ac><rv>52877.788</rv><mb>2093.2479</mb><ma>2093.0885</ma><cm>2093.0862</cm><cn>ACTH_clip(1-17)[M+H]+_mono</cn><me>1.1088806</me><tol>0</tol></ac><ac><rv>57342.305</rv><mb>2465.3786</mb><ma>2465.1965</ma><cm>2465.1983</cm><cn>ACTH_clip(18-39)[M+H]+_mono</cn><me>0.71422964</me><tol>0</tol></ac><ac><rv>64724.386</rv><mb>3147.7571</mb><ma>3147.4713</ma><cm>3147.471</cm><cn>Somatostatin(28)[M+H]+_mono</cn><me>0.094324362</me><tol>0</tol></ac></acs></cs>> 
##$DFILT= <> 
##$FAVer= <> 
##$FUZFILE= <> 
##$GENMETH= <> 
##$ID= <941f9fe0-5342-4e60-bf65-f304c1096262> 
##$IDref= <> 
##$II_path= <> 
##$IR_path= <> 
##$LftCal= (0..15) 
0 0 0 0 0 0 0 0 
0 0 0 0 0 0 0 0 
##$Mctrlp= <> 
##$OpId= <admin> 
##$PCRMETH= <> 
##$PDELAY= (0..3) 
10 10 10 10 
##$PDURA= (0..3) 
10 10 10 10 
##$PEPURL= <> 
##$PKFILE= <masslist> 
##$PROCMAC= <> 
##$PSDOCP= (0..15) 
0 0 0 0 0 0 0 0 
0 0 0 0 0 0 0 0 
##$PSDSPC= (0..15) 
0 0 0 0 0 0 0 0 
0 0 0 0 0 0 0 0 
##$PSmeth= <> 
##$PostPr= <> 
##$PsdList= <> 
##$REFLIST= <PeptideCalibStandard mono> 
##$RunGUID= <80ffbb14-b44f-425e-bbc8-9c20c95eb3d1> 
##$SEQMETH= <> 
##$SMOPTS= (0..15) 
0 0 0 0 0 0 0 0 
0 0 0 0 0 0 0 0 
##$SMPNAM= <210904_GKPA_HZAla_3\0_D12\1> 
##$SNPMETH= <> 
##$SREGLST= <RRRRRRRRRRRRRRR> 
##$TI= <> 
##$WEND= (0..3) 
30000 30000 30000 30000 
##$WINY= (0..3) 
3 3 3 3 
##$WSTART= (0..3) 
0 0 0 0 
##$XMACRO= <> 
##$Xml2= <> 
##END=
