# Supplementary material for: Ribosome-mediated biosynthesis of pyridazinone oligomers in vitro
Source: Nat Commun. 2022 Oct 24;13:6322. doi: 10.1038/s41467-022-33701-2 (PMC9592601; doi:10.1038/s41467-022-33701-2)
Supplement: Supplementary file 3 — Source Data [file 41467_2022_33701_MOESM3_ESM.zip › Figure 4B_2/1/1SRef/210910_M-Strep-S-ABABAB_0_B19_1.txt]

999.905	32257
999.916	31863
999.928	31156
999.939	30805
999.950	30934
999.961	30893
999.972	31215
999.983	31419
999.994	31842
1000.005	32144
1000.016	31992
1000.027	32136
1000.038	32124
1000.049	31674
1000.060	31080
1000.071	30374
1000.082	30435
1000.093	30825
1000.104	30986
1000.115	30715
1000.126	29643
1000.137	29220
1000.148	30099
1000.159	30761
1000.170	30793
1000.181	31007
1000.192	31486
1000.203	31977
1000.214	32683
1000.225	32932
1000.236	32585
1000.247	33194
1000.259	34260
1000.270	34576
1000.281	34437
1000.292	34129
1000.303	34307
1000.314	34742
1000.325	35585
1000.336	36962
1000.347	38540
1000.358	38980
1000.369	38695
1000.380	38645
1000.391	39283
1000.402	39197
1000.413	39162
1000.424	39305
1000.435	39726
1000.446	40109
1000.457	40514
1000.468	40590
1000.479	40617
1000.490	40400
1000.501	39087
1000.512	37780
1000.523	36804
1000.534	36340
1000.545	36146
1000.556	35932
1000.567	36023
1000.579	36150
1000.590	35988
1000.601	35251
1000.612	34541
1000.623	33886
1000.634	33660
1000.645	33791
1000.656	33329
1000.667	32991
1000.678	33104
1000.689	33055
1000.700	33351
1000.711	33305
1000.722	33513
1000.733	33450
1000.744	33466
1000.755	33564
1000.766	33101
1000.777	32899
1000.788	33351
1000.799	33228
1000.810	33229
1000.821	33107
1000.832	32967
1000.843	33204
1000.854	33664
1000.865	33413
1000.877	32842
1000.888	32574
1000.899	31928
1000.910	31722
1000.921	31772
1000.932	32110
1000.943	31944
1000.954	31430
1000.965	30660
1000.976	30680
1000.987	30674
1000.998	30521
1001.009	30274
1001.020	30616
1001.031	31195
1001.042	31787
1001.053	32050
1001.064	32400
1001.075	32841
1001.086	32498
1001.097	31555
1001.108	31191
1001.119	31242
1001.130	31366
1001.141	31644
1001.152	31915
1001.163	31152
1001.175	30965
1001.186	30742
1001.197	30818
1001.208	31284
1001.219	31604
1001.230	31517
1001.241	32264
1001.252	32893
1001.263	32922
1001.274	32438
1001.285	32096
1001.296	32205
1001.307	32735
1001.318	33503
1001.329	34804
1001.340	35813
1001.351	36205
1001.362	36919
1001.373	37301
1001.384	37083
1001.395	37043
1001.406	37229
1001.417	37104
1001.428	37395
1001.439	37870
1001.451	38452
1001.462	38045
1001.473	37785
1001.484	37403
1001.495	36671
1001.506	35723
1001.517	35125
1001.528	34901
1001.539	34768
1001.550	34987
1001.561	34825
1001.572	34613
1001.583	35005
1001.594	35264
1001.605	35871
1001.616	35777
1001.627	35691
1001.638	35243
1001.649	34877
1001.660	34133
1001.671	34179
1001.682	34549
1001.693	34881
1001.704	34529
1001.716	34478
1001.727	34849
1001.738	35538
1001.749	35860
1001.760	35742
1001.771	34689
1001.782	34500
1001.793	34412
1001.804	34556
1001.815	35403
1001.826	36160
1001.837	36454
1001.848	36070
1001.859	35225
1001.870	35166
1001.881	34922
1001.892	33953
1001.903	33328
1001.914	32924
1001.925	32842
1001.936	33081
1001.947	32951
1001.958	32771
1001.969	33227
1001.981	33663
1001.992	33523
1002.003	33014
1002.014	32412
1002.025	32133
1002.036	31849
1002.047	31541
1002.058	31494
1002.069	31856
1002.080	32883
1002.091	34107
1002.102	34237
1002.113	33893
1002.124	33517
1002.135	33535
1002.146	33907
1002.157	33440
1002.168	33620
1002.179	33470
1002.190	33174
1002.201	33932
1002.212	34789
1002.223	35315
1002.235	35450
1002.246	35812
1002.257	35663
1002.268	35418
1002.279	35955
1002.290	36651
1002.301	37285
1002.312	38055
1002.323	38456
1002.334	38721
1002.345	38966
1002.356	39286
1002.367	40009
1002.378	40743
1002.389	41051
1002.400	40777
1002.411	40003
1002.422	39171
1002.433	38672
1002.444	38458
1002.455	38521
1002.466	38854
1002.478	38378
1002.489	37476
1002.500	36631
1002.511	36035
1002.522	36092
1002.533	36912
1002.544	37400
1002.555	36907
1002.566	36421
1002.577	35536
1002.588	34840
1002.599	35255
1002.610	35412
1002.621	35541
1002.632	35234
1002.643	35580
1002.654	35641
1002.665	35521
1002.676	35742
1002.687	36115
1002.698	36138
1002.710	35966
1002.721	35643
1002.732	35953
1002.743	36099
1002.754	35612
1002.765	35299
1002.776	35220
1002.787	34833
1002.798	34889
1002.809	34631
1002.820	34323
1002.831	34664
1002.842	35233
1002.853	35191
1002.864	34865
1002.875	34046
1002.886	33696
1002.897	34130
1002.908	34113
1002.919	33447
1002.930	33537
1002.942	33868
1002.953	34393
1002.964	33983
1002.975	34053
1002.986	34199
1002.997	34185
1003.008	34424
1003.019	34255
1003.030	33646
1003.041	33148
1003.052	32923
1003.063	32603
1003.074	32462
1003.085	33235
1003.096	34004
1003.107	34272
1003.118	33543
1003.129	33256
1003.140	33635
1003.151	34025
1003.163	33530
1003.174	32751
1003.185	31947
1003.196	31653
1003.207	31841
1003.218	31472
1003.229	31903
1003.240	32866
1003.251	33502
1003.262	34917
1003.273	35661
1003.284	36670
1003.295	37434
1003.306	37554
1003.317	37712
1003.328	38375
1003.339	38414
1003.350	38488
1003.361	38716
1003.372	39232
1003.384	39126
1003.395	38604
1003.406	37824
1003.417	37430
1003.428	37329
1003.439	37663
1003.450	37596
1003.461	37654
1003.472	37238
1003.483	36411
1003.494	35798
1003.505	35636
1003.516	35313
1003.527	35191
1003.538	34686
1003.549	34756
1003.560	35667
1003.571	36019
1003.582	36252
1003.593	36204
1003.605	36398
1003.616	36326
1003.627	35463
1003.638	35003
1003.649	34769
1003.660	34597
1003.671	34817
1003.682	34339
1003.693	34166
1003.704	33807
1003.715	33808
1003.726	34848
1003.737	35362
1003.748	35222
1003.759	34604
1003.770	34032
1003.781	33640
1003.792	34117
1003.804	34504
1003.815	34920
1003.826	35461
1003.837	35039
1003.848	33666
1003.859	34052
1003.870	34398
1003.881	34265
1003.892	34130
1003.903	33657
1003.914	33700
1003.925	33544
1003.936	32664
1003.947	32150
1003.958	32185
1003.969	32637
1003.980	33358
1003.991	33849
1004.002	34000
1004.014	33889
1004.025	34066
1004.036	34260
1004.047	33876
1004.058	34082
1004.069	33799
1004.080	33019
1004.091	32920
1004.102	32948
1004.113	32828
1004.124	32522
1004.135	33410
1004.146	33918
1004.157	34085
1004.168	33741
1004.179	33238
1004.190	33782
1004.201	33945
1004.213	33332
1004.224	33550
1004.235	34319
1004.246	34495
1004.257	34158
1004.268	33653
1004.279	33829
1004.290	35052
1004.301	35037
1004.312	34582
1004.323	34100
1004.334	34301
1004.345	34973
1004.356	35979
1004.367	36888
1004.378	36560
1004.389	36258
1004.400	36576
1004.412	36523
1004.423	36438
1004.434	36271
1004.445	36107
1004.456	35629
1004.467	35327
1004.478	35024
1004.489	34710
1004.500	34367
1004.511	33919
1004.522	33709
1004.533	33994
1004.544	34086
1004.555	34071
1004.566	34468
1004.577	34509
1004.588	34122
1004.600	33034
1004.611	32359
1004.622	32238
1004.633	32982
1004.644	33501
1004.655	34193
1004.666	34407
1004.677	33993
1004.688	33821
1004.699	33465
1004.710	32868
1004.721	32006
1004.732	31434
1004.743	31689
1004.754	33015
1004.765	33725
1004.776	34000
1004.787	33603
1004.799	32712
1004.810	32171
1004.821	32331
1004.832	32236
1004.843	32818
1004.854	32878
1004.865	33021
1004.876	32771
1004.887	32111
1004.898	31751
1004.909	31683
1004.920	31675
1004.931	31620
1004.942	31839
1004.953	32275
1004.964	32545
1004.976	31979
1004.987	32040
1004.998	31673
1005.009	31099
1005.020	30679
1005.031	31180
1005.042	31031
1005.053	30554
1005.064	30491
1005.075	30622
1005.086	31373
1005.097	31848
1005.108	31758
1005.119	32008
1005.130	32359
1005.141	32441
1005.152	32495
1005.164	32058
1005.175	32047
1005.186	32334
1005.197	32458
1005.208	32443
1005.219	32216
1005.230	32115
1005.241	31504
1005.252	31600
1005.263	31869
1005.274	31666
1005.285	32358
1005.296	32904
1005.307	33374
1005.318	33305
1005.329	33421
1005.341	33398
1005.352	33472
1005.363	33382
1005.374	33208
1005.385	33583
1005.396	33929
1005.407	34232
1005.418	33981
1005.429	34415
1005.440	34746
1005.451	34097
1005.462	34204
1005.473	34697
1005.484	34765
1005.495	33929
1005.506	32657
1005.518	32062
1005.529	31977
1005.540	32268
1005.551	33370
1005.562	34553
1005.573	35030
1005.584	34767
1005.595	34682
1005.606	34158
1005.617	33840
1005.628	33936
1005.639	33078
1005.650	32272
1005.661	32035
1005.672	32818
1005.683	33796
1005.695	33547
1005.706	33408
1005.717	33567
1005.728	33711
1005.739	34305
1005.750	33942
1005.761	33911
1005.772	33645
1005.783	33804
1005.794	33932
1005.805	33391
1005.816	33242
1005.827	33203
1005.838	32656
1005.849	32348
1005.860	32466
1005.872	31922
1005.883	30883
1005.894	30522
1005.905	30210
1005.916	30911
1005.927	31697
1005.938	31371
1005.949	30978
1005.960	31331
1005.971	32015
1005.982	32401
1005.993	32077
1006.004	32303
1006.015	32818
1006.026	32857
1006.038	32495
1006.049	32538
1006.060	32568
1006.071	32645
1006.082	32906
1006.093	33087
1006.104	32947
1006.115	32436
1006.126	31892
1006.137	31456
1006.148	31842
1006.159	32107
1006.170	32355
1006.181	32840
1006.192	32903
1006.204	32594
1006.215	32488
1006.226	33015
1006.237	33687
1006.248	34266
1006.259	34195
1006.270	33863
1006.281	33341
1006.292	33032
1006.303	33001
1006.314	33287
1006.325	33206
1006.336	33665
1006.347	33600
1006.358	33730
1006.370	33667
1006.381	33363
1006.392	33391
1006.403	33198
1006.414	32762
1006.425	33007
1006.436	33002
1006.447	33012
1006.458	32907
1006.469	32701
1006.480	33174
1006.491	33446
1006.502	33086
1006.513	32642
1006.524	32582
1006.536	32683
1006.547	33921
1006.558	34642
1006.569	34494
1006.580	34229
1006.591	34383
1006.602	33940
1006.613	33394
1006.624	32926
1006.635	32416
1006.646	32351
1006.657	33095
1006.668	33725
1006.679	33724
1006.691	32647
1006.702	31848
1006.713	32168
1006.724	33014
1006.735	33251
1006.746	33383
1006.757	33784
1006.768	35138
1006.779	37053
1006.790	38670
1006.801	40006
1006.812	42034
1006.823	44045
1006.834	45114
1006.845	45040
1006.857	44855
1006.868	45093
1006.879	45492
1006.890	45958
1006.901	45738
1006.912	45056
1006.923	43950
1006.934	42233
1006.945	40906
1006.956	40191
1006.967	39368
1006.978	38883
1006.989	38519
1007.000	37411
1007.012	36249
1007.023	35384
1007.034	34529
1007.045	33656
1007.056	33372
1007.067	33060
1007.078	32766
1007.089	32706
1007.100	33092
1007.111	33033
1007.122	32781
1007.133	32730
1007.144	33172
1007.155	32738
1007.167	32955
1007.178	33164
1007.189	33008
1007.200	32393
1007.211	31659
1007.222	31155
1007.233	30720
1007.244	30994
1007.255	31242
1007.266	31487
1007.277	31970
1007.288	32559
1007.299	32933
1007.310	33630
1007.322	33630
1007.333	33326
1007.344	33437
1007.355	33484
1007.366	33253
1007.377	33495
1007.388	33787
1007.399	33876
1007.410	34106
1007.421	33939
1007.432	33170
1007.443	32392
1007.454	32096
1007.466	31708
1007.477	31155
1007.488	30492
1007.499	30238
1007.510	30839
1007.521	31894
1007.532	32417
1007.543	33070
1007.554	33583
1007.565	33784
1007.576	34248
1007.587	34580
1007.598	34248
1007.609	33930
1007.621	34100
1007.632	34133
1007.643	34132
1007.654	34085
1007.665	34105
1007.676	34272
1007.687	34233
1007.698	34356
1007.709	35097
1007.720	36177
1007.731	37621
1007.742	38607
1007.753	40383
1007.765	41238
1007.776	42107
1007.787	43095
1007.798	43855
1007.809	45169
1007.820	46943
1007.831	48086
1007.842	48068
1007.853	47642
1007.864	46818
1007.875	46350
1007.886	45093
1007.897	43612
1007.909	43307
1007.920	42956
1007.931	41958
1007.942	40699
1007.953	39179
1007.964	37668
1007.975	36471
1007.986	35917
1007.997	35743
1008.008	35269
1008.019	34314
1008.030	33909
1008.041	33776
1008.052	33483
1008.064	33023
1008.075	32667
1008.086	32549
1008.097	32541
1008.108	32583
1008.119	32777
1008.130	33003
1008.141	33634
1008.152	33742
1008.163	33641
1008.174	34079
1008.185	34528
1008.197	34460
1008.208	33747
1008.219	33174
1008.230	33310
1008.241	33723
1008.252	33924
1008.263	34206
1008.274	34354
1008.285	34655
1008.296	34088
1008.307	34433
1008.318	34985
1008.329	34723
1008.341	34674
1008.352	35280
1008.363	34533
1008.374	33940
1008.385	33365
1008.396	32671
1008.407	32693
1008.418	32960
1008.429	32890
1008.440	33311
1008.451	34116
1008.462	34418
1008.473	34415
1008.485	33738
1008.496	33601
1008.507	33885
1008.518	34003
1008.529	33308
1008.540	32985
1008.551	32961
1008.562	33000
1008.573	33379
1008.584	33430
1008.595	32936
1008.606	32360
1008.617	32301
1008.629	32074
1008.640	31699
1008.651	31484
1008.662	31290
1008.673	31285
1008.684	31094
1008.695	31239
1008.706	31555
1008.717	32961
1008.728	33951
1008.739	35055
1008.750	35860
1008.762	36083
1008.773	36902
1008.784	37509
1008.795	37535
1008.806	37013
1008.817	36732
1008.828	37489
1008.839	37906
1008.850	38561
1008.861	38539
1008.872	38280
1008.883	37988
1008.895	37135
1008.906	36018
1008.917	34741
1008.928	33716
1008.939	33411
1008.950	33150
1008.961	33296
1008.972	33825
1008.983	33645
1008.994	33229
1009.005	32754
1009.016	32196
1009.027	31683
1009.039	31753
1009.050	31732
1009.061	31756
1009.072	32096
1009.083	31689
1009.094	31376
1009.105	31436
1009.116	31460
1009.127	30927
1009.138	31119
1009.149	31318
1009.160	31441
1009.172	31894
1009.183	32194
1009.194	32708
1009.205	33335
1009.216	33420
1009.227	33019
1009.238	32961
1009.249	32513
1009.260	31814
1009.271	31532
1009.282	31552
1009.293	31556
1009.305	31930
1009.316	31994
1009.327	31680
1009.338	31556
1009.349	30991
1009.360	30663
1009.371	31364
1009.382	32193
1009.393	32402
1009.404	32430
1009.415	32448
1009.426	32600
1009.438	32642
1009.449	32474
1009.460	32542
1009.471	33394
1009.482	33858
1009.493	33883
1009.504	33902
1009.515	33923
1009.526	33504
1009.537	33245
1009.548	33217
1009.560	32439
1009.571	32401
1009.582	32112
1009.593	31622
1009.604	31252
1009.615	30812
1009.626	30799
1009.637	31586
1009.648	32240
1009.659	31801
1009.670	31665
1009.681	32082
1009.693	32856
1009.704	33639
1009.715	33666
1009.726	34000
1009.737	33826
1009.748	33985
1009.759	34412
1009.770	35100
1009.781	34756
1009.792	34076
1009.803	33612
1009.814	33377
1009.826	33297
1009.837	33078
1009.848	33258
1009.859	32810
1009.870	32739
1009.881	32470
1009.892	32398
1009.903	32704
1009.914	32367
1009.925	32114
1009.936	32048
1009.948	31492
1009.959	31245
1009.970	30605
1009.981	30275
1009.992	29991
1010.003	29410
1010.014	28954
1010.025	29336
1010.036	29903
1010.047	30767
1010.058	30841
1010.069	31084
1010.081	30989
1010.092	30438
1010.103	30465
1010.114	29853
1010.125	29224
1010.136	29803
1010.147	30233
1010.158	30154
1010.169	30817
1010.180	31286
1010.191	31605
1010.203	32006
1010.214	33171
1010.225	33521
1010.236	32941
1010.247	32537
1010.258	31991
1010.269	32299
1010.280	32926
1010.291	33204
1010.302	33221
1010.313	33683
1010.325	33765
1010.336	33895
1010.347	34264
1010.358	33957
1010.369	34002
1010.380	34336
1010.391	34013
1010.402	33877
1010.413	34105
1010.424	34038
1010.435	33760
1010.447	33445
1010.458	33000
1010.469	33511
1010.480	33637
1010.491	33714
1010.502	34095
1010.513	34442
1010.524	34512
1010.535	34812
1010.546	35113
1010.557	34846
1010.569	34236
1010.580	33516
1010.591	32671
1010.602	32504
1010.613	32866
1010.624	32080
1010.635	31548
1010.646	31549
1010.657	31563
1010.668	31681
1010.679	32002
1010.691	31235
1010.702	30827
1010.713	30761
1010.724	30538
1010.735	30413
1010.746	30226
1010.757	30103
1010.768	30310
1010.779	30847
1010.790	30777
1010.801	30760
1010.813	30442
1010.824	30182
1010.835	30084
1010.846	30452
1010.857	31161
1010.868	31948
1010.879	31993
1010.890	31908
1010.901	31863
1010.912	32303
1010.923	32154
1010.935	31319
1010.946	31222
1010.957	31120
1010.968	31208
1010.979	30614
1010.990	30096
1011.001	29788
1011.012	29043
1011.023	28730
1011.034	28894
1011.045	29193
1011.057	29573
1011.068	30030
1011.079	30881
1011.090	30973
1011.101	30724
1011.112	30223
1011.123	30082
1011.134	30718
1011.145	31120
1011.156	30881
1011.167	30690
1011.179	30238
1011.190	30299
1011.201	31009
1011.212	32214
1011.223	32686
1011.234	33324
1011.245	32900
1011.256	32418
1011.267	32161
1011.278	32432
1011.290	32078
1011.301	31555
1011.312	31161
1011.323	31488
1011.334	31949
1011.345	32760
1011.356	33122
1011.367	33293
1011.378	33739
1011.389	33611
1011.400	33414
1011.412	33391
1011.423	33588
1011.434	33627
1011.445	33788
1011.456	33051
1011.467	32956
1011.478	33037
1011.489	33287
1011.500	33784
1011.511	33302
1011.523	32317
1011.534	32223
1011.545	32266
1011.556	32438
1011.567	32669
1011.578	33104
1011.589	32703
1011.600	32427
1011.611	32035
1011.622	31963
1011.634	32866
1011.645	32997
1011.656	32786
1011.667	32481
1011.678	32505
1011.689	31605
1011.700	32136
1011.711	32958
1011.722	33254
1011.733	33522
1011.744	33746
1011.756	33452
1011.767	33412
1011.778	32905
1011.789	32345
1011.800	31470
1011.811	31656
1011.822	32086
1011.833	32115
1011.844	31735
1011.855	31531
1011.867	31532
1011.878	31238
1011.889	31308
1011.900	31026
1011.911	31159
1011.922	31381
1011.933	31215
1011.944	30751
1011.955	30269
1011.966	30107
1011.978	30086
1011.989	29903
1012.000	30134
1012.011	30491
1012.022	30644
1012.033	30811
1012.044	30938
1012.055	31033
1012.066	30852
1012.077	30196
1012.089	29549
1012.100	29446
1012.111	29817
1012.122	30544
1012.133	31023
1012.144	31424
1012.155	30926
1012.166	30727
1012.177	30366
1012.188	30934
1012.200	31728
1012.211	32195
1012.222	31709
1012.233	31510
1012.244	31691
1012.255	31111
1012.266	30908
1012.277	31258
1012.288	31628
1012.299	31593
1012.311	31767
1012.322	31679
1012.333	31885
1012.344	32417
1012.355	32703
1012.366	32366
1012.377	31995
1012.388	32127
1012.399	32730
1012.410	32949
1012.422	32829
1012.433	32508
1012.444	32221
1012.455	32348
1012.466	32433
1012.477	32121
1012.488	31180
1012.499	31303
1012.510	31084
1012.521	30551
1012.533	30627
1012.544	30936
1012.555	30725
1012.566	30451
1012.577	30164
1012.588	29929
1012.599	30042
1012.610	30194
1012.621	30541
1012.632	31427
1012.644	31751
1012.655	30867
1012.666	29991
1012.677	30016
1012.688	30704
1012.699	31616
1012.710	31698
1012.721	31233
1012.732	31307
1012.743	30950
1012.755	30924
1012.766	31691
1012.777	32028
1012.788	32065
1012.799	31739
1012.810	31372
1012.821	30400
1012.832	30438
1012.843	30665
1012.854	30104
1012.866	30341
1012.877	30270
1012.888	30596
1012.899	30590
1012.910	30252
1012.921	30180
1012.932	30028
1012.943	29430
1012.954	28666
1012.966	29034
1012.977	29479
1012.988	30230
1012.999	30639
1013.010	30482
1013.021	30732
1013.032	31063
1013.043	30904
1013.054	30774
1013.065	30695
1013.077	30189
1013.088	29749
1013.099	29992
1013.110	30190
1013.121	30200
1013.132	29920
1013.143	29894
1013.154	30113
1013.165	30598
1013.177	30880
1013.188	30440
1013.199	30290
1013.210	30835
1013.221	30727
1013.232	30199
1013.243	29815
1013.254	29769
1013.265	30177
1013.276	30499
1013.288	30549
1013.299	30833
1013.310	31319
1013.321	31684
1013.332	32071
1013.343	32324
1013.354	32229
1013.365	32345
1013.376	32609
1013.388	32816
1013.399	32918
1013.410	32472
1013.421	32361
1013.432	32602
1013.443	32975
1013.454	32994
1013.465	32443
1013.476	31671
1013.487	30857
1013.499	30601
1013.510	30603
1013.521	30480
1013.532	30325
1013.543	30253
1013.554	30337
1013.565	30562
1013.576	31085
1013.587	30958
1013.599	31196
1013.610	30638
1013.621	30156
1013.632	30068
1013.643	30262
1013.654	30560
1013.665	30918
1013.676	31039
1013.687	30784
1013.699	30401
1013.710	30525
1013.721	30733
1013.732	31212
1013.743	31162
1013.754	30661
1013.765	30656
1013.776	30680
1013.787	31098
1013.798	31354
1013.810	31152
1013.821	30508
1013.832	30446
1013.843	30593
1013.854	30532
1013.865	30261
1013.876	30208
1013.887	30436
1013.898	30747
1013.910	30497
1013.921	29820
1013.932	28927
1013.943	28642
1013.954	28533
1013.965	28863
1013.976	29243
1013.987	29101
1013.998	29222
1014.010	29086
1014.021	29503
1014.032	30171
1014.043	30734
1014.054	29997
1014.065	29891
1014.076	29952
1014.087	29178
1014.098	29035
1014.110	29162
1014.121	29062
1014.132	28985
1014.143	29439
1014.154	29226
1014.165	28898
1014.176	29301
1014.187	30122
1014.198	30858
1014.210	31285
1014.221	31610
1014.232	31916
1014.243	32064
1014.254	31320
1014.265	31056
1014.276	30776
1014.287	31885
1014.298	33411
1014.310	33764
1014.321	33059
1014.332	32406
1014.343	32536
1014.354	32186
1014.365	32206
1014.376	32488
1014.387	32545
1014.398	32821
1014.410	32876
1014.421	32703
1014.432	32378
1014.443	31651
1014.454	30703
1014.465	30484
1014.476	30598
1014.487	30825
1014.498	30308
1014.510	29667
1014.521	29596
1014.532	29636
1014.543	29940
1014.554	30178
1014.565	30689
1014.576	30866
1014.587	30527
1014.598	30112
1014.610	29903
1014.621	30140
1014.632	30382
1014.643	30324
1014.654	30381
1014.665	30336
1014.676	30630
1014.687	30820
1014.698	31122
1014.710	31159
1014.721	30443
1014.732	30234
1014.743	30130
1014.754	30031
1014.765	29989
1014.776	30347
1014.787	30455
1014.799	30438
1014.810	30172
1014.821	30486
1014.832	31177
1014.843	30960
1014.854	29941
1014.865	29121
1014.876	28657
1014.887	29049
1014.899	29165
1014.910	28799
1014.921	29071
1014.932	29341
1014.943	29046
1014.954	28244
1014.965	28429
1014.976	28730
1014.987	28540
1014.999	28328
1015.010	28711
1015.021	28783
1015.032	28636
1015.043	28541
1015.054	28233
1015.065	28213
1015.076	27998
1015.087	27360
1015.099	27690
1015.110	28497
1015.121	29327
1015.132	29658
1015.143	29765
1015.154	29959
1015.165	30275
1015.176	30346
1015.188	30200
1015.199	30008
1015.210	29925
1015.221	30361
1015.232	30655
1015.243	30645
1015.254	30376
1015.265	30429
1015.276	30451
1015.288	30587
1015.299	31426
1015.310	32982
1015.321	34363
1015.332	35349
1015.343	36761
1015.354	37880
1015.365	38866
1015.377	39851
1015.388	40371
1015.399	40722
1015.410	41924
1015.421	41839
1015.432	41838
1015.443	41318
1015.454	40333
1015.465	39345
1015.477	38838
1015.488	38198
1015.499	37948
1015.510	37654
1015.521	36940
1015.532	36374
1015.543	35077
1015.554	33923
1015.566	33176
1015.577	32402
1015.588	32504
1015.599	32936
1015.610	33434
1015.621	33594
1015.632	34325
1015.643	34141
1015.654	34209
1015.666	34354
1015.677	33898
1015.688	33804
1015.699	33840
1015.710	33574
1015.721	32916
1015.732	33098
1015.743	33157
1015.755	32633
1015.766	31856
1015.777	31281
1015.788	31406
1015.799	32140
1015.810	32335
1015.821	32409
1015.832	32109
1015.843	31997
1015.855	31976
1015.866	32023
1015.877	32388
1015.888	32035
1015.899	31501
1015.910	31351
1015.921	31479
1015.932	31753
1015.944	31583
1015.955	31374
1015.966	31312
1015.977	31637
1015.988	31665
1015.999	32023
1016.010	32152
1016.021	32143
1016.033	31981
1016.044	31659
1016.055	30527
1016.066	29771
1016.077	30356
1016.088	30760
1016.099	31234
1016.110	31888
1016.121	32244
1016.133	31905
1016.144	31654
1016.155	30728
1016.166	30205
1016.177	30230
1016.188	30011
1016.199	29820
1016.210	29667
1016.222	29564
1016.233	30223
1016.244	31019
1016.255	31638
1016.266	32014
1016.277	32427
1016.288	33129
1016.299	33844
1016.311	33971
1016.322	34273
1016.333	34722
1016.344	35532
1016.355	36669
1016.366	37653
1016.377	38357
1016.388	38289
1016.400	37924
1016.411	37537
1016.422	37117
1016.433	37329
1016.444	37296
1016.455	36992
1016.466	36908
1016.477	36632
1016.489	35674
1016.500	35204
1016.511	35184
1016.522	34779
1016.533	34513
1016.544	34442
1016.555	34063
1016.566	34161
1016.578	33925
1016.589	33272
1016.600	32675
1016.611	32506
1016.622	32356
1016.633	33157
1016.644	33171
1016.655	32282
1016.667	31532
1016.678	31401
1016.689	31742
1016.700	31468
1016.711	31428
1016.722	31559
1016.733	32041
1016.744	32611
1016.756	32339
1016.767	31936
1016.778	32016
1016.789	31946
1016.800	32262
1016.811	32701
1016.822	32595
1016.833	32193
1016.845	32248
1016.856	32375
1016.867	32280
1016.878	31928
1016.889	31259
1016.900	31257
1016.911	31282
1016.922	31418
1016.934	31093
1016.945	31386
1016.956	31518
1016.967	31832
1016.978	31655
1016.989	31044
1017.000	31256
1017.011	31918
1017.023	31961
1017.034	32236
1017.045	32947
1017.056	32457
1017.067	31970
1017.078	31336
1017.089	30463
1017.100	30199
1017.112	30639
1017.123	31041
1017.134	31271
1017.145	31087
1017.156	31620
1017.167	32383
1017.178	33294
1017.189	34254
1017.201	34982
1017.212	35509
1017.223	35095
1017.234	34136
1017.245	33540
1017.256	33773
1017.267	34370
1017.278	34934
1017.290	35377
1017.301	35424
1017.312	35157
1017.323	34653
1017.334	34411
1017.345	34699
1017.356	35426
1017.367	35069
1017.379	34696
1017.390	35070
1017.401	35222
1017.412	36145
1017.423	36725
1017.434	36522
1017.445	36385
1017.456	35921
1017.468	36210
1017.479	36909
1017.490	36595
1017.501	36301
1017.512	35858
1017.523	34621
1017.534	34143
1017.546	34163
1017.557	34007
1017.568	33560
1017.579	33042
1017.590	32826
1017.601	33052
1017.612	33346
1017.623	32744
1017.635	33069
1017.646	33361
1017.657	33327
1017.668	33568
1017.679	34313
1017.690	34772
1017.701	34745
1017.712	34947
1017.724	35169
1017.735	35204
1017.746	35308
1017.757	34873
1017.768	35281
1017.779	35677
1017.790	36010
1017.801	35612
1017.813	35230
1017.824	35119
1017.835	35173
1017.846	35122
1017.857	34777
1017.868	34506
1017.879	34650
1017.891	34471
1017.902	34125
1017.913	34018
1017.924	33485
1017.935	33056
1017.946	33014
1017.957	33655
1017.968	33678
1017.980	34007
1017.991	33581
1018.002	33696
1018.013	33763
1018.024	32778
1018.035	31934
1018.046	31580
1018.058	31774
1018.069	31725
1018.080	31259
1018.091	30674
1018.102	30500
1018.113	30290
1018.124	30701
1018.135	31478
1018.147	32264
1018.158	32309
1018.169	32730
1018.180	32998
1018.191	32425
1018.202	32650
1018.213	33046
1018.225	32465
1018.236	31648
1018.247	31947
1018.258	32688
1018.269	33064
1018.280	32719
1018.291	32718
1018.302	33911
1018.314	34859
1018.325	35533
1018.336	36061
1018.347	36229
1018.358	35782
1018.369	35956
1018.380	36631
1018.391	37922
1018.403	37843
1018.414	37222
1018.425	36816
1018.436	35979
1018.447	35611
1018.458	36189
1018.469	36177
1018.481	35645
1018.492	34842
1018.503	34821
1018.514	35235
1018.525	34746
1018.536	34087
1018.547	33822
1018.559	34142
1018.570	34329
1018.581	34361
1018.592	34062
1018.603	34178
1018.614	33918
1018.625	33713
1018.636	33595
1018.648	33809
1018.659	33999
1018.670	34114
1018.681	34038
1018.692	33489
1018.703	33285
1018.714	33405
1018.726	33659
1018.737	34678
1018.748	35816
1018.759	35951
1018.770	36244
1018.781	36307
1018.792	35527
1018.803	34906
1018.815	34812
1018.826	34535
1018.837	34384
1018.848	34261
1018.859	33807
1018.870	33695
1018.881	33448
1018.893	33282
1018.904	33569
1018.915	33430
1018.926	33209
1018.937	32904
1018.948	32379
1018.959	31871
1018.971	32192
1018.982	32693
1018.993	32627
1019.004	32715
1019.015	32351
1019.026	32280
1019.037	32686
1019.048	32894
1019.060	32763
1019.071	32567
1019.082	32804
1019.093	32614
1019.104	32198
1019.115	32445
1019.126	32469
1019.138	32702
1019.149	33266
1019.160	33336
1019.171	33537
1019.182	33297
1019.193	32985
1019.204	32895
1019.216	32818
1019.227	32314
1019.238	31913
1019.249	31236
1019.260	30675
1019.271	30386
1019.282	30628
1019.294	31034
1019.305	32007
1019.316	33913
1019.327	34905
1019.338	35039
1019.349	34934
1019.360	34646
1019.372	34854
1019.383	35473
1019.394	36127
1019.405	36749
1019.416	36752
1019.427	36409
1019.438	36213
1019.449	36044
1019.461	35543
1019.472	35257
1019.483	35344
1019.494	35344
1019.505	35341
1019.516	35086
1019.527	34686
1019.539	33831
1019.550	33241
1019.561	32053
1019.572	32086
1019.583	32278
1019.594	31893
1019.605	31315
1019.617	31364
1019.628	31454
1019.639	31985
1019.650	32581
1019.661	32904
1019.672	33117
1019.683	32816
1019.695	32839
1019.706	33546
1019.717	34550
1019.728	35312
1019.739	36165
1019.750	36807
1019.761	37064
1019.773	36996
1019.784	36573
1019.795	36060
1019.806	35414
1019.817	35515
1019.828	35781
1019.839	36443
1019.851	36947
1019.862	36543
1019.873	35926
1019.884	35229
1019.895	34154
1019.906	33694
1019.917	32727
1019.929	32352
1019.940	32776
1019.951	32564
1019.962	31827
1019.973	31109
1019.984	31256
1019.995	30974
1020.007	30320
1020.018	30302
1020.029	30273
1020.040	30228
1020.051	29855
1020.062	29477
1020.073	29481
1020.085	29615
1020.096	29886
1020.107	29960
1020.118	30285
1020.129	30359
1020.140	30176
1020.151	29948
1020.163	30067
1020.174	30313
1020.185	30893
1020.196	31020
1020.207	31464
1020.218	31734
1020.229	31635
1020.241	31831
1020.252	32043
1020.263	32578
1020.274	33285
1020.285	33981
1020.296	34553
1020.307	35020
1020.319	35566
1020.330	36328
1020.341	36947
1020.352	36608
1020.363	36086
1020.374	36230
1020.385	36553
1020.397	36584
1020.408	36716
1020.419	36095
1020.430	35451
1020.441	35079
1020.452	34786
1020.463	34721
1020.475	34508
1020.486	33799
1020.497	33572
1020.508	33120
1020.519	31993
1020.530	31486
1020.541	31211
1020.553	30836
1020.564	30330
1020.575	29851
1020.586	30565
1020.597	30774
1020.608	31001
1020.619	31083
1020.631	31789
1020.642	32181
1020.653	32131
1020.664	31753
1020.675	31427
1020.686	30974
1020.697	31606
1020.709	32840
1020.720	33809
1020.731	34049
1020.742	34918
1020.753	35048
1020.764	35215
1020.776	35020
1020.787	34221
1020.798	33054
1020.809	32774
1020.820	32715
1020.831	33212
1020.842	33293
1020.854	33073
1020.865	32201
1020.876	31879
1020.887	31844
1020.898	31626
1020.909	31442
1020.920	31388
1020.932	32019
1020.943	32080
1020.954	31572
1020.965	31137
1020.976	31552
1020.987	31437
1020.998	30683
1021.010	30933
1021.021	30478
1021.032	30318
1021.043	30203
1021.054	30394
1021.065	30691
1021.076	31273
1021.088	31794
1021.099	32253
1021.110	31568
1021.121	30769
1021.132	30572
1021.143	30604
1021.155	31043
1021.166	31067
1021.177	31697
1021.188	32683
1021.199	33397
1021.210	33838
1021.221	33889
1021.233	33124
1021.244	33059
1021.255	33208
1021.266	34198
1021.277	34810
1021.288	34884
1021.299	35691
1021.311	37823
1021.322	39550
1021.333	40480
1021.344	42069
1021.355	44277
1021.366	45926
1021.378	46942
1021.389	48780
1021.400	49540
1021.411	49834
1021.422	49842
1021.433	48729
1021.444	48068
1021.456	48063
1021.467	47477
1021.478	46465
1021.489	44758
1021.500	43274
1021.511	42433
1021.522	41695
1021.534	39656
1021.545	37818
1021.556	36396
1021.567	35699
1021.578	35981
1021.589	36145
1021.601	35875
1021.612	35720
1021.623	35728
1021.634	34969
1021.645	34032
1021.656	33950
1021.667	33695
1021.679	33480
1021.690	33280
1021.701	32940
1021.712	33274
1021.723	34009
1021.734	33432
1021.746	32839
1021.757	33105
1021.768	33301
1021.779	33274
1021.790	33547
1021.801	33841
1021.812	34179
1021.824	33922
1021.835	33106
1021.846	32770
1021.857	33253
1021.868	33155
1021.879	33060
1021.890	32850
1021.902	32804
1021.913	33005
1021.924	32583
1021.935	32196
1021.946	31463
1021.957	30972
1021.969	30422
1021.980	30400
1021.991	30560
1022.002	30744
1022.013	30881
1022.024	30774
1022.035	31065
1022.047	31389
1022.058	32114
1022.069	31951
1022.080	31850
[truncated: 103,130 more rows]
