# Supplementary material for: Ribosome-mediated biosynthesis of pyridazinone oligomers in vitro
Source: Nat Commun. 2022 Oct 24;13:6322. doi: 10.1038/s41467-022-33701-2 (PMC9592601; doi:10.1038/s41467-022-33701-2)
Supplement: Supplementary file 3 — Source Data [file 41467_2022_33701_MOESM3_ESM.zip › Supplementary Figure 4B/0_3/1/1Ref/acqu]

##TITLE=  XMASS Parameter file
##JCAMPDX=  5.0
##DATATYPE=  CONTINUOUS MASS SPECTRUM
##ORIGIN=  XMASS, Bruker-Daltonics (USA) and Bruker-Daltonik (GER)
##OWNER=  TOF User
##SPECTROMETER/DATASYSTEM=  Bruker Flex Series
##.SPECTROMETER TYPE=  TOF
##.INLET=  DIRECT
##.IONIZATION MODE=  LD+
##$ACQMID= 0 
##$ACQVSMA= 3 
##$ACQVSMI= 0 
##$ADC= 1 
##$ANT= no 
##$AOfs= 65.8 
##$AQOP_m= 1 
##$AQ_mod= 0 
##$ATTEN= 54 
##$AccE= 20000 
##$AccE_is= 0 
##$AppTyp= 0 
##$BYTORDA= 0 
##$CIDOn= no 
##$CTOF= 0 
##$Calmet= 0 
##$CapEnt= -4000 
##$CapExit= 0 
##$CapHtr= 0 
##$Corona= 0 
##$Cycle= 100 
##$Cyl= 0 
##$DATE= 0 
##$DCOff1= 0 
##$DComp= no 
##$DE= 625 
##$DELAY= 0 
##$DIGTYP= 18 
##$DPCAL1= 0.32917401 
##$DR_end= 6 
##$DR_set= 12 
##$DR_strt= 12 
##$DS= 0 
##$DTATYPE= 0 
##$DW= 0.079999998 
##$DataTyp= 0 
##$DefDly= 0 
##$DeflOff= 30 
##$DigDep= 10 
##$DigTrig= 100 
##$DryFlow= 0 
##$DrySW= 0 
##$DryTemp= 150 
##$EOSTime= 0.92799997 
##$EndP= -3500 
##$Enhance= no 
##$EsiMode= 0 
##$Extract= 0 
##$FASTON= no 
##$FOV= 20 
##$FPCAL1= 1 
##$FPCAL2= 0 
##$FPCAL3= 0 
##$FPMASS= 2466.7 
##$FPON= no 
##$FPSHIFT= 0 
##$FW= 2500 
##$Flatlin= no 
##$FpWinHi= 0 
##$FpWinLo= 0 
##$GDEDLY= 0 
##$GDEON= no 
##$GDETime= 0 
##$GSpotId= 0 
##$GSpotno= 0 
##$GatStr= 0 
##$Gate= 100 
##$HITURBO= no 
##$HPCML3= 0 
##$HPClBHi= 0 
##$HPClBLo= 0 
##$HPClOrd= 0 
##$HPClUse= yes 
##$HiMassT= 0 
##$Hpcgc0= 0 
##$Hpcgc2= 0 
##$IS2BNDV= 0 
##$ISD= no 
##$InstTyp= 18 
##$IsCalib= no 
##$LASP= 1 
##$LBNDVAL= 0 
##$LINDIS= 0 
##$LLNSBND= no 
##$LasFoc= 86 
##$LftHV1= 0 
##$LftHV2= 0 
##$Lift1= 0 
##$Lift2= 0 
##$MC2= 4 
##$ML1= 20000 
##$ML1_raw= 400000 
##$ML2= 0 
##$ML2_raw= 0 
##$ML3= 0 
##$ML3_raw= 0 
##$MSupMz= 799.994314758575 
##$MW_low= 15 
##$MapMode= 0 
##$Masserr= 1000 
##$MatSup= 1 
##$NBL= 1 
##$NC= 0 
##$NS= 16 
##$NSdigit= 1 
##$NebFlow= 0 
##$NebSW= 0 
##$NebTemp= 30 
##$NoSHOTS= 500 
##$OFFSET= 1000 
##$PAPS= 0 
##$PIEDLY= 150 
##$PIEMode= 1 
##$POLARI= 1 
##$PR= 1 
##$PULSER= 10 
##$PULSREP= 10000 
##$Parent= 1000 
##$RBNDVAL= 0 
##$REPHZ= 1000 
##$RFAmp= 600 
##$RFFreq= 5 
##$RG= 1 
##$RLNSBND= no 
##$RTSmoo= 0 
##$Realign= 0 
##$Ref2= 1.085 
##$Ref3= 8.65 
##$RefFull= 0 
##$ReflE= 0 
##$Repel= 20 
##$RetTime= 0 
##$RunDId= 0 
##$RunId= 0 
##$SF= 0 
##$SFO1= 0 
##$SPType= 0 
##$SW= 0 
##$SW_p= 100 
##$SampId= 0 
##$Sens1= 100 
##$Sens2= 0 
##$Skim1= 20 
##$SumShot= 0 
##$Sync= 1 
##$TD= 109160 
##$TIB= 5 
##$TLft= 0 
##$TLftCor= 0 
##$TLift= 0 
##$TPLMS= 0 
##$TargId= 0 
##$TgCount= 0 
##$Trans= 100 
##$Trap= 45 
##$UBg= 0 
##$UDeflL= 0 
##$UGrid= 0 
##$UIS2BND= no 
##$ULensR= 0 
##$UPAcc= 0 
##$URepel= 9000 
##$Udefl= 0 
##$UdetL= 0 
##$UdetR= 2.05655590820313 
##$Uhim= 0 
##$Uhimass= 0 
##$Uis1= 20 
##$Uis2= 17.43 
##$Ulens= 11.2 
##$Uref_is= 0 
##$Urefl= 20.83 
##$XLens= -50 
##$YMAX_a= 2273 
##$YMIN_a= 206 
##$ACQMETH= <D:\Methods\flexControlMethods\RP_500-4000_Da_IMSERC_2019.par> 
##$AQ_DATE= <2020-01-29T13:10:35-06:00> 
##$AUNM= <> 
##$AXMeth= <> 
##$CALME= (0..15) 
0 0 0 0 0 0 0 0 
0 0 0 0 0 0 0 0 
##$CALMR= (0..15) 
0 0 0 0 0 0 0 0 
0 0 0 0 0 0 0 0 
##$CALNAM1= <> 
##$CALNAM2= <> 
##$CALNAM3= <> 
##$CALNAM4= <> 
##$CALNAM5= <> 
##$CALNAM6= <> 
##$CALNAM7= <> 
##$CHIPNO= <0> 
##$CMT1= <> 
##$CMT2= <> 
##$CMT3= <> 
##$CMT4= <> 
##$CalStar= <<?xml version="1.0" encoding="UTF-8"?><cs version="1.0"><ca>ReferenceMassAssignement</ca><cm>Cubic Enhanced</cm><cd>2020-01-29T13:04:03-06:00</cd><cr>OK</cr><pn>flexControl</pn><pv>2.2.35.7</pv><un>flex-user</un><mcl>PeptideCalibStandard mono</mcl><cocp>7</cocp><devb>289.86087</devb><deca>0.44864496</deca><acs><ac><rv>54343.959</rv><mb>1046.8652</mb><ma>1046.5417</ma><cm>1046.5418</cm><cn>Angiotensin_II_[M+H]+_mono</cn><me>0.10754</me><tol>0</tol></ac><ac><rv>60445.28</rv><mb>1297.0537</mb><ma>1296.6851</ma><cm>1296.6848</cm><cn>Angiotensin_I_[M+H]+_mono</cn><me>0.25035</me><tol>0</tol></ac><ac><rv>61615.508</rv><mb>1348.1137</mb><ma>1347.7357</ma><cm>1347.7354</cm><cn>Substance_P_[M+H]+_mono</cn><me>0.23038</me><tol>0</tol></ac><ac><rv>67507.821</rv><mb>1620.2517</mb><ma>1619.8211</ma><cm>1619.8223</cm><cn>Bombesin[M+H]+_mono</cn><me>0.72957</me><tol>0</tol></ac><ac><rv>76675.974</rv><mb>2093.6168</mb><ma>2093.0876</ma><cm>2093.0862</cm><cn>ACTH_clip(1-17)[M+H]+_mono</cn><me>0.65751</me><tol>0</tol></ac><ac><rv>83171.609</rv><mb>2465.8051</mb><ma>2465.1975</ma><cm>2465.1983</cm><cn>ACTH_clip(18-39)[M+H]+_mono</cn><me>0.33824</me><tol>0</tol></ac><ac><rv>93912.17</rv><mb>3148.2012</mb><ma>3147.4711</ma><cm>3147.471</cm><cn>Somatostatin(28)[M+H]+_mono</cn><me>0.03711</me><tol>0</tol></ac></acs></cs>> 
##$D= (0..31) 
0 0 0 0 0 0 0 0 
0 0 0 0 0 0 0 0 
0 0 0 0 0 0 0 0 
0 0 0 0 0 0 0 0 
##$DOMNAME= <> 
##$FAMeth= <> 
##$FASTCal= <> 
##$FCVer= <4.0.46.0_867_879> 
##$GEOFILE= <> 
##$Gelcode= <> 
##$HPCStr= <> 
##$HPCal= (0..31) 
0 0 0 0 0 0 0 0 
0 0 0 0 0 0 0 0 
0 0 0 0 0 0 0 0 
0 0 0 0 0 0 0 0 
##$ID_raw= <f3c4ed1e-b642-478d-8c8b-09f4e623287d> 
##$IN= (0..31) 
0.001 0.001 0.001 0.001 0.001 0.001 0.001 0.001 
0.001 0.001 0.001 0.001 0.001 0.001 0.001 0.001 
0.001 0.001 0.001 0.001 0.001 0.001 0.001 0.001 
0.001 0.001 0.001 0.001 0.001 0.001 0.001 0.001 
##$INSTRUM= <BG70-RAPIDFLEX> 
##$InstrID= <1845998.10172> 
##$LIFTC= (0..2) 
0 0 0 
##$MOTPOS= <(14780.000000,-11260.000000)> 
##$Mctrlst= <> 
##$NTBCal= <V3.0CCalibrator 12 1 0 0 -2147483648 2147483647  V1.0CHPCData  Order 0 vCoeff V1.0VectorDouble 0  c2 0 c0 0 minMass 0 maxMass 0 bUse 0 endCHPCData V1.0CTOF2CalibrationConstants 53130.400000000001 0.20000000000000001 356.17527541841719 357146.62027705938 -0.12663473293599492 0.00053925870373352093 -1.1664921120817588 22 V1.0CTOF2CalibrationConstants 53130.400000000001 0.20000000000000001 356.17527541841719 357146.62027705938 -0.12663473293599492 0.00053925870373352093 -1.1664921120817588 22  > 
##$NTBCalr= <V3.0CCalibrator 12 1 0 0 -2147483648 2147483647  V1.0CHPCData  Order 0 vCoeff V1.0VectorDouble 0  c2 0 c0 0 minMass 0 maxMass 0 bUse 0 endCHPCData V1.0CTOF2CalibrationConstants 53130.400000000001 0.20000000000000001 356.17527541841719 357146.62027705938 -0.12663473293599492 0.00053925870373352093 -1.1664921120817588 22 V1.0CTOF2CalibrationConstants 53130.400000000001 0.20000000000000001 356.17527541841719 357146.62027705938 -0.12663473293599492 0.00053925870373352093 -1.1664921120817588 22  > 
##$OS9PATH= <> 
##$OpId= <flex-user> 
##$P= (0..31) 
0 0 0 0 0 0 0 0 
0 0 0 0 0 0 0 0 
0 0 0 0 0 0 0 0 
0 0 0 0 0 0 0 0 
##$PARNM= <> 
##$PATCHNO= <3> 
##$PATH= <D:\Data\Jewett\Lee-Joon\2020-01-29\pJL1-gammaketo-Thr-Strep_2\0_3\1\1Ref> 
##$PDELAY= (0..3) 
10 10 10 10 
##$PDURA= (0..3) 
10 10 10 10 
##$PEPURL= <pep_search> 
##$PLMSC= (0..2) 
0 0 0 
##$PULPROG= <> 
##$PostPr= <> 
##$QS= (0..7) 
83 83 83 83 83 83 83 83 
##$RUNNM= <> 
##$SMOPTS= (0..15) 
0 0 0 0 0 0 0 0 
0 0 0 0 0 0 0 0 
##$SPOTNO= <3> 
##$TgIDS= <G_543dadc5-9299-450d-9755-70a6d8d9dc0e> 
##$TgSer= <> 
##$TgTyp= <> 
##$VDLIST= <DDDDDDDDDDDDDDD> 
##$VOLTNM= <> 
##$WEND= (0..3) 
30000 30000 30000 30000 
##$WINY= (0..3) 
3 3 3 3 
##$WSTART= (0..3) 
0 0 0 0 
##$Warplc1= <> 
##$Warplc2= <> 
##$XACQVS= <3.0> 
##$Xml1= <> 
##END=
