# Supplementary material for: Ribosome-mediated biosynthesis of pyridazinone oligomers in vitro
Source: Nat Commun. 2022 Oct 24;13:6322. doi: 10.1038/s41467-022-33701-2 (PMC9592601; doi:10.1038/s41467-022-33701-2)
Supplement: Supplementary file 3 — Source Data [file 41467_2022_33701_MOESM3_ESM.zip › Supplementary Figure 5C/0_9/1/1Ref/acqu]

##TITLE=  XMASS Parameter file
##JCAMPDX=  5.0
##DATATYPE=  CONTINUOUS MASS SPECTRUM
##ORIGIN=  XMASS, Bruker-Daltonics (USA) and Bruker-Daltonik (GER)
##OWNER=  TOF User
##SPECTROMETER/DATASYSTEM=  Bruker Flex Series
##.SPECTROMETER TYPE=  TOF
##.INLET=  DIRECT
##.IONIZATION MODE=  LD+
##$ACQMID= 0 
##$ACQVSMA= 3 
##$ACQVSMI= 0 
##$ADC= 1 
##$ANT= no 
##$AOfs= 65.8 
##$AQOP_m= 1 
##$AQ_mod= 2 
##$ATTEN= 48 
##$AccE= 20000 
##$AccE_is= 0 
##$AppTyp= 0 
##$BYTORDA= 0 
##$CIDOn= no 
##$CTOF= 0 
##$Calmet= 1 
##$CapEnt= -4000 
##$CapExit= 0 
##$CapHtr= 0 
##$Corona= 0 
##$Cycle= 100 
##$Cyl= 0 
##$DATE= 0 
##$DCOff1= 0 
##$DComp= no 
##$DE= 625 
##$DELAY= 53156 
##$DIGTYP= 18 
##$DPCAL1= 0.32917401 
##$DR_end= 6 
##$DR_set= 12 
##$DR_strt= 12 
##$DS= 0 
##$DTATYPE= 0 
##$DW= 0.2 
##$DataTyp= 0 
##$DefDly= 0 
##$DeflOff= 30 
##$DigDep= 10 
##$DigTrig= 100 
##$DryFlow= 0 
##$DrySW= 0 
##$DryTemp= 150 
##$EOSTime= 0.92799997 
##$EndP= -3500 
##$Enhance= no 
##$EsiMode= 0 
##$Extract= 0 
##$FASTON= no 
##$FOV= 20 
##$FPCAL1= 1 
##$FPCAL2= 0 
##$FPCAL3= 0 
##$FPMASS= 2466.7 
##$FPON= no 
##$FPSHIFT= 0 
##$FW= 2500 
##$Flatlin= no 
##$FpWinHi= 0 
##$FpWinLo= 0 
##$GDEDLY= 0 
##$GDEON= no 
##$GDETime= 0 
##$GSpotId= 0 
##$GSpotno= 0 
##$GatStr= 0 
##$Gate= 100 
##$HITURBO= no 
##$HPCML3= 0 
##$HPClBHi= 0 
##$HPClBLo= 0 
##$HPClOrd= 0 
##$HPClUse= no 
##$HiMassT= 0 
##$Hpcgc0= 0 
##$Hpcgc2= 0 
##$IS2BNDV= 0 
##$ISD= no 
##$InstTyp= 18 
##$IsCalib= no 
##$LASP= 1 
##$LBNDVAL= 0 
##$LINDIS= 0 
##$LLNSBND= no 
##$LasFoc= 86 
##$LftHV1= 0 
##$LftHV2= 0 
##$Lift1= 0 
##$Lift2= 0 
##$MC2= 4 
##$ML1= 355775.615945642 
##$ML1_raw= 400000 
##$ML2= 272.153400434236 
##$ML2_raw= 0 
##$ML3= -0.180135444978957 
##$ML3_raw= 0 
##$MSupMz= 800.714839713681 
##$MW_low= 15 
##$MapMode= 0 
##$Masserr= 0.41456497 
##$MatSup= 1 
##$NBL= 1 
##$NC= 0 
##$NS= 16 
##$NSdigit= 1 
##$NebFlow= 0 
##$NebSW= 0 
##$NebTemp= 30 
##$NoSHOTS= 500 
##$OFFSET= 1000 
##$PAPS= 0 
##$PIEDLY= 150 
##$PIEMode= 1 
##$POLARI= 1 
##$PR= 1 
##$PULSER= 10 
##$PULSREP= 10000 
##$Parent= 1000 
##$RBNDVAL= 0 
##$REPHZ= 1000 
##$RFAmp= 600 
##$RFFreq= 5 
##$RG= 1 
##$RLNSBND= no 
##$RTSmoo= 0 
##$Realign= 0 
##$Ref2= 1.085 
##$Ref3= 8.65 
##$RefFull= 0 
##$ReflE= 0 
##$Repel= 20 
##$RetTime= 0 
##$RunDId= 0 
##$RunId= 0 
##$SF= 0 
##$SFO1= 0 
##$SPType= 0 
##$SW= 0 
##$SW_p= 100 
##$SampId= 0 
##$Sens1= 100 
##$Sens2= 0 
##$Skim1= 20 
##$SumShot= 0 
##$Sync= 1 
##$TD= 110975 
##$TIB= 5 
##$TLft= 0 
##$TLftCor= 0 
##$TLift= 0 
##$TPLMS= 0 
##$TargId= 0 
##$TgCount= 0 
##$Trans= 100 
##$Trap= 45 
##$UBg= 0 
##$UDeflL= 0 
##$UGrid= 0 
##$UIS2BND= no 
##$ULensR= 0 
##$UPAcc= 0 
##$URepel= 9000 
##$Udefl= 0 
##$UdetL= 0 
##$UdetR= 2.05655590820313 
##$Uhim= 0 
##$Uhimass= 0 
##$Uis1= 20 
##$Uis2= 17.43 
##$Ulens= 11.2 
##$Uref_is= 0 
##$Urefl= 20.83 
##$XLens= -50 
##$YMAX_a= 4346 
##$YMIN_a= 0 
##$ACQMETH= <D:\Methods\flexControlMethods\RP_500-4000_Da_IMSERC_2019.par> 
##$AQ_DATE= <2020-12-25T14:27:55-06:00> 
##$AUNM= <> 
##$AXMeth= <> 
##$CALME= (0..15) 
0 0 0 0 0 0 0 0 
0 0 0 0 0 0 0 0 
##$CALMR= (0..15) 
0 0 0 0 0 0 0 0 
0 0 0 0 0 0 0 0 
##$CALNAM1= <> 
##$CALNAM2= <> 
##$CALNAM3= <> 
##$CALNAM4= <> 
##$CALNAM5= <> 
##$CALNAM6= <> 
##$CALNAM7= <> 
##$CHIPNO= <0> 
##$CMT1= <> 
##$CMT2= <> 
##$CMT3= <> 
##$CMT4= <> 
##$CalStar= <<?xml version="1.0" encoding="UTF-8"?><cs version="1.0"><ca>ReferenceMassAssignement</ca><cm>Cubic Enhanced</cm><cd>2020-11-23T11:23:29-06:00</cd><cr>OK</cr><pn>flexControl</pn><pv>2.2.35.7</pv><un>flex-user</un><mcl>PeptideCalibStandard mono</mcl><cocp>8</cocp><devb>2.1273365</devb><deca>0.41456498</deca><acs><ac><rv>46289.649</rv><mb>757.39603</mb><ma>757.39924</ma><cm>757.39916</cm><cn>Bradykinin(1-7)_[M+H]+_mono</cn><me>0.10796</me><tol>0</tol></ac><ac><rv>54346.186</rv><mb>1046.5394</mb><ma>1046.5412</ma><cm>1046.5418</cm><cn>Angiotensin_II_[M+H]+_mono</cn><me>0.59137</me><tol>0</tol></ac><ac><rv>60447.519</rv><mb>1296.6868</mb><ma>1296.6856</ma><cm>1296.6848</cm><cn>Angiotensin_I_[M+H]+_mono</cn><me>0.61694</me><tol>0</tol></ac><ac><rv>61617.745</rv><mb>1347.7376</mb><ma>1347.7359</ma><cm>1347.7354</cm><cn>Substance_P_[M+H]+_mono</cn><me>0.3601</me><tol>0</tol></ac><ac><rv>67510.092</rv><mb>1619.8246</mb><ma>1619.8214</ma><cm>1619.8223</cm><cn>Bombesin[M+H]+_mono</cn><me>0.55129</me><tol>0</tol></ac><ac><rv>76678.284</rv><mb>2093.0879</mb><ma>2093.0861</ma><cm>2093.0862</cm><cn>ACTH_clip(1-17)[M+H]+_mono</cn><me>0.062605</me><tol>0</tol></ac><ac><rv>83174.074</rv><mb>2465.1983</mb><ma>2465.1987</ma><cm>2465.1983</cm><cn>ACTH_clip(18-39)[M+H]+_mono</cn><me>0.1505</me><tol>0</tol></ac><ac><rv>93915.065</rv><mb>3147.475</mb><ma>3147.4709</ma><cm>3147.471</cm><cn>Somatostatin(28)[M+H]+_mono</cn><me>0.030229</me><tol>0</tol></ac></acs></cs>> 
##$D= (0..31) 
0 0 0 0 0 0 0 0 
0 0 0 0 0 0 0 0 
0 0 0 0 0 0 0 0 
0 0 0 0 0 0 0 0 
##$DOMNAME= <> 
##$FAMeth= <> 
##$FASTCal= <> 
##$FCVer= <4.0.46.0_867_879> 
##$GEOFILE= <> 
##$Gelcode= <> 
##$HPCStr= <> 
##$HPCal= (0..31) 
0 0 0 0 0 0 0 0 
0 0 0 0 0 0 0 0 
0 0 0 0 0 0 0 0 
0 0 0 0 0 0 0 0 
##$ID_raw= <8302d3ba-0f31-4aae-9ce0-aa8feede4600> 
##$IN= (0..31) 
0.001 0.001 0.001 0.001 0.001 0.001 0.001 0.001 
0.001 0.001 0.001 0.001 0.001 0.001 0.001 0.001 
0.001 0.001 0.001 0.001 0.001 0.001 0.001 0.001 
0.001 0.001 0.001 0.001 0.001 0.001 0.001 0.001 
##$INSTRUM= <BG70-RAPIDFLEX> 
##$InstrID= <1845998.10172> 
##$LIFTC= (0..2) 
0 0 0 
##$MOTPOS= <(14270.000000,-25492.500000)> 
##$Mctrlst= <> 
##$NTBCal= <V3.0CCalibrator 12 1 0 0 -2147483648 2147483647  V1.0CHPCData  Order 0 vCoeff V1.0VectorDouble 0  c2 0 c0 0 minMass 0 maxMass 0 bUse 0 endCHPCData V1.0CTOF2CalibrationConstants 53156.400000000001 0.20000000000000001 272.15340043423566 355775.61594564241 -0.18013544497895687 0.00087474001515192544 -0.13056768051238329 22 V1.0CTOF2CalibrationConstants 53156.400000000001 0.20000000000000001 272.15340043423566 355775.61594564241 -0.18013544497895687 0.00087474001515192544 -0.13056768051238329 22  > 
##$NTBCalr= <V3.0CCalibrator 12 1 0 0 -2147483648 2147483647  V1.0CHPCData  Order 0 vCoeff V1.0VectorDouble 0  c2 0 c0 0 minMass 0 maxMass 0 bUse 0 endCHPCData V1.0CTOF2CalibrationConstants 53156.400000000001 0.20000000000000001 272.15340043423566 355775.61594564241 -0.18013544497895687 0.00087474001515192544 -0.13056768051238329 22 V1.0CTOF2CalibrationConstants 53156.400000000001 0.20000000000000001 272.15340043423566 355775.61594564241 -0.18013544497895687 0.00087474001515192544 -0.13056768051238329 22  > 
##$OS9PATH= <> 
##$OpId= <flex-user> 
##$P= (0..31) 
0 0 0 0 0 0 0 0 
0 0 0 0 0 0 0 0 
0 0 0 0 0 0 0 0 
0 0 0 0 0 0 0 0 
##$PARNM= <> 
##$PATCHNO= <9> 
##$PATH= <D:\Data\Jewett\Lee-Joon\2020-12-25\gammaKetoEthyl-Hz_Hecht_4\0_9\1\1Ref> 
##$PDELAY= (0..3) 
10 10 10 10 
##$PDURA= (0..3) 
10 10 10 10 
##$PEPURL= <pep_search> 
##$PLMSC= (0..2) 
0 0 0 
##$PULPROG= <> 
##$PostPr= <> 
##$QS= (0..7) 
83 83 83 83 83 83 83 83 
##$RUNNM= <> 
##$SMOPTS= (0..15) 
0 0 0 0 0 0 0 0 
0 0 0 0 0 0 0 0 
##$SPOTNO= <9> 
##$TgIDS= <G_f505a79a-785a-454f-93a4-ebeefd261585> 
##$TgSer= <> 
##$TgTyp= <> 
##$VDLIST= <DDDDDDDDDDDDDDD> 
##$VOLTNM= <> 
##$WEND= (0..3) 
30000 30000 30000 30000 
##$WINY= (0..3) 
3 3 3 3 
##$WSTART= (0..3) 
0 0 0 0 
##$Warplc1= <> 
##$Warplc2= <> 
##$XACQVS= <3.0> 
##$Xml1= <> 
##END=
