# Supplementary material for: Ribosome-mediated biosynthesis of pyridazinone oligomers in vitro
Source: Nat Commun. 2022 Oct 24;13:6322. doi: 10.1038/s41467-022-33701-2 (PMC9592601; doi:10.1038/s41467-022-33701-2)
Supplement: Supplementary file 3 — Source Data [file 41467_2022_33701_MOESM3_ESM.zip › Supplementary Figure 6A/0_D5/1/1SRef/210902_GKPheSMet-Ala_0_D5_1.txt]

999.905 318
999.916 317
999.928 317
999.939 316
999.950 315
999.961 314
999.972 313
999.983 311
999.994 310
1000.005 308
1000.016 306
1000.027 304
1000.038 302
1000.049 299
1000.060 297
1000.071 294
1000.082 289
1000.093 293
1000.104 303
1000.115 309
1000.126 305
1000.137 294
1000.148 279
1000.159 264
1000.170 253
1000.181 237
1000.192 214
1000.203 187
1000.214 167
1000.225 154
1000.236 148
1000.247 138
1000.259 126
1000.270 115
1000.281 106
1000.292 103
1000.303 104
1000.314 107
1000.325 116
1000.336 126
1000.347 127
1000.358 115
1000.369 101
1000.380 93
1000.391 92
1000.402 95
1000.413 103
1000.424 111
1000.435 118
1000.446 110
1000.457 101
1000.468 97
1000.479 101
1000.490 108
1000.501 102
1000.512 91
1000.523 95
1000.534 114
1000.545 147
1000.556 191
1000.567 245
1000.579 311
1000.590 379
1000.601 450
1000.612 519
1000.623 584
1000.634 642
1000.645 689
1000.656 722
1000.667 738
1000.678 739
1000.689 742
1000.700 749
1000.711 752
1000.722 744
1000.733 736
1000.744 729
1000.755 718
1000.766 703
1000.777 666
1000.788 616
1000.799 551
1000.810 484
1000.821 420
1000.832 357
1000.843 317
1000.854 290
1000.865 268
1000.877 246
1000.888 232
1000.899 226
1000.910 227
1000.921 221
1000.932 214
1000.943 202
1000.954 193
1000.965 186
1000.976 175
1000.987 163
1000.998 157
1001.009 155
1001.020 164
1001.031 172
1001.042 181
1001.053 188
1001.064 200
1001.075 197
1001.086 182
1001.097 161
1001.108 125
1001.119 88
1001.130 61
1001.141 54
1001.152 57
1001.163 51
1001.175 42
1001.186 26
1001.197 9
1001.208 -9
1001.219 -19
1001.230 -19
1001.241 -14
1001.252 -2
1001.263 16
1001.274 38
1001.285 63
1001.296 84
1001.307 100
1001.318 116
1001.329 132
1001.340 154
1001.351 186
1001.362 217
1001.373 242
1001.384 263
1001.395 281
1001.406 289
1001.417 309
1001.428 327
1001.439 332
1001.451 332
1001.462 342
1001.473 352
1001.484 366
1001.495 380
1001.506 390
1001.517 398
1001.528 410
1001.539 426
1001.550 442
1001.561 464
1001.572 491
1001.583 523
1001.594 551
1001.605 575
1001.616 589
1001.627 598
1001.638 597
1001.649 599
1001.660 609
1001.671 631
1001.682 658
1001.693 684
1001.704 700
1001.716 716
1001.727 719
1001.738 720
1001.749 722
1001.760 713
1001.771 700
1001.782 689
1001.793 672
1001.804 651
1001.815 633
1001.826 610
1001.837 585
1001.848 559
1001.859 549
1001.870 553
1001.881 568
1001.892 597
1001.903 637
1001.914 683
1001.925 725
1001.936 762
1001.947 789
1001.958 820
1001.969 853
1001.981 902
1001.992 955
1002.003 1009
1002.014 1064
1002.025 1109
1002.036 1138
1002.047 1164
1002.058 1185
1002.069 1206
1002.080 1213
1002.091 1204
1002.102 1183
1002.113 1156
1002.124 1126
1002.135 1099
1002.146 1065
1002.157 1027
1002.168 981
1002.179 936
1002.190 913
1002.201 894
1002.212 880
1002.223 876
1002.235 886
1002.246 894
1002.257 898
1002.268 901
1002.279 892
1002.290 879
1002.301 864
1002.312 865
1002.323 876
1002.334 895
1002.345 911
1002.356 937
1002.367 967
1002.378 1001
1002.389 1028
1002.400 1043
1002.411 1047
1002.422 1048
1002.433 1055
1002.444 1064
1002.455 1072
1002.466 1077
1002.478 1084
1002.489 1090
1002.500 1095
1002.511 1105
1002.522 1118
1002.533 1128
1002.544 1142
1002.555 1149
1002.566 1140
1002.577 1109
1002.588 1076
1002.599 1042
1002.610 1000
1002.621 960
1002.632 933
1002.643 925
1002.654 929
1002.665 936
1002.676 938
1002.687 954
1002.698 972
1002.710 996
1002.721 1019
1002.732 1044
1002.743 1074
1002.754 1106
1002.765 1144
1002.776 1183
1002.787 1226
1002.798 1264
1002.809 1296
1002.820 1318
1002.831 1334
1002.842 1341
1002.853 1340
1002.864 1328
1002.875 1301
1002.886 1259
1002.897 1216
1002.908 1181
1002.919 1160
1002.930 1129
1002.942 1085
1002.953 1035
1002.964 994
1002.975 975
1002.986 962
1002.997 949
1003.008 941
1003.019 945
1003.030 952
1003.041 961
1003.052 972
1003.063 993
1003.074 1018
1003.085 1032
1003.096 1035
1003.107 1033
1003.118 1044
1003.129 1050
1003.140 1058
1003.151 1071
1003.163 1092
1003.174 1109
1003.185 1121
1003.196 1116
1003.207 1098
1003.218 1076
1003.229 1055
1003.240 1029
1003.251 1000
1003.262 961
1003.273 921
1003.284 886
1003.295 857
1003.306 830
1003.317 797
1003.328 765
1003.339 738
1003.350 713
1003.361 689
1003.372 674
1003.384 667
1003.395 662
1003.406 641
1003.417 606
1003.428 585
1003.439 588
1003.450 609
1003.461 631
1003.472 665
1003.483 705
1003.494 736
1003.505 754
1003.516 757
1003.527 748
1003.538 734
1003.549 722
1003.560 727
1003.571 747
1003.582 772
1003.593 788
1003.605 806
1003.616 823
1003.627 835
1003.638 840
1003.649 846
1003.660 846
1003.671 842
1003.682 834
1003.693 818
1003.704 797
1003.715 771
1003.726 739
1003.737 699
1003.748 678
1003.759 684
1003.770 698
1003.781 711
1003.792 718
1003.804 716
1003.815 715
1003.826 710
1003.837 712
1003.848 708
1003.859 707
1003.870 712
1003.881 725
1003.892 750
1003.903 776
1003.914 786
1003.925 788
1003.936 794
1003.947 796
1003.958 789
1003.969 776
1003.980 763
1003.991 747
1004.002 726
1004.014 700
1004.025 660
1004.036 614
1004.047 571
1004.058 529
1004.069 497
1004.080 489
1004.091 489
1004.102 485
1004.113 476
1004.124 462
1004.135 456
1004.146 463
1004.157 463
1004.168 471
1004.179 474
1004.190 476
1004.201 474
1004.213 470
1004.224 469
1004.235 474
1004.246 482
1004.257 494
1004.268 518
1004.279 558
1004.290 597
1004.301 625
1004.312 651
1004.323 671
1004.334 693
1004.345 713
1004.356 724
1004.367 735
1004.378 748
1004.389 752
1004.400 752
1004.412 753
1004.423 745
1004.434 730
1004.445 707
1004.456 685
1004.467 665
1004.478 651
1004.489 636
1004.500 624
1004.511 604
1004.522 575
1004.533 550
1004.544 548
1004.555 552
1004.566 559
1004.577 566
1004.588 578
1004.600 600
1004.611 627
1004.622 637
1004.633 646
1004.644 670
1004.655 703
1004.666 737
1004.677 759
1004.688 771
1004.699 790
1004.710 811
1004.721 818
1004.732 822
1004.743 827
1004.754 825
1004.765 823
1004.776 820
1004.787 822
1004.799 823
1004.810 820
1004.821 807
1004.832 793
1004.843 785
1004.854 778
1004.865 777
1004.876 774
1004.887 745
1004.898 702
1004.909 661
1004.920 623
1004.931 592
1004.942 565
1004.953 546
1004.964 540
1004.976 544
1004.987 543
1004.998 538
1005.009 537
1005.020 533
1005.031 530
1005.042 521
1005.053 504
1005.064 492
1005.075 481
1005.086 473
1005.097 471
1005.108 465
1005.119 460
1005.130 459
1005.141 468
1005.152 488
1005.164 512
1005.175 531
1005.186 540
1005.197 544
1005.208 540
1005.219 532
1005.230 527
1005.241 530
1005.252 545
1005.263 565
1005.274 582
1005.285 594
1005.296 603
1005.307 611
1005.318 609
1005.329 595
1005.341 576
1005.352 543
1005.363 512
1005.374 494
1005.385 476
1005.396 461
1005.407 454
1005.418 449
1005.429 446
1005.440 440
1005.451 440
1005.462 450
1005.473 468
1005.484 477
1005.495 479
1005.506 486
1005.518 493
1005.529 497
1005.540 499
1005.551 496
1005.562 490
1005.573 487
1005.584 479
1005.595 455
1005.606 427
1005.617 400
1005.628 371
1005.639 330
1005.650 275
1005.661 231
1005.672 202
1005.683 187
1005.695 191
1005.706 210
1005.717 223
1005.728 241
1005.739 271
1005.750 304
1005.761 349
1005.772 404
1005.783 466
1005.794 532
1005.805 590
1005.816 633
1005.827 663
1005.838 680
1005.849 675
1005.860 660
1005.872 643
1005.883 619
1005.894 593
1005.905 570
1005.916 543
1005.927 510
1005.938 470
1005.949 416
1005.960 351
1005.971 295
1005.982 255
1005.993 231
1006.004 213
1006.015 200
1006.026 192
1006.038 190
1006.049 191
1006.060 203
1006.071 220
1006.082 233
1006.093 245
1006.104 259
1006.115 265
1006.126 251
1006.137 234
1006.148 216
1006.159 194
1006.170 178
1006.181 172
1006.192 177
1006.204 189
1006.215 203
1006.226 224
1006.237 245
1006.248 255
1006.259 255
1006.270 253
1006.281 250
1006.292 256
1006.303 274
1006.314 294
1006.325 313
1006.336 336
1006.347 356
1006.358 370
1006.370 378
1006.381 386
1006.392 386
1006.403 381
1006.414 370
1006.425 359
1006.436 351
1006.447 338
1006.458 328
1006.469 324
1006.480 319
1006.491 320
1006.502 334
1006.513 356
1006.524 380
1006.536 401
1006.547 413
1006.558 423
1006.569 426
1006.580 424
1006.591 430
1006.602 437
1006.613 437
1006.624 443
1006.635 459
1006.646 479
1006.657 502
1006.668 519
1006.679 531
1006.691 536
1006.702 539
1006.713 540
1006.724 526
1006.735 509
1006.746 487
1006.757 466
1006.768 453
1006.779 437
1006.790 423
1006.801 410
1006.812 405
1006.823 405
1006.834 413
1006.845 417
1006.857 409
1006.868 388
1006.879 362
1006.890 344
1006.901 332
1006.912 339
1006.923 362
1006.934 397
1006.945 433
1006.956 485
1006.967 544
1006.978 602
1006.989 664
1007.000 725
1007.012 778
1007.023 821
1007.034 860
1007.045 892
1007.056 911
1007.067 928
1007.078 939
1007.089 946
1007.100 951
1007.111 943
1007.122 940
1007.133 928
1007.144 900
1007.155 867
1007.167 831
1007.178 778
1007.189 713
1007.200 644
1007.211 575
1007.222 517
1007.233 470
1007.244 432
1007.255 391
1007.266 342
1007.277 280
1007.288 227
1007.299 190
1007.310 161
1007.322 141
1007.333 126
1007.344 108
1007.355 93
1007.366 80
1007.377 75
1007.388 85
1007.399 114
1007.410 144
1007.421 174
1007.432 206
1007.443 238
1007.454 269
1007.466 299
1007.477 327
1007.488 359
1007.499 389
1007.510 410
1007.521 423
1007.532 428
1007.543 422
1007.554 421
1007.565 426
1007.576 421
1007.587 413
1007.598 405
1007.609 399
1007.621 406
1007.632 416
1007.643 419
1007.654 423
1007.665 428
1007.676 426
1007.687 424
1007.698 423
1007.709 430
1007.720 443
1007.731 453
1007.742 457
1007.753 464
1007.765 479
1007.776 482
1007.787 483
1007.798 488
1007.809 488
1007.820 487
1007.831 487
1007.842 479
1007.853 482
1007.864 497
1007.875 524
1007.886 574
1007.897 628
1007.909 675
1007.920 730
1007.931 793
1007.942 851
1007.953 902
1007.964 938
1007.975 965
1007.986 984
1007.997 989
1008.008 978
1008.019 968
1008.030 952
1008.041 933
1008.052 912
1008.064 887
1008.075 858
1008.086 825
1008.097 777
1008.108 723
1008.119 672
1008.130 620
1008.141 571
1008.152 531
1008.163 511
1008.174 502
1008.185 506
1008.197 511
1008.208 510
1008.219 505
1008.230 503
1008.241 514
1008.252 526
1008.263 529
1008.274 515
1008.285 486
1008.296 459
1008.307 443
1008.318 435
1008.329 426
1008.341 412
1008.352 402
1008.363 390
1008.374 381
1008.385 378
1008.396 374
1008.407 377
1008.418 379
1008.429 380
1008.440 394
1008.451 412
1008.462 442
1008.473 472
1008.485 500
1008.496 526
1008.507 533
1008.518 529
1008.529 518
1008.540 501
1008.551 490
1008.562 484
1008.573 472
1008.584 446
1008.595 420
1008.606 392
1008.617 362
1008.629 342
1008.640 324
1008.651 308
1008.662 293
1008.673 274
1008.684 260
1008.695 250
1008.706 238
1008.717 222
1008.728 211
1008.739 208
1008.750 212
1008.762 237
1008.773 282
1008.784 327
1008.795 357
1008.806 371
1008.817 378
1008.828 384
1008.839 380
1008.850 385
1008.861 389
1008.872 389
1008.883 395
1008.895 404
1008.906 416
1008.917 428
1008.928 429
1008.939 420
1008.950 416
1008.961 433
1008.972 464
1008.983 499
1008.994 532
1009.005 554
1009.016 567
1009.027 576
1009.039 579
1009.050 575
1009.061 576
1009.072 583
1009.083 596
1009.094 615
1009.105 631
1009.116 624
1009.127 606
1009.138 593
1009.149 578
1009.160 556
1009.172 525
1009.183 495
1009.194 465
1009.205 445
1009.216 440
1009.227 441
1009.238 436
1009.249 419
1009.260 411
1009.271 418
1009.282 438
1009.293 466
1009.305 485
1009.316 495
1009.327 491
1009.338 475
1009.349 458
1009.360 437
1009.371 409
1009.382 376
1009.393 345
1009.404 319
1009.415 292
1009.426 271
1009.438 250
1009.449 225
1009.460 209
1009.471 203
1009.482 207
1009.493 214
1009.504 230
1009.515 256
1009.526 288
1009.537 327
1009.548 369
1009.560 406
1009.571 435
1009.582 466
1009.593 501
1009.604 520
1009.615 532
1009.626 540
1009.637 538
1009.648 529
1009.659 509
1009.670 480
1009.681 445
1009.693 399
1009.704 353
1009.715 305
1009.726 247
1009.737 195
1009.748 150
1009.759 121
1009.770 100
1009.781 92
1009.792 100
1009.803 119
1009.814 146
1009.826 172
1009.837 197
1009.848 222
1009.859 247
1009.870 274
1009.881 302
1009.892 329
1009.903 353
1009.914 378
1009.925 396
1009.936 413
1009.948 428
1009.959 434
1009.970 432
1009.981 427
1009.992 416
1010.003 401
1010.014 390
1010.025 378
1010.036 362
1010.047 340
1010.058 312
1010.069 288
1010.081 272
1010.092 269
1010.103 271
1010.114 275
1010.125 276
1010.136 268
1010.147 256
1010.158 248
1010.169 240
1010.180 233
1010.191 235
1010.203 242
1010.214 254
1010.225 269
1010.236 283
1010.247 298
1010.258 317
1010.269 346
1010.280 372
1010.291 397
1010.302 422
1010.313 446
1010.325 470
1010.336 497
1010.347 510
1010.358 514
1010.369 519
1010.380 517
1010.391 510
1010.402 502
1010.413 499
1010.424 497
1010.435 480
1010.447 450
1010.458 414
1010.469 375
1010.480 343
1010.491 316
1010.502 290
1010.513 277
1010.524 268
1010.535 256
1010.546 244
1010.557 230
1010.569 222
1010.580 227
1010.591 247
1010.602 265
1010.613 262
1010.624 248
1010.635 238
1010.646 235
1010.657 239
1010.668 242
1010.679 246
1010.691 261
1010.702 284
1010.713 305
1010.724 323
1010.735 338
1010.746 349
1010.757 355
1010.768 353
1010.779 353
1010.790 352
1010.801 342
1010.813 334
1010.824 328
1010.835 329
1010.846 332
1010.857 333
1010.868 338
1010.879 343
1010.890 344
1010.901 356
1010.912 368
1010.923 367
1010.935 346
1010.946 324
1010.957 307
1010.968 297
1010.979 297
1010.990 306
1011.001 313
1011.012 319
1011.023 327
1011.034 333
1011.045 337
1011.057 336
1011.068 330
1011.079 320
1011.090 302
1011.101 276
1011.112 246
1011.123 218
1011.134 183
1011.145 160
1011.156 153
1011.167 161
1011.179 174
1011.190 192
1011.201 213
1011.212 230
1011.223 233
1011.234 232
1011.245 227
1011.256 217
1011.267 214
1011.278 221
1011.290 230
1011.301 239
1011.312 242
1011.323 234
1011.334 211
1011.345 186
1011.356 169
1011.367 156
1011.378 144
1011.389 129
1011.400 105
1011.412 70
1011.423 33
1011.434 5
1011.445 -10
1011.456 -24
1011.467 -37
1011.478 -32
1011.489 -20
1011.500 -8
1011.511 4
1011.523 23
1011.534 53
1011.545 76
1011.556 96
1011.567 125
1011.578 164
1011.589 205
1011.600 237
1011.611 253
1011.622 269
1011.634 282
1011.645 287
1011.656 293
1011.667 298
1011.678 302
1011.689 307
1011.700 307
1011.711 302
1011.722 301
1011.733 291
1011.744 274
1011.756 263
1011.767 254
1011.778 243
1011.789 229
1011.800 221
1011.811 218
1011.822 218
1011.833 226
1011.844 242
1011.855 257
1011.867 267
1011.878 268
1011.889 271
1011.900 276
1011.911 290
1011.922 310
1011.933 327
1011.944 344
1011.955 369
1011.966 386
1011.978 391
1011.989 386
1012.000 377
1012.011 372
1012.022 384
1012.033 404
1012.044 425
1012.055 447
1012.066 462
1012.077 472
1012.089 480
1012.100 480
1012.111 475
1012.122 466
1012.133 450
1012.144 436
1012.155 422
1012.166 400
1012.177 374
1012.188 341
1012.200 304
1012.211 266
1012.222 227
1012.233 194
1012.244 162
1012.255 128
1012.266 82
1012.277 25
1012.288 -28
1012.299 -75
1012.311 -114
1012.322 -134
1012.333 -128
1012.344 -100
1012.355 -61
1012.366 -33
1012.377 -7
1012.388 23
1012.399 52
1012.410 72
1012.422 80
1012.433 86
1012.444 96
1012.455 115
1012.466 143
1012.477 174
1012.488 200
1012.499 211
1012.510 215
1012.521 210
1012.533 197
1012.544 179
1012.555 163
1012.566 150
1012.577 136
1012.588 121
1012.599 97
1012.610 82
1012.621 75
1012.632 73
1012.644 79
1012.655 97
1012.666 118
1012.677 132
1012.688 142
1012.699 153
1012.710 174
1012.721 188
1012.732 189
1012.743 182
1012.755 172
1012.766 165
1012.777 169
1012.788 179
1012.799 191
1012.810 191
1012.821 190
1012.832 189
1012.843 191
1012.854 191
1012.866 183
1012.877 171
1012.888 155
1012.899 132
1012.910 109
1012.921 80
1012.932 48
1012.943 24
1012.954 3
1012.966 -6
1012.977 -4
1012.988 6
1012.999 19
1013.010 37
1013.021 61
1013.032 86
1013.043 105
1013.054 111
1013.065 114
1013.077 124
1013.088 139
1013.099 153
1013.110 177
1013.121 198
1013.132 211
1013.143 217
1013.154 224
1013.165 233
1013.177 233
1013.188 223
1013.199 204
1013.210 176
1013.221 149
1013.232 122
1013.243 94
1013.254 65
1013.265 44
1013.276 31
1013.288 27
1013.299 25
1013.310 17
1013.321 8
1013.332 7
1013.343 18
1013.354 39
1013.365 70
1013.376 90
1013.388 104
1013.399 123
1013.410 144
1013.421 171
1013.432 201
1013.443 227
1013.454 250
1013.465 264
1013.476 274
1013.487 284
1013.499 298
1013.510 314
1013.521 317
1013.532 318
1013.543 304
1013.554 277
1013.565 248
1013.576 225
1013.587 205
1013.599 189
1013.610 166
1013.621 138
1013.632 107
1013.643 77
1013.654 57
1013.665 50
1013.676 42
1013.687 36
1013.699 19
1013.710 -9
1013.721 -36
1013.732 -50
1013.743 -51
1013.754 -40
1013.765 -34
1013.776 -39
1013.787 -36
1013.798 -35
1013.810 -33
1013.821 -24
1013.832 -11
1013.843 9
1013.854 24
1013.865 34
1013.876 36
1013.887 45
1013.898 69
1013.910 93
1013.921 107
1013.932 113
1013.943 107
1013.954 93
1013.965 76
1013.976 58
1013.987 32
1013.998 -0
1014.010 -33
1014.021 -60
1014.032 -95
1014.043 -131
1014.054 -152
1014.065 -162
1014.076 -163
1014.087 -164
1014.098 -173
1014.110 -184
1014.121 -196
1014.132 -210
1014.143 -220
1014.154 -222
1014.165 -213
1014.176 -197
1014.187 -176
1014.198 -158
1014.210 -140
1014.221 -119
1014.232 -103
1014.243 -91
1014.254 -76
1014.265 -64
1014.276 -57
1014.287 -57
1014.298 -57
1014.310 -57
1014.321 -63
1014.332 -70
1014.343 -74
1014.354 -68
1014.365 -56
1014.376 -36
1014.387 -12
1014.398 0
1014.410 3
1014.421 -3
1014.432 -21
1014.443 -41
1014.454 -56
1014.465 -62
1014.476 -55
1014.487 -42
1014.498 -24
1014.510 1
1014.521 32
1014.532 54
1014.543 69
1014.554 85
1014.565 99
1014.576 112
1014.587 123
1014.598 128
1014.610 127
1014.621 126
1014.632 132
1014.643 131
1014.654 127
1014.665 126
1014.676 133
1014.687 145
1014.698 149
1014.710 143
1014.721 127
1014.732 100
1014.743 74
1014.754 56
1014.765 47
1014.776 44
1014.787 43
1014.799 41
1014.810 51
1014.821 68
1014.832 82
1014.843 88
1014.854 82
1014.865 67
1014.876 50
1014.887 37
1014.899 30
1014.910 31
1014.921 37
1014.932 42
1014.943 40
1014.954 33
1014.965 24
1014.976 16
1014.987 16
1014.999 26
1015.010 42
1015.021 57
1015.032 65
1015.043 64
1015.054 69
1015.065 83
1015.076 104
1015.087 126
1015.099 141
1015.110 147
1015.121 148
1015.132 148
1015.143 147
1015.154 137
1015.165 119
1015.176 90
1015.188 63
1015.199 44
1015.210 29
1015.221 19
1015.232 9
1015.243 -3
1015.254 -13
1015.265 -17
1015.276 -15
1015.288 -12
1015.299 -1
1015.310 23
1015.321 46
1015.332 69
1015.343 87
1015.354 99
1015.365 103
1015.377 111
1015.388 128
1015.399 140
1015.410 141
1015.421 134
1015.432 122
1015.443 106
1015.454 96
1015.465 93
1015.477 112
1015.488 154
1015.499 220
1015.510 295
1015.521 387
1015.532 489
1015.543 594
1015.554 706
1015.566 819
1015.577 935
1015.588 1051
1015.599 1152
1015.610 1230
1015.621 1283
1015.632 1323
1015.643 1358
1015.654 1375
1015.666 1382
1015.677 1381
1015.688 1368
1015.699 1329
1015.710 1268
1015.721 1188
1015.732 1095
1015.743 996
1015.755 890
1015.766 778
1015.777 669
1015.788 581
1015.799 525
1015.810 497
1015.821 477
1015.832 458
1015.843 442
1015.855 433
1015.866 431
1015.877 433
1015.888 438
1015.899 444
1015.910 452
1015.921 454
1015.932 444
1015.944 422
1015.955 400
1015.966 385
1015.977 377
1015.988 366
1015.999 356
1016.010 345
1016.021 319
1016.033 279
1016.044 236
1016.055 196
1016.066 155
1016.077 109
1016.088 63
1016.099 16
1016.110 -26
1016.121 -51
1016.133 -59
1016.144 -71
1016.155 -93
1016.166 -108
1016.177 -109
1016.188 -96
1016.199 -69
1016.210 -40
1016.222 -13
1016.233 19
1016.244 45
1016.255 66
1016.266 85
1016.277 107
1016.288 138
1016.299 167
1016.311 195
1016.322 227
1016.333 259
1016.344 280
1016.355 296
1016.366 308
1016.377 322
1016.388 331
1016.400 330
1016.411 324
1016.422 315
1016.433 303
1016.444 289
1016.455 278
1016.466 279
1016.477 277
1016.489 289
1016.500 318
1016.511 368
1016.522 437
1016.533 510
1016.544 580
1016.555 651
1016.566 720
1016.578 783
1016.589 841
1016.600 891
1016.611 944
1016.622 990
1016.633 1029
1016.644 1063
1016.655 1088
1016.667 1095
1016.678 1086
1016.689 1073
1016.700 1050
1016.711 1023
1016.722 987
1016.733 942
1016.744 890
1016.756 837
1016.767 786
1016.778 731
1016.789 682
1016.800 636
1016.811 597
1016.822 573
1016.833 548
1016.845 534
1016.856 522
1016.867 511
1016.878 499
1016.889 479
1016.900 453
1016.911 435
1016.922 420
1016.934 407
1016.945 396
1016.956 384
1016.967 374
1016.978 359
1016.989 344
1017.000 334
1017.011 335
1017.023 352
1017.034 379
1017.045 407
1017.056 423
1017.067 429
1017.078 422
1017.089 418
1017.100 414
1017.112 404
1017.123 389
1017.134 371
1017.145 365
1017.156 362
1017.167 361
1017.178 371
1017.189 382
1017.201 391
1017.212 392
1017.223 390
1017.234 379
1017.245 365
1017.256 336
1017.267 294
1017.278 257
1017.290 231
1017.301 216
1017.312 201
1017.323 192
1017.334 185
1017.345 181
1017.356 177
1017.367 175
1017.379 167
1017.390 147
1017.401 117
1017.412 90
1017.423 80
1017.434 78
1017.445 79
1017.456 93
1017.468 120
1017.479 161
1017.490 212
1017.501 261
1017.512 302
1017.523 334
1017.534 369
1017.546 404
1017.557 434
1017.568 452
1017.579 475
1017.590 496
1017.601 519
1017.612 548
1017.623 580
1017.635 605
1017.646 622
1017.657 634
1017.668 642
1017.679 646
1017.690 652
1017.701 660
1017.712 654
1017.724 634
1017.735 605
1017.746 581
1017.757 568
1017.768 559
1017.779 548
1017.790 541
1017.801 532
1017.813 517
1017.824 498
1017.835 473
1017.846 456
1017.857 448
1017.868 444
1017.879 448
1017.891 465
1017.902 487
1017.913 514
1017.924 536
1017.935 547
1017.946 555
1017.957 557
1017.968 555
1017.980 553
1017.991 551
1018.002 547
1018.013 541
1018.024 540
1018.035 529
1018.046 506
1018.058 484
1018.069 460
1018.080 442
1018.091 424
1018.102 399
1018.113 364
1018.124 340
1018.135 315
1018.147 296
1018.158 286
1018.169 281
1018.180 280
1018.191 279
1018.202 283
1018.213 302
1018.225 317
1018.236 314
1018.247 298
1018.258 280
1018.269 267
1018.280 269
1018.291 282
1018.302 294
1018.314 304
1018.325 314
1018.336 320
1018.347 327
1018.358 333
1018.369 336
1018.380 340
1018.391 346
1018.403 340
1018.414 327
1018.425 307
1018.436 290
1018.447 281
1018.458 281
1018.469 276
1018.481 275
1018.492 276
1018.503 273
1018.514 282
1018.525 293
1018.536 306
1018.547 311
1018.559 309
1018.570 305
1018.581 309
1018.592 328
1018.603 351
1018.614 379
1018.625 409
1018.636 434
1018.648 463
1018.659 492
1018.670 515
1018.681 533
1018.692 550
1018.703 559
1018.714 560
1018.726 557
1018.737 544
1018.748 531
1018.759 524
1018.770 522
1018.781 519
1018.792 513
1018.803 509
1018.815 509
1018.826 508
1018.837 505
1018.848 509
1018.859 514
1018.870 513
1018.881 500
1018.893 484
1018.904 468
1018.915 453
1018.926 436
1018.937 421
1018.948 423
1018.959 431
1018.971 438
1018.982 441
1018.993 439
1019.004 435
1019.015 434
1019.026 433
1019.037 423
1019.048 408
1019.060 386
1019.071 359
1019.082 333
1019.093 322
1019.104 314
1019.115 295
1019.126 272
1019.138 249
1019.149 223
1019.160 209
1019.171 203
1019.182 206
1019.193 214
1019.204 206
1019.216 189
1019.227 174
1019.238 161
1019.249 155
1019.260 158
1019.271 163
1019.282 178
1019.294 192
1019.305 209
1019.316 232
1019.327 260
1019.338 291
1019.349 329
1019.360 357
1019.372 378
1019.383 408
1019.394 435
1019.405 460
1019.416 484
1019.427 514
1019.438 531
1019.449 539
1019.461 553
1019.472 569
1019.483 596
1019.494 625
1019.505 638
1019.516 639
1019.527 635
1019.539 618
1019.550 598
1019.561 581
1019.572 566
1019.583 558
1019.594 548
1019.605 529
1019.617 515
1019.628 507
1019.639 499
1019.650 495
1019.661 489
1019.672 488
1019.683 486
1019.695 481
1019.706 484
1019.717 498
1019.728 502
1019.739 501
1019.750 507
1019.761 518
1019.773 529
1019.784 541
1019.795 553
1019.806 551
1019.817 544
1019.828 530
1019.839 510
1019.851 493
1019.862 480
1019.873 460
1019.884 440
1019.895 418
1019.906 387
1019.917 357
1019.929 330
1019.940 305
1019.951 291
1019.962 280
1019.973 265
1019.984 265
1019.995 278
1020.007 295
1020.018 315
1020.029 343
1020.040 376
1020.051 405
1020.062 424
1020.073 434
1020.085 440
1020.096 436
1020.107 429
1020.118 419
1020.129 410
1020.140 401
1020.151 399
1020.163 390
1020.174 369
1020.185 343
1020.196 312
1020.207 274
1020.218 238
1020.229 199
1020.241 161
1020.252 139
1020.263 128
1020.274 128
1020.285 139
1020.296 154
1020.307 174
1020.319 207
1020.330 241
1020.341 266
1020.352 288
1020.363 306
1020.374 321
1020.385 327
1020.397 323
1020.408 319
1020.419 320
1020.430 322
1020.441 333
1020.452 347
1020.463 356
1020.475 363
1020.486 368
1020.497 367
1020.508 364
1020.519 359
1020.530 352
1020.541 344
1020.553 335
1020.564 320
1020.575 311
1020.586 306
1020.597 310
1020.608 318
1020.619 322
1020.631 318
1020.642 314
1020.653 315
1020.664 324
1020.675 336
1020.686 349
1020.697 358
1020.709 363
1020.720 367
1020.731 375
1020.742 384
1020.753 395
1020.764 398
1020.776 387
1020.787 366
1020.798 343
1020.809 338
1020.820 342
1020.831 345
1020.842 341
1020.854 338
1020.865 343
1020.876 346
1020.887 341
1020.898 336
1020.909 341
1020.920 345
1020.932 349
1020.943 347
1020.954 337
1020.965 327
1020.976 321
1020.987 322
1020.998 328
1021.010 335
1021.021 338
1021.032 346
1021.043 351
1021.054 350
1021.065 342
1021.076 323
1021.088 296
1021.099 258
1021.110 219
1021.121 196
1021.132 191
1021.143 189
1021.155 183
1021.166 179
1021.177 181
1021.188 182
1021.199 183
1021.210 175
1021.221 165
1021.233 162
1021.244 164
1021.255 155
1021.266 144
1021.277 133
1021.288 117
1021.299 102
1021.311 84
1021.322 72
1021.333 63
1021.344 58
1021.355 58
1021.366 60
1021.378 52
1021.389 39
1021.400 31
1021.411 33
1021.422 40
1021.433 62
1021.444 99
1021.456 157
1021.467 226
1021.478 304
1021.489 417
1021.500 564
1021.511 737
1021.522 922
1021.534 1130
1021.545 1353
1021.556 1579
1021.567 1801
1021.578 2013
1021.589 2212
1021.601 2406
1021.612 2574
1021.623 2711
1021.634 2823
1021.645 2896
1021.656 2927
1021.667 2925
1021.679 2891
1021.690 2836
1021.701 2758
1021.712 2651
1021.723 2527
1021.734 2386
1021.746 2238
1021.757 2073
1021.768 1901
1021.779 1732
1021.790 1574
1021.801 1422
1021.812 1291
1021.824 1194
1021.835 1123
1021.846 1069
1021.857 1018
1021.868 977
1021.879 934
1021.890 887
1021.902 847
1021.913 812
1021.924 784
1021.935 754
1021.946 710
1021.957 660
1021.969 604
1021.980 541
1021.991 484
1022.002 442
1022.013 415
1022.024 393
1022.035 371
1022.047 340
1022.058 306
1022.069 261
1022.080 215
1022.091 164
1022.102 122
1022.114 90
1022.125 65
1022.136 54
1022.147 65
1022.158 89
1022.169 118
1022.180 140
1022.192 166
1022.203 195
1022.214 221
1022.225 244
1022.236 264
1022.247 280
1022.259 289
1022.270 295
1022.281 303
1022.292 314
1022.303 327
1022.314 340
1022.326 345
1022.337 346
1022.348 348
1022.359 336
1022.370 314
1022.381 279
1022.392 242
1022.404 201
1022.415 179
1022.426 175
1022.437 183
1022.448 188
1022.459 194
1022.471 214
1022.482 247
1022.493 284
1022.504 337
1022.515 402
1022.526 483
1022.537 580
1022.549 682
1022.560 790
1022.571 904
1022.582 1013
1022.593 1109
1022.604 1197
1022.616 1280
1022.627 1356
1022.638 1419
1022.649 1468
1022.660 1505
1022.671 1538
1022.683 1556
1022.694 1555
1022.705 1542
1022.716 1520
1022.727 1486
1022.738 1439
1022.749 1376
1022.761 1297
1022.772 1200
1022.783 1097
1022.794 993
1022.805 900
1022.816 818
1022.828 749
1022.839 705
1022.850 674
1022.861 653
1022.872 637
1022.883 613
1022.894 585
1022.906 545
1022.917 502
1022.928 470
1022.939 455
1022.950 456
1022.961 461
1022.973 452
1022.984 437
1022.995 424
1023.006 414
1023.017 398
1023.028 381
1023.040 364
1023.051 344
1023.062 321
1023.073 289
1023.084 248
1023.095 214
1023.107 184
1023.118 165
1023.129 149
1023.140 151
1023.151 176
1023.162 217
1023.173 260
1023.185 284
1023.196 291
1023.207 292
1023.218 299
1023.229 308
1023.240 323
1023.252 345
1023.263 362
1023.274 373
1023.285 373
1023.296 364
1023.307 348
1023.319 331
1023.330 308
1023.341 287
1023.352 259
1023.363 235
1023.374 218
1023.386 207
1023.397 198
1023.408 191
1023.419 192
1023.430 199
1023.441 217
1023.452 245
1023.464 283
1023.475 338
1023.486 393
1023.497 440
1023.508 478
1023.519 510
1023.531 547
1023.542 591
1023.553 650
1023.564 702
1023.575 751
1023.586 794
1023.598 833
1023.609 873
1023.620 911
1023.631 940
1023.642 949
1023.653 940
1023.665 930
1023.676 928
1023.687 920
1023.698 911
1023.709 899
1023.720 877
1023.732 847
1023.743 820
1023.754 795
1023.765 770
1023.776 748
1023.787 725
1023.799 708
1023.810 695
1023.821 675
1023.832 657
1023.843 636
1023.854 625
1023.866 626
1023.877 632
1023.888 641
1023.899 641
1023.910 641
1023.921 643
1023.932 651
1023.944 660
1023.955 661
1023.966 641
1023.977 616
1023.988 599
1023.999 587
1024.011 571
1024.022 546
1024.033 512
1024.044 480
1024.055 449
1024.066 429
1024.078 421
1024.089 407
1024.100 387
1024.111 365
1024.122 347
1024.133 336
1024.145 326
1024.156 318
1024.167 309
1024.178 304
1024.189 314
1024.200 326
1024.212 328
1024.223 321
1024.234 320
1024.245 325
1024.256 330
1024.267 331
1024.279 320
1024.290 299
1024.301 270
1024.312 245
1024.323 223
1024.334 197
1024.346 174
1024.357 158
1024.368 142
1024.379 133
1024.390 121
1024.401 112
1024.413 100
1024.424 78
1024.435 68
1024.446 72
1024.457 94
1024.468 119
1024.480 144
1024.491 168
1024.502 191
1024.513 223
1024.524 258
1024.535 294
1024.547 322
1024.558 347
1024.569 367
1024.580 377
1024.591 375
1024.602 375
1024.614 375
1024.625 366
1024.636 359
1024.647 361
1024.658 367
1024.669 366
1024.681 361
1024.692 351
1024.703 332
1024.714 319
1024.725 306
1024.736 293
1024.748 284
1024.759 275
1024.770 272
1024.781 273
1024.792 273
1024.803 268
1024.815 266
1024.826 260
1024.837 247
1024.848 229
1024.859 215
1024.870 216
1024.882 216
1024.893 213
1024.904 204
1024.915 199
1024.926 209
1024.938 230
1024.949 247
1024.960 257
1024.971 273
1024.982 281
1024.993 277
1025.005 268
1025.016 264
1025.027 255
1025.038 242
1025.049 234
1025.060 222
1025.072 204
1025.083 200
1025.094 199
1025.105 190
1025.116 183
1025.127 176
1025.139 162
1025.150 141
1025.161 117
1025.172 93
1025.183 77
1025.194 77
1025.206 83
1025.217 83
1025.228 76
1025.239 67
1025.250 68
1025.261 85
1025.273 95
1025.284 94
1025.295 84
1025.306 74
1025.317 73
1025.328 77
1025.340 91
1025.351 104
1025.362 109
1025.373 105
1025.384 100
1025.396 88
1025.407 80
1025.418 88
1025.429 97
1025.440 100
1025.451 108
1025.463 111
1025.474 113
1025.485 116
1025.496 117
1025.507 106
1025.518 88
1025.530 69
1025.541 51
1025.552 29
1025.563 8
1025.574 -5
1025.585 -2
1025.597 5
1025.608 3
1025.619 -1
1025.630 -1
1025.641 14
1025.652 40
1025.664 60
1025.675 79
1025.686 90
1025.697 95
1025.708 93
1025.720 93
1025.731 97
1025.742 102
1025.753 115
1025.764 126
1025.775 130
1025.787 135
1025.798 140
1025.809 148
1025.820 152
1025.831 150
1025.842 144
1025.854 132
1025.865 115
1025.876 103
1025.887 93
1025.898 83
1025.909 68
1025.921 52
1025.932 35
1025.943 23
1025.954 19
1025.965 21
1025.977 18
1025.988 8
1025.999 2
1026.010 -1
1026.021 -2
1026.032 4
1026.044 19
1026.055 42
1026.066 65
1026.077 83
1026.088 105
1026.099 126
1026.111 147
1026.122 179
1026.133 205
1026.144 226
1026.155 239
1026.167 243
1026.178 238
1026.189 229
1026.200 221
1026.211 224
1026.222 225
1026.234 219
1026.245 216
1026.256 210
1026.267 203
1026.278 191
1026.289 175
1026.301 144
1026.312 100
1026.323 58
1026.334 27
1026.345 1
1026.357 -18
1026.368 -21
1026.379 -11
1026.390 3
1026.401 11
1026.412 17
1026.424 18
1026.435 18
1026.446 15
1026.457 13
1026.468 11
1026.479 18
1026.491 30
1026.502 50
1026.513 70
1026.524 96
1026.535 131
1026.547 166
1026.558 188
1026.569 203
1026.580 211
1026.591 206
1026.602 201
1026.614 200
1026.625 207
1026.636 219
1026.647 235
1026.658 252
1026.670 280
1026.681 313
1026.692 345
1026.703 385
1026.714 421
1026.725 453
1026.737 481
1026.748 502
1026.759 514
1026.770 518
1026.781 512
1026.792 498
1026.804 483
1026.815 471
1026.826 456
1026.837 437
1026.848 414
1026.860 392
1026.871 370
1026.882 338
1026.893 297
1026.904 256
1026.915 218
1026.927 183
1026.938 154
1026.949 132
1026.960 119
1026.971 108
1026.983 94
1026.994 82
1027.005 77
1027.016 66
1027.027 55
1027.038 47
1027.050 35
1027.061 23
1027.072 17
1027.083 11
1027.094 -1
1027.106 -22
1027.117 -52
1027.128 -81
1027.139 -105
1027.150 -122
1027.161 -131
1027.173 -133
1027.184 -127
1027.195 -117
1027.206 -107
1027.217 -96
1027.229 -82
1027.240 -74
1027.251 -62
1027.262 -46
1027.273 -32
1027.284 -14
1027.296 5
1027.307 19
1027.318 22
1027.329 14
1027.340 2
1027.352 -18
1027.363 -25
1027.374 -31
1027.385 -36
1027.396 -28
1027.407 -8
1027.419 10
1027.430 12
1027.441 12
1027.452 18
1027.463 30
1027.475 46
1027.486 62
1027.497 83
1027.508 102
1027.519 111
1027.530 114
1027.542 110
1027.553 104
1027.564 98
1027.575 88
1027.586 78
1027.598 74
1027.609 66
1027.620 50
1027.631 28
1027.642 0
1027.654 -19
1027.665 -32
1027.676 -26
1027.687 -9
1027.698 11
1027.709 36
1027.721 68
1027.732 105
1027.743 141
1027.754 170
1027.765 202
1027.777 251
1027.788 297
1027.799 326
1027.810 345
1027.821 362
1027.832 376
1027.844 378
1027.855 368
1027.866 360
1027.877 355
1027.888 351
1027.900 346
1027.911 332
1027.922 320
1027.933 312
1027.944 298
1027.956 279
1027.967 261
1027.978 240
1027.989 220
1028.000 199
1028.011 182
1028.023 162
1028.034 134
1028.045 107
1028.056 76
1028.067 49
1028.079 25
1028.090 -6
1028.101 -31
1028.112 -51
1028.123 -70
1028.134 -81
1028.146 -80
1028.157 -74
1028.168 -66
1028.179 -61
1028.190 -63
1028.202 -59
1028.213 -55
1028.224 -52
1028.235 -54
1028.246 -51
1028.258 -42
1028.269 -31
1028.280 -19
1028.291 -9
1028.302 -3
1028.313 3
1028.325 16
1028.336 32
1028.347 44
1028.358 47
1028.369 42
1028.381 42
1028.392 48
1028.403 63
1028.414 74
1028.425 73
1028.437 74
1028.448 77
1028.459 93
1028.470 117
1028.481 141
1028.493 160
1028.504 171
1028.515 170
1028.526 160
1028.537 157
1028.548 168
1028.560 182
1028.571 200
1028.582 223
1028.593 247
1028.604 272
1028.616 290
1028.627 308
1028.638 324
1028.649 340
1028.660 347
1028.672 352
1028.683 341
1028.694 313
1028.705 292
1028.716 283
1028.727 280
1028.739 275
1028.750 264
1028.761 249
1028.772 233
1028.783 218
1028.795 206
1028.806 189
1028.817 164
1028.828 134
1028.839 107
1028.851 82
1028.862 61
1028.873 52
1028.884 51
1028.895 51
1028.907 48
1028.918 29
1028.929 6
1028.940 -13
1028.951 -27
1028.963 -31
1028.974 -27
1028.985 -25
1028.996 -25
1029.007 -27
1029.018 -38
1029.030 -43
1029.041 -31
1029.052 -12
1029.063 2
1029.074 6
1029.086 5
1029.097 -7
1029.108 -32
1029.119 -58
1029.130 -76
1029.142 -79
1029.153 -72
1029.164 -62
1029.175 -48
1029.186 -36
1029.198 -27
1029.209 -16
1029.220 -4
1029.231 1
1029.242 -5
1029.254 -15
1029.265 -17
1029.276 -10
1029.287 3
1029.298 25
1029.309 45
1029.321 53
1029.332 55
1029.343 60
1029.354 69
1029.365 84
1029.377 100
1029.388 115
1029.399 123
1029.410 129
1029.421 130
1029.433 126
1029.444 124
1029.455 132
1029.466 154
1029.477 186
1029.489 212
1029.500 234
1029.511 257
1029.522 279
1029.533 295
1029.545 306
1029.556 312
1029.567 313
1029.578 310
1029.589 298
1029.601 285
1029.612 279
1029.623 274
1029.634 273
1029.645 275
1029.656 284
1029.668 306
1029.679 342
1029.690 380
1029.701 416
1029.712 445
1029.724 466
1029.735 487
1029.746 508
1029.757 524
1029.768 530
1029.780 533
1029.791 536
1029.802 540
1029.813 530
1029.824 512
1029.836 497
1029.847 483
1029.858 464
1029.869 439
1029.880 413
1029.892 394
1029.903 377
1029.914 348
1029.925 318
1029.936 297
1029.948 282
1029.959 270
1029.970 263
1029.981 264
1029.992 271
1030.004 285
1030.015 303
1030.026 315
1030.037 318
1030.048 318
1030.060 318
1030.071 326
1030.082 329
1030.093 329
1030.104 320
1030.116 305
1030.127 291
1030.138 266
1030.149 239
1030.160 209
1030.172 190
1030.183 176
1030.194 164
1030.205 159
1030.216 167
1030.228 185
1030.239 198
1030.250 200
1030.261 210
1030.272 225
1030.284 235
1030.295 245
1030.306 266
1030.317 293
1030.328 324
1030.340 345
1030.351 357
1030.362 362
1030.373 361
1030.384 362
1030.396 360
1030.407 359
1030.418 358
1030.429 355
1030.440 345
1030.452 331
1030.463 301
1030.474 262
1030.485 224
1030.496 191
1030.508 172
1030.519 161
1030.530 158
1030.541 169
1030.552 187
1030.564 207
1030.575 224
1030.586 239
1030.597 268
1030.608 302
1030.620 329
1030.631 355
1030.642 383
1030.653 404
1030.664 420
1030.676 441
1030.687 469
1030.698 499
1030.709 522
1030.720 535
1030.732 525
1030.743 511
1030.754 497
1030.765 479
1030.776 455
1030.788 429
1030.799 392
1030.810 367
1030.821 359
1030.832 352
1030.844 339
1030.855 327
1030.866 316
1030.877 317
1030.888 320
1030.900 327
1030.911 330
1030.922 331
1030.933 334
1030.944 332
1030.956 324
1030.967 315
1030.978 321
1030.989 335
1031.000 348
1031.012 365
1031.023 382
1031.034 390
1031.045 390
1031.056 369
1031.068 339
1031.079 320
1031.090 312
1031.101 300
1031.112 290
1031.124 286
1031.135 286
1031.146 292
1031.157 301
1031.168 308
1031.180 320
1031.191 337
1031.202 357
1031.213 373
1031.224 383
1031.236 385
1031.247 377
1031.258 366
1031.269 348
1031.280 333
1031.292 326
1031.303 316
1031.314 307
1031.325 301
1031.336 293
1031.348 285
1031.359 277
1031.370 260
1031.381 243
1031.393 216
1031.404 195
1031.415 181
1031.426 170
1031.437 157
1031.449 148
1031.460 141
1031.471 135
1031.482 142
1031.493 162
1031.505 187
1031.516 205
1031.527 224
1031.538 247
1031.549 268
1031.561 287
1031.572 299
1031.583 305
1031.594 313
1031.605 323
1031.617 337
1031.628 349
1031.639 350
1031.650 355
1031.661 363
1031.673 360
1031.684 346
1031.695 333
1031.706 320
1031.717 310
1031.729 303
1031.740 303
1031.751 299
1031.762 295
1031.774 291
1031.785 286
1031.796 282
1031.807 277
1031.818 279
1031.830 291
1031.841 303
1031.852 323
1031.863 359
1031.874 389
1031.886 413
1031.897 429
1031.908 444
1031.919 456
1031.930 465
1031.942 462
1031.953 456
1031.964 450
1031.975 444
1031.986 438
1031.998 430
1032.009 415
1032.020 393
1032.031 375
1032.042 351
1032.054 328
1032.065 305
1032.076 274
1032.087 241
1032.099 213
1032.110 193
1032.121 176
1032.132 161
1032.143 155
1032.155 156
1032.166 171
1032.177 184
1032.188 200
1032.199 212
1032.211 214
1032.222 214
1032.233 207
1032.244 197
1032.255 180
1032.267 165
1032.278 152
1032.289 153
1032.300 164
1032.312 182
1032.323 208
1032.334 238
1032.345 258
1032.356 267
1032.368 268
1032.379 264
1032.390 261
1032.401 258
1032.412 262
1032.424 273
1032.435 293
1032.446 319
1032.457 338
1032.468 354
1032.480 373
1032.491 390
1032.502 412
1032.513 419
1032.525 416
1032.536 405
1032.547 384
1032.558 358
1032.569 330
1032.581 302
1032.592 267
1032.603 234
1032.614 200
1032.625 186
1032.637 179
1032.648 169
1032.659 161
1032.670 147
1032.681 129
1032.693 109
1032.704 96
1032.715 89
1032.726 84
1032.738 80
1032.749 81
1032.760 85
1032.771 98
1032.782 107
1032.794 112
1032.805 124
1032.816 139
1032.827 146
1032.838 151
1032.850 143
1032.861 133
1032.872 128
1032.883 128
1032.895 130
1032.906 131
1032.917 132
1032.928 132
1032.939 136
1032.951 148
1032.962 172
1032.973 185
1032.984 191
1032.995 197
1033.007 209
1033.018 217
1033.029 227
1033.040 236
1033.051 240
1033.063 235
1033.074 233
1033.085 242
1033.096 252
1033.108 265
1033.119 261
1033.130 250
1033.141 237
1033.152 215
1033.164 180
1033.175 145
1033.186 104
1033.197 72
1033.208 52
1033.220 42
1033.231 38
1033.242 44
1033.253 59
1033.265 75
1033.276 90
1033.287 101
1033.298 107
1033.309 96
1033.321 80
1033.332 65
1033.343 58
1033.354 57
1033.366 61
1033.377 65
1033.388 69
1033.399 71
1033.410 82
1033.422 97
1033.433 112
1033.444 127
1033.455 138
1033.466 149
1033.478 155
1033.489 151
1033.500 142
1033.511 143
1033.523 153
1033.534 176
1033.545 207
1033.556 250
1033.567 294
1033.579 337
1033.590 369
1033.601 391
1033.612 404
1033.623 422
1033.635 435
1033.646 443
1033.657 458
1033.668 479
1033.680 507
1033.691 533
1033.702 548
1033.713 556
1033.724 560
1033.736 561
1033.747 561
1033.758 560
1033.769 553
1033.781 543
1033.792 528
1033.803 499
1033.814 469
1033.825 445
1033.837 431
1033.848 420
1033.859 412
1033.870 402
1033.881 386
1033.893 368
1033.904 347
1033.915 336
1033.926 332
1033.938 342
1033.949 366
1033.960 397
1033.971 412
1033.982 421
1033.994 429
1034.005 432
1034.016 441
1034.027 449
1034.039 450
1034.050 451
1034.061 446
1034.072 434
1034.083 417
1034.095 401
1034.106 381
1034.117 358
1034.128 325
1034.140 289
1034.151 267
1034.162 246
1034.173 213
1034.184 164
1034.196 118
1034.207 69
1034.218 26
1034.229 -6
1034.241 -17
1034.252 -10
1034.263 1
1034.274 13
1034.285 22
1034.297 23
1034.308 28
1034.319 45
1034.330 68
1034.341 97
1034.353 140
1034.364 182
1034.375 224
1034.386 266
1034.398 307
1034.409 357
1034.420 414
1034.431 462
1034.442 494
1034.454 512
1034.465 521
1034.476 531
1034.487 542
1034.499 548
1034.510 552
1034.521 554
1034.532 554
1034.543 543
1034.555 532
1034.566 522
1034.577 516
1034.588 508
1034.600 496
1034.611 475
1034.622 452
1034.633 428
1034.644 415
1034.656 402
1034.667 380
1034.678 360
1034.689 353
1034.701 351
1034.712 348
1034.723 340
1034.734 332
1034.745 323
1034.757 311
1034.768 286
1034.779 253
1034.790 230
1034.802 220
1034.813 224
1034.824 244
1034.835 262
1034.846 277
1034.858 286
1034.869 291
1034.880 289
1034.891 298
1034.903 305
1034.914 315
1034.925 318
1034.936 312
1034.948 305
1034.959 302
1034.970 310
1034.981 324
1034.992 335
1035.004 340
1035.015 355
1035.026 385
1035.037 416
1035.049 439
1035.060 452
1035.071 468
1035.082 491
1035.093 519
1035.105 542
1035.116 566
1035.127 595
1035.138 614
1035.150 617
1035.161 612
1035.172 596
1035.183 582
1035.194 569
1035.206 548
1035.217 519
1035.228 490
1035.239 445
1035.251 395
1035.262 341
1035.273 298
1035.284 270
1035.295 248
1035.307 230
1035.318 206
1035.329 179
1035.340 155
1035.352 143
1035.363 146
1035.374 149
1035.385 149
1035.397 151
1035.408 161
1035.419 173
1035.430 182
1035.441 188
1035.453 191
1035.464 184
1035.475 166
1035.486 146
1035.498 139
1035.509 141
1035.520 148
1035.531 155
1035.542 163
1035.554 170
1035.565 175
1035.576 174
1035.587 180
1035.599 195
1035.610 214
1035.621 226
1035.632 236
1035.644 234
1035.655 229
1035.666 224
1035.677 224
1035.688 223
1035.700 228
1035.711 228
1035.722 228
1035.733 230
1035.745 235
1035.756 242
1035.767 246
1035.778 238
1035.789 215
1035.801 189
1035.812 168
1035.823 166
1035.834 179
1035.846 199
1035.857 219
1035.868 241
1035.879 254
1035.891 253
1035.902 245
1035.913 240
1035.924 253
1035.935 282
1035.947 317
1035.958 352
1035.969 379
1035.980 396
1035.992 423
1036.003 448
1036.014 471
1036.025 486
1036.037 506
1036.048 521
1036.059 531
1036.070 530
1036.081 516
1036.093 495
1036.104 472
1036.115 449
1036.126 420
1036.138 392
1036.149 379
1036.160 374
1036.171 367
1036.183 355
1036.194 332
1036.205 299
1036.216 254
1036.227 215
1036.239 188
1036.250 180
1036.261 187
1036.272 197
1036.284 201
1036.295 199
1036.306 193
1036.317 189
1036.329 196
1036.340 204
1036.351 212
1036.362 214
1036.373 215
1036.385 219
1036.396 224
1036.407 228
1036.418 230
1036.430 240
1036.441 259
1036.452 278
1036.463 287
1036.475 300
1036.486 321
1036.497 338
1036.508 345
1036.519 338
1036.531 323
1036.542 305
1036.553 284
1036.564 270
1036.576 264
1036.587 264
1036.598 269
1036.609 268
1036.621 255
1036.632 241
1036.643 227
1036.654 222
1036.666 230
1036.677 243
1036.688 247
1036.699 253
1036.710 268
1036.722 289
1036.733 299
1036.744 302
1036.755 306
1036.767 317
1036.778 341
1036.789 358
1036.800 366
1036.812 372
1036.823 377
1036.834 375
1036.845 375
1036.856 371
1036.868 369
1036.879 364
1036.890 364
1036.901 371
1036.913 384
1036.924 394
1036.935 410
1036.946 430
1036.958 458
1036.969 494
1036.980 538
1036.991 580
1037.003 609
1037.014 624
1037.025 627
1037.036 641
1037.047 651
1037.059 650
1037.070 631
1037.081 617
1037.092 611
1037.104 609
1037.115 604
1037.126 576
1037.137 546
1037.149 525
1037.160 505
1037.171 482
1037.182 462
1037.194 437
1037.205 415
1037.216 393
1037.227 378
1037.239 375
1037.250 383
1037.261 400
1037.272 427
1037.283 457
1037.295 483
1037.306 504
1037.317 518
1037.328 521
1037.340 519
1037.351 524
1037.362 542
1037.373 564
1037.385 578
1037.396 584
1037.407 590
1037.418 604
1037.430 620
1037.441 627
1037.452 619
1037.463 606
1037.474 604
1037.486 604
1037.497 590
1037.508 570
1037.519 558
1037.531 545
1037.542 532
1037.553 512
1037.564 489
1037.576 472
1037.587 455
1037.598 432
1037.609 411
1037.621 395
1037.632 382
1037.643 381
1037.654 381
1037.666 383
1037.677 386
1037.688 395
1037.699 410
1037.710 423
1037.722 440
1037.733 459
1037.744 487
1037.755 506
1037.767 513
1037.778 516
1037.789 521
1037.800 532
1037.812 543
1037.823 551
1037.834 555
1037.845 555
1037.857 555
1037.868 537
1037.879 511
1037.890 486
1037.902 464
1037.913 442
1037.924 423
1037.935 403
1037.947 390
1037.958 384
1037.969 385
1037.980 390
1037.991 387
1038.003 376
1038.014 369
1038.025 373
1038.036 382
1038.048 390
1038.059 399
1038.070 401
1038.081 398
1038.093 386
1038.104 376
1038.115 372
1038.126 369
1038.138 365
1038.149 361
1038.160 345
1038.171 320
1038.183 294
1038.194 283
1038.205 278
1038.216 276
1038.228 278
1038.239 280
1038.250 280
1038.261 289
1038.273 299
1038.284 316
1038.295 337
1038.306 356
1038.318 366
1038.329 362
1038.340 347
1038.351 339
1038.362 328
1038.374 319
1038.385 316
1038.396 313
1038.407 302
1038.419 291
1038.430 278
1038.441 262
1038.452 241
1038.464 222
1038.475 202
1038.486 175
1038.497 145
1038.509 127
1038.520 125
1038.531 128
1038.542 117
1038.554 97
1038.565 84
1038.576 87
1038.587 102
1038.599 128
1038.610 161
1038.621 196
1038.632 228
1038.644 254
1038.655 273
1038.666 291
1038.677 313
1038.689 345
1038.700 375
1038.711 405
1038.722 443
1038.734 488
1038.745 534
1038.756 570
1038.767 596
1038.778 616
1038.790 623
1038.801 615
1038.812 591
1038.823 564
1038.835 546
1038.846 530
1038.857 498
1038.868 448
1038.880 387
1038.891 330
1038.902 289
1038.913 261
1038.925 234
1038.936 212
1038.947 197
1038.958 178
1038.970 163
1038.981 149
1038.992 139
1039.003 137
1039.015 139
1039.026 145
1039.037 159
1039.048 174
1039.060 195
1039.071 217
1039.082 228
1039.093 232
1039.105 245
1039.116 251
1039.127 254
1039.138 269
1039.150 291
1039.161 304
1039.172 313
1039.183 306
1039.195 292
1039.206 286
1039.217 288
1039.228 294
1039.240 306
1039.251 314
1039.262 318
1039.273 323
1039.285 330
1039.296 341
1039.307 363
1039.318 377
1039.330 381
1039.341 384
1039.352 393
1039.363 406
1039.375 414
1039.386 411
1039.397 405
1039.408 405
1039.420 402
1039.431 401
1039.442 406
1039.453 411
1039.465 417
1039.476 422
1039.487 412
1039.498 399
1039.510 393
1039.521 387
1039.532 382
1039.543 378
1039.555 367
1039.566 346
1039.577 327
1039.588 302
1039.600 274
1039.611 259
1039.622 259
1039.633 271
1039.645 286
1039.656 288
1039.667 293
1039.678 318
1039.690 354
1039.701 391
1039.712 422
1039.723 449
1039.735 484
1039.746 525
1039.757 567
1039.768 617
1039.780 673
1039.791 719
1039.802 748
1039.813 766
1039.825 770
1039.836 761
1039.847 738
1039.858 694
1039.870 644
1039.881 589
1039.892 528
1039.903 464
1039.915 407
1039.926 356
1039.937 317
1039.948 292
1039.960 266
1039.971 228
1039.982 188
1039.993 148
1040.005 128
1040.016 124
1040.027 126
1040.038 130
1040.050 141
1040.061 161
1040.072 191
1040.083 225
1040.095 260
1040.106 301
1040.117 336
1040.128 351
1040.140 342
1040.151 326
1040.162 310
1040.173 303
1040.185 299
1040.196 296
1040.207 297
1040.218 289
1040.230 273
1040.241 257
1040.252 250
1040.263 247
1040.275 233
1040.286 210
1040.297 182
1040.308 162
1040.320 155
1040.331 152
1040.342 150
1040.353 143
1040.365 126
1040.376 104
1040.387 83
1040.398 69
1040.410 60
1040.421 63
1040.432 68
1040.443 75
1040.455 78
1040.466 79
1040.477 83
1040.488 96
1040.500 111
1040.511 131
1040.522 144
1040.533 161
1040.545 173
1040.556 181
1040.567 192
1040.578 211
1040.590 224
1040.601 229
1040.612 232
1040.623 245
1040.635 264
1040.646 285
1040.657 295
1040.669 297
1040.680 292
1040.691 283
1040.702 277
1040.714 285
1040.725 305
1040.736 328
1040.747 354
1040.759 377
1040.770 396
1040.781 418
1040.792 437
1040.804 451
1040.815 459
1040.826 459
1040.837 459
1040.849 464
1040.860 466
1040.871 459
1040.882 445
1040.894 424
1040.905 398
1040.916 362
1040.927 319
1040.939 278
1040.950 249
1040.961 227
1040.972 202
1040.984 185
1040.995 177
1041.006 172
1041.017 164
1041.029 161
1041.040 168
1041.051 176
1041.062 188
1041.074 203
1041.085 224
1041.096 244
1041.108 266
1041.119 291
1041.130 317
1041.141 338
1041.153 361
1041.164 378
1041.175 385
1041.186 386
1041.198 381
1041.209 363
1041.220 350
1041.231 340
1041.243 323
1041.254 299
1041.265 279
1041.276 263
1041.288 257
1041.299 256
1041.310 260
1041.321 271
1041.333 274
1041.344 264
1041.355 252
1041.366 237
1041.378 230
1041.389 232
1041.400 248
1041.412 257
1041.423 266
1041.434 280
1041.445 301
1041.457 330
1041.468 360
1041.479 387
1041.490 416
1041.502 441
1041.513 460
1041.524 477
1041.535 490
1041.547 484
1041.558 472
1041.569 458
1041.580 431
1041.592 410
1041.603 393
1041.614 379
1041.625 370
1041.637 365
1041.648 353
1041.659 328
1041.670 308
1041.682 301
1041.693 309
1041.704 317
1041.716 335
1041.727 350
1041.738 364
1041.749 384
1041.761 414
1041.772 452
1041.783 488
1041.794 516
1041.806 538
1041.817 560
1041.828 581
1041.839 593
1041.851 590
1041.862 577
1041.873 565
1041.884 550
1041.896 539
1041.907 527
1041.918 510
1041.929 500
1041.941 486
1041.952 475
1041.963 460
1041.975 442
1041.986 416
1041.997 391
1042.008 378
1042.020 363
1042.031 343
1042.042 316
1042.053 287
1042.065 254
1042.076 225
1042.087 194
1042.098 160
1042.110 135
1042.121 116
1042.132 101
1042.143 94
1042.155 97
1042.166 99
1042.177 100
1042.189 106
1042.200 122
1042.211 147
1042.222 175
1042.234 200
1042.245 224
1042.256 252
1042.267 289
1042.279 326
1042.290 358
1042.301 380
1042.312 396
1042.324 400
1042.335 385
1042.346 360
1042.357 328
1042.369 297
1042.380 270
1042.391 243
1042.403 215
1042.414 182
1042.425 162
1042.436 160
1042.448 167
1042.459 172
1042.470 173
1042.481 177
1042.493 186
1042.504 189
1042.515 196
1042.526 204
1042.538 214
1042.549 227
1042.560 243
1042.572 257
1042.583 283
1042.594 318
1042.605 351
1042.617 370
1042.628 382
1042.639 385
1042.650 374
1042.662 351
1042.673 314
1042.684 285
1042.695 265
1042.707 247
1042.718 227
1042.729 214
1042.741 204
1042.752 207
1042.763 223
1042.774 245
1042.786 265
1042.797 281
1042.808 301
1042.819 325
1042.831 348
1042.842 369
1042.853 393
1042.864 415
1042.876 440
1042.887 463
1042.898 486
1042.910 503
1042.921 514
1042.932 509
1042.943 498
1042.955 491
1042.966 493
1042.977 487
1042.988 479
1043.000 468
1043.011 445
1043.022 423
1043.033 405
1043.045 387
1043.056 370
1043.067 359
1043.079 356
1043.090 362
1043.101 369
1043.112 382
1043.124 395
1043.135 409
1043.146 425
1043.157 437
1043.169 437
1043.180 435
1043.191 432
1043.203 425
1043.214 407
1043.225 382
1043.236 347
1043.248 304
1043.259 261
1043.270 225
1043.281 209
1043.293 204
1043.304 204
1043.315 200
1043.326 191
1043.338 164
1043.349 131
1043.360 107
1043.372 92
1043.383 82
1043.394 75
1043.405 76
1043.417 89
1043.428 105
1043.439 125
1043.450 151
1043.462 176
1043.473 204
1043.484 230
1043.496 250
1043.507 261
1043.518 274
1043.529 292
1043.541 304
1043.552 304
1043.563 308
1043.574 318
1043.586 328
1043.597 333
1043.608 345
1043.619 359
1043.631 369
1043.642 368
1043.653 358
1043.665 344
1043.676 334
1043.687 340
1043.698 360
1043.710 393
1043.721 433
1043.732 466
1043.743 490
1043.755 503
1043.766 512
1043.777 514
1043.789 519
1043.800 529
1043.811 537
1043.822 540
1043.834 525
1043.845 493
1043.856 462
1043.867 439
1043.879 415
1043.890 388
1043.901 354
1043.913 305
1043.924 244
1043.935 188
1043.946 147
1043.958 111
1043.969 79
1043.980 57
1043.991 50
1044.003 63
1044.014 84
1044.025 107
1044.037 130
1044.048 147
1044.059 158
1044.070 161
1044.082 163
1044.093 174
1044.104 186
1044.115 191
1044.127 198
1044.138 203
1044.149 208
1044.161 214
1044.172 211
1044.183 200
1044.194 198
1044.206 204
1044.217 201
1044.228 191
1044.240 176
1044.251 164
1044.262 170
1044.273 186
1044.285 202
1044.296 215
1044.307 231
1044.318 253
1044.330 270
1044.341 276
1044.352 270
1044.364 257
1044.375 236
1044.386 214
1044.397 195
1044.409 179
1044.420 173
1044.431 174
1044.442 171
1044.454 167
1044.465 171
1044.476 190
1044.488 209
1044.499 215
1044.510 219
1044.521 223
1044.533 233
1044.544 242
1044.555 250
1044.567 258
1044.578 266
1044.589 276
1044.600 298
1044.612 322
1044.623 344
1044.634 368
1044.645 391
1044.657 412
1044.668 418
1044.679 410
1044.691 402
1044.702 392
1044.713 382
1044.724 381
1044.736 387
1044.747 397
1044.758 409
1044.769 416
1044.781 418
1044.792 415
1044.803 405
1044.815 398
1044.826 388
1044.837 382
1044.848 385
1044.860 386
1044.871 382
1044.882 371
1044.894 351
1044.905 328
1044.916 319
1044.927 324
1044.939 340
1044.950 354
1044.961 366
1044.972 368
1044.984 362
1044.995 349
1045.006 326
1045.018 304
1045.029 291
1045.040 274
1045.051 263
1045.063 258
1045.074 250
1045.085 237
1045.097 217
1045.108 196
1045.119 180
1045.130 172
1045.142 177
1045.153 191
1045.164 209
1045.176 228
1045.187 247
1045.198 263
1045.209 279
1045.221 289
1045.232 296
1045.243 309
1045.254 326
1045.266 344
1045.277 360
1045.288 377
1045.300 391
1045.311 391
1045.322 388
1045.333 382
1045.345 374
1045.356 366
1045.367 359
1045.379 345
1045.390 340
1045.401 327
1045.412 298
1045.424 264
1045.435 231
1045.446 211
1045.458 207
1045.469 212
1045.480 221
1045.491 224
1045.503 217
1045.514 212
1045.525 204
1045.536 200
1045.548 201
1045.559 196
1045.570 184
1045.582 174
1045.593 168
1045.604 167
1045.615 175
1045.627 186
1045.638 199
1045.649 208
1045.661 218
1045.672 230
1045.683 242
1045.694 255
1045.706 263
1045.717 262
1045.728 267
1045.740 265
1045.751 260
1045.762 268
1045.773 280
1045.785 299
1045.796 319
1045.807 330
1045.819 337
1045.830 339
1045.841 342
1045.852 353
1045.864 362
1045.875 368
1045.886 361
1045.898 350
1045.909 340
1045.920 340
1045.931 341
1045.943 342
1045.954 353
1045.965 371
1045.977 393
1045.988 406
1045.999 413
1046.010 420
1046.022 426
1046.033 424
1046.044 416
1046.056 405
1046.067 397
1046.078 387
1046.089 376
1046.101 375
1046.112 368
1046.123 358
1046.135 348
1046.146 331
1046.157 316
1046.168 299
1046.180 279
1046.191 249
1046.202 212
1046.214 167
1046.225 127
1046.236 99
1046.247 82
1046.259 77
1046.270 78
1046.281 89
1046.293 107
1046.304 127
1046.315 140
1046.326 148
1046.338 162
1046.349 183
1046.360 203
1046.372 213
1046.383 217
1046.394 221
1046.405 228
1046.417 233
1046.428 245
1046.439 261
1046.451 278
1046.462 298
1046.473 320
1046.484 334
1046.496 342
1046.507 348
1046.518 353
1046.530 357
1046.541 359
1046.552 361
1046.563 364
1046.575 371
1046.586 375
1046.597 382
1046.609 390
1046.620 400
1046.631 411
1046.642 416
1046.654 416
1046.665 415
1046.676 420
1046.688 415
1046.699 398
1046.710 381
1046.721 371
1046.733 364
1046.744 357
1046.755 340
1046.767 325
1046.778 312
1046.789 302
1046.800 293
1046.812 286
1046.823 278
1046.834 269
1046.846 260
1046.857 248
1046.868 238
1046.879 219
1046.891 186
1046.902 142
1046.913 107
1046.925 83
1046.936 74
1046.947 73
1046.958 70
1046.970 73
1046.981 87
1046.992 108
1047.004 135
1047.015 157
1047.026 167
1047.037 185
1047.049 217
1047.060 247
1047.071 260
1047.083 269
1047.094 275
1047.105 279
1047.117 287
1047.128 300
1047.139 317
1047.150 337
1047.162 351
1047.173 349
1047.184 331
1047.196 303
1047.207 274
1047.218 237
1047.229 206
1047.241 189
1047.252 182
1047.263 174
1047.275 161
1047.286 150
1047.297 145
1047.308 147
1047.320 155
1047.331 158
1047.342 156
1047.354 155
1047.365 153
1047.376 165
1047.388 190
1047.399 211
1047.410 223
1047.421 244
1047.433 259
1047.444 271
1047.455 293
1047.467 318
1047.478 344
1047.489 361
1047.500 371
1047.512 374
1047.523 371
1047.534 367
1047.546 367
1047.557 364
1047.568 353
1047.579 334
1047.591 307
1047.602 271
1047.613 235
1047.625 214
1047.636 198
1047.647 176
1047.659 159
1047.670 148
1047.681 135
1047.692 122
1047.704 116
1047.715 116
1047.726 115
1047.738 106
1047.749 100
1047.760 101
1047.771 101
1047.783 104
1047.794 111
1047.805 123
1047.817 141
1047.828 156
1047.839 177
1047.851 201
1047.862 219
1047.873 238
1047.884 249
1047.896 255
1047.907 263
1047.918 274
1047.930 278
1047.941 276
1047.952 281
1047.963 295
1047.975 306
1047.986 311
1047.997 311
1048.009 309
1048.020 307
1048.031 313
1048.043 321
1048.054 313
1048.065 297
1048.076 284
1048.088 268
1048.099 237
1048.110 206
1048.122 184
1048.133 176
1048.144 179
1048.155 192
1048.167 201
1048.178 209
1048.189 219
1048.201 226
1048.212 238
1048.223 246
1048.235 257
1048.246 268
1048.257 274
1048.268 273
1048.280 272
1048.291 273
1048.302 278
1048.314 280
1048.325 281
1048.336 275
1048.348 275
1048.359 279
1048.370 286
1048.381 278
1048.393 267
1048.404 262
1048.415 258
1048.427 251
1048.438 242
1048.449 249
1048.460 271
1048.472 293
1048.483 306
1048.494 310
1048.506 296
1048.517 275
1048.528 260
1048.540 248
1048.551 234
1048.562 214
1048.573 200
1048.585 187
1048.596 171
1048.607 158
1048.619 146
1048.630 128
1048.641 103
1048.653 68
1048.664 32
1048.675 5
1048.686 -5
1048.698 -3
1048.709 18
1048.720 38
1048.732 62
1048.743 89
1048.754 112
1048.766 141
1048.777 174
1048.788 211
1048.799 243
1048.811 254
1048.822 252
1048.833 249
1048.845 246
1048.856 237
1048.867 225
1048.879 208
1048.890 194
1048.901 187
1048.912 181
1048.924 167
1048.935 157
1048.946 151
1048.958 135
1048.969 104
1048.980 73
1048.992 46
1049.003 34
1049.014 29
1049.025 23
1049.037 15
1049.048 11
1049.059 6
1049.071 2
1049.082 -2
1049.093 -1
1049.105 1
1049.116 7
1049.127 14
1049.138 23
1049.150 29
1049.161 33
1049.172 40
1049.184 44
1049.195 38
1049.206 27
1049.218 20
1049.229 14
1049.240 16
1049.251 19
1049.263 28
1049.274 34
1049.285 25
1049.297 11
1049.308 -4
1049.319 -19
1049.331 -34
1049.342 -51
1049.353 -73
1049.364 -89
1049.376 -100
1049.387 -97
1049.398 -93
1049.410 -90
1049.421 -82
1049.432 -65
1049.444 -52
1049.455 -35
1049.466 -14
1049.478 5
1049.489 24
1049.500 40
1049.511 57
1049.523 68
1049.534 67
1049.545 63
1049.557 58
1049.568 55
1049.579 50
1049.591 34
1049.602 7
1049.613 -25
1049.624 -50
1049.636 -63
1049.647 -73
1049.658 -79
1049.670 -81
1049.681 -72
1049.692 -50
1049.704 -25
1049.715 -4
1049.726 21
1049.738 46
1049.749 69
1049.760 93
1049.771 115
1049.783 133
1049.794 148
1049.805 164
1049.817 179
1049.828 191
1049.839 196
1049.851 191
1049.862 178
1049.873 165
1049.884 147
1049.896 125
1049.907 99
1049.918 69
1049.930 38
1049.941 6
1049.952 -18
1049.964 -37
1049.975 -54
1049.986 -68
1049.998 -79
1050.009 -87
1050.020 -81
1050.031 -70
1050.043 -62
1050.054 -48
1050.065 -24
1050.077 6
1050.088 36
1050.099 68
1050.111 99
1050.122 120
1050.133 127
1050.145 136
1050.156 142
1050.167 139
1050.178 133
1050.190 117
1050.201 109
1050.212 112
1050.224 114
1050.235 112
1050.246 96
1050.258 75
1050.269 55
1050.280 38
1050.291 31
1050.303 30
1050.314 29
1050.325 26
1050.337 27
1050.348 32
1050.359 37
1050.371 36
1050.382 30
1050.393 36
1050.405 49
1050.416 62
1050.427 73
1050.438 83
1050.450 99
1050.461 114
1050.472 127
1050.484 137
1050.495 141
1050.506 135
1050.518 136
1050.529 139
1050.540 158
1050.552 181
1050.563 200
1050.574 216
1050.586 225
1050.597 238
1050.608 260
1050.619 275
1050.631 295
1050.642 323
1050.653 354
1050.665 375
1050.676 388
1050.687 389
1050.699 387
1050.710 392
1050.721 407
1050.733 432
1050.744 453
1050.755 468
1050.766 479
1050.778 481
1050.789 481
1050.800 470
1050.812 444
1050.823 416
1050.834 390
1050.846 370
1050.857 363
1050.868 355
1050.880 359
1050.891 366
1050.902 371
1050.913 365
1050.925 347
1050.936 329
1050.947 317
1050.959 305
1050.970 311
1050.981 335
1050.993 356
1051.004 368
1051.015 374
1051.027 383
1051.038 402
1051.049 421
1051.061 432
1051.072 438
1051.083 431
1051.094 409
1051.106 374
1051.117 343
1051.128 321
1051.140 305
1051.151 283
1051.162 269
1051.174 256
1051.185 241
1051.196 230
1051.208 219
1051.219 209
1051.230 193
1051.242 171
1051.253 140
1051.264 104
1051.275 76
1051.287 66
1051.298 76
1051.309 110
1051.321 157
1051.332 204
1051.343 248
1051.355 291
1051.366 330
1051.377 363
1051.389 381
1051.400 395
1051.411 416
1051.423 438
1051.434 461
1051.445 484
1051.456 510
1051.468 526
1051.479 531
1051.490 526
1051.502 520
1051.513 518
1051.524 516
1051.536 507
1051.547 488
1051.558 459
1051.570 423
1051.581 381
1051.592 334
1051.604 293
1051.615 275
1051.626 277
1051.638 285
1051.649 290
1051.660 295
1051.671 291
1051.683 279
1051.694 262
1051.705 232
1051.717 197
1051.728 171
1051.739 159
1051.751 157
1051.762 145
1051.773 125
1051.785 103
1051.796 95
1051.807 97
1051.819 116
1051.830 159
1051.841 221
1051.852 312
1051.864 434
1051.875 585
1051.886 760
1051.898 961
1051.909 1192
1051.920 1455
1051.932 1745
1051.943 2048
1051.954 2361
1051.966 2665
1051.977 2943
1051.988 3187
1052.000 3398
1052.011 3569
1052.022 3701
1052.034 3790
1052.045 3828
1052.056 3820
1052.068 3768
1052.079 3671
1052.090 3530
1052.101 3349
1052.113 3147
1052.124 2927
1052.135 2686
1052.147 2429
1052.158 2168
1052.169 1925
1052.181 1703
1052.192 1509
1052.203 1336
1052.215 1174
1052.226 1023
1052.237 900
1052.249 809
1052.260 737
1052.271 680
1052.283 636
1052.294 609
1052.305 580
1052.316 550
1052.328 526
1052.339 512
1052.350 497
1052.362 477
1052.373 451
1052.384 424
1052.396 398
1052.407 382
1052.418 370
1052.430 365
1052.441 372
1052.452 381
1052.464 389
1052.475 394
1052.486 398
1052.498 407
1052.509 424
1052.520 431
1052.532 428
1052.543 419
1052.554 404
1052.566 385
1052.577 368
1052.588 356
1052.599 348
1052.611 354
1052.622 366
1052.633 375
1052.645 380
1052.656 377
1052.667 369
1052.679 358
1052.690 341
1052.701 319
1052.713 305
1052.724 288
1052.735 281
1052.747 278
1052.758 279
1052.769 293
1052.781 311
1052.792 321
1052.803 336
1052.815 353
1052.826 369
1052.837 395
1052.849 432
1052.860 479
1052.871 550
1052.882 646
1052.894 755
1052.905 886
1052.916 1036
1052.928 1200
1052.939 1375
1052.950 1557
1052.962 1719
1052.973 1876
1052.984 2022
1052.996 2149
1053.007 2263
1053.018 2358
1053.030 2417
1053.041 2443
1053.052 2450
1053.064 2430
1053.075 2391
1053.086 2329
1053.098 2246
1053.109 2148
1053.120 2029
1053.132 1885
1053.143 1727
1053.154 1565
1053.166 1399
1053.177 1241
1053.188 1093
1053.200 964
1053.211 859
1053.222 765
1053.233 675
1053.245 593
1053.256 522
1053.267 464
1053.279 420
1053.290 388
1053.301 368
1053.313 366
1053.324 363
1053.335 363
1053.347 363
1053.358 364
1053.369 366
1053.381 373
1053.392 386
1053.403 394
1053.415 391
1053.426 388
1053.437 385
1053.449 390
1053.460 388
1053.471 380
1053.483 376
1053.494 371
1053.505 351
1053.517 326
1053.528 297
1053.539 272
1053.551 246
1053.562 222
1053.573 198
1053.585 175
1053.596 157
1053.607 148
1053.619 145
1053.630 154
1053.641 167
1053.652 182
1053.664 202
1053.675 224
1053.686 240
1053.698 249
1053.709 251
1053.720 246
1053.732 235
1053.743 217
1053.754 195
1053.766 173
1053.777 154
1053.788 143
1053.800 135
1053.811 128
1053.822 129
1053.834 132
1053.845 133
1053.856 147
1053.868 173
1053.879 204
1053.890 249
1053.902 298
1053.913 343
1053.924 381
1053.936 422
1053.947 481
1053.958 555
1053.970 641
1053.981 719
1053.992 795
1054.004 863
1054.015 910
1054.026 945
1054.038 976
1054.049 1000
1054.060 1024
1054.072 1044
1054.083 1059
1054.094 1068
1054.106 1058
1054.117 1038
1054.128 1008
1054.140 974
1054.151 931
1054.162 881
1054.174 820
1054.185 750
1054.196 672
1054.208 587
1054.219 499
1054.230 421
1054.241 349
1054.253 287
1054.264 232
1054.275 193
1054.287 169
1054.298 150
1054.309 139
1054.321 130
1054.332 133
1054.343 144
1054.355 149
1054.366 165
1054.377 188
1054.389 207
1054.400 237
1054.411 276
1054.423 321
1054.434 361
1054.445 386
1054.457 406
1054.468 424
1054.479 434
1054.491 428
1054.502 406
1054.513 383
1054.525 360
1054.536 341
1054.547 329
1054.559 329
1054.570 337
1054.581 353
1054.593 363
1054.604 365
1054.615 365
1054.627 360
1054.638 355
1054.649 365
1054.661 373
1054.672 383
1054.683 386
1054.695 385
1054.706 388
1054.717 391
1054.729 395
1054.740 409
1054.751 428
1054.763 443
1054.774 438
1054.785 425
1054.797 411
1054.808 397
1054.819 382
1054.831 373
1054.842 366
1054.853 364
1054.865 367
1054.876 369
1054.887 370
1054.899 376
1054.910 383
1054.921 385
1054.933 375
1054.944 365
1054.955 356
1054.967 351
1054.978 347
1054.989 352
1055.001 347
1055.012 339
1055.023 329
1055.035 316
1055.046 291
1055.057 257
1055.069 225
1055.080 201
1055.091 187
1055.103 172
1055.114 155
1055.125 140
1055.137 130
1055.148 128
1055.159 122
1055.171 108
1055.182 90
1055.193 76
1055.205 71
1055.216 69
1055.227 75
1055.239 81
1055.250 85
1055.261 86
1055.273 84
1055.284 80
1055.295 80
1055.307 80
1055.318 77
1055.329 67
1055.341 50
1055.352 38
1055.363 31
1055.375 26
1055.386 25
1055.397 36
1055.409 59
1055.420 97
1055.431 138
1055.443 164
1055.454 187
1055.465 215
1055.477 246
1055.488 272
1055.499 288
1055.511 306
1055.522 333
1055.533 362
1055.545 381
1055.556 388
1055.567 388
1055.579 379
1055.590 356
1055.601 326
1055.613 291
1055.624 258
1055.635 231
1055.647 208
1055.658 185
1055.669 160
1055.681 146
1055.692 146
1055.703 152
1055.715 161
1055.726 172
1055.737 188
1055.749 204
1055.760 224
1055.771 235
1055.783 240
1055.794 245
1055.805 245
1055.817 227
1055.828 216
1055.839 215
1055.851 221
1055.862 233
1055.873 246
1055.885 260
1055.896 271
1055.907 273
1055.919 269
1055.930 257
1055.941 247
1055.953 244
1055.964 244
1055.975 246
1055.987 257
1055.998 276
1056.010 297
1056.021 322
1056.032 351
1056.044 373
1056.055 393
1056.066 406
1056.078 414
1056.089 422
1056.100 425
1056.112 414
1056.123 399
1056.134 377
1056.146 358
1056.157 342
1056.168 339
1056.180 343
1056.191 348
1056.202 354
1056.214 362
1056.225 365
1056.236 352
1056.248 328
1056.259 300
1056.270 266
1056.282 238
1056.293 217
1056.304 201
1056.316 185
1056.327 165
1056.338 146
1056.350 124
1056.361 106
1056.372 94
1056.384 88
1056.395 86
1056.406 81
1056.418 84
1056.429 86
1056.440 82
1056.452 73
1056.463 69
1056.474 68
1056.486 68
1056.497 62
1056.508 60
1056.520 70
1056.531 81
1056.542 87
1056.554 94
1056.565 105
1056.577 122
1056.588 138
1056.599 148
1056.611 154
1056.622 158
1056.633 154
1056.645 153
1056.656 155
1056.667 166
1056.679 184
1056.690 213
1056.701 249
1056.713 293
1056.724 337
1056.735 374
1056.747 408
1056.758 442
1056.769 470
1056.781 488
1056.792 500
1056.803 513
1056.815 525
1056.826 529
1056.837 531
1056.849 539
1056.860 553
1056.871 562
1056.883 566
1056.894 570
1056.905 576
1056.917 569
1056.928 537
1056.939 495
1056.951 448
1056.962 400
1056.973 346
1056.985 307
1056.996 274
1057.008 249
1057.019 229
1057.030 215
1057.042 198
1057.053 183
1057.064 166
1057.076 149
1057.087 141
1057.098 135
1057.110 129
1057.121 117
1057.132 117
1057.144 118
1057.155 122
1057.166 129
1057.178 143
1057.189 154
1057.200 161
1057.212 171
1057.223 183
1057.234 191
1057.246 190
1057.257 177
1057.268 166
1057.280 162
1057.291 159
1057.302 147
1057.314 137
1057.325 140
1057.337 145
1057.348 147
1057.359 146
1057.371 136
1057.382 130
1057.393 134
1057.405 143
1057.416 152
1057.427 161
1057.439 168
1057.450 173
1057.461 174
1057.473 177
1057.484 177
1057.495 181
1057.507 181
1057.518 177
1057.529 165
1057.541 152
1057.552 138
1057.563 114
1057.575 93
1057.586 76
1057.597 67
1057.609 66
1057.620 66
1057.632 73
1057.643 78
1057.654 82
1057.666 85
1057.677 93
1057.688 106
1057.700 134
1057.711 172
1057.722 216
1057.734 253
1057.745 284
1057.756 306
1057.768 329
1057.779 368
1057.790 414
1057.802 461
1057.813 513
1057.824 562
1057.836 593
1057.847 604
1057.858 604
1057.870 593
1057.881 582
1057.893 566
1057.904 551
1057.915 540
1057.927 517
1057.938 484
1057.949 455
1057.961 426
1057.972 393
1057.983 356
1057.995 318
1058.006 290
1058.017 274
1058.029 266
1058.040 259
1058.051 248
1058.063 231
1058.074 207
1058.085 187
1058.097 177
1058.108 187
1058.119 209
1058.131 230
1058.142 241
1058.154 239
1058.165 222
1058.176 201
1058.188 186
1058.199 174
1058.210 164
1058.222 154
1058.233 133
1058.244 104
1058.256 77
1058.267 58
1058.278 49
1058.290 51
1058.301 56
1058.312 67
1058.324 85
1058.335 106
1058.346 130
1058.358 159
1058.369 187
1058.381 209
1058.392 228
1058.403 241
1058.415 241
1058.426 244
1058.437 253
1058.449 256
1058.460 254
1058.471 252
1058.483 241
1058.494 233
1058.505 234
1058.517 237
1058.528 244
1058.539 249
1058.551 258
1058.562 257
1058.574 229
1058.585 175
1058.596 114
1058.608 60
1058.619 19
1058.630 -19
1058.642 -27
1058.653 41
1058.664 221
1058.676 553
1058.687 1094
1058.698 1900
1058.710 3001
1058.721 4388
1058.732 6037
1058.744 7905
1058.755 9927
1058.767 12050
1058.778 14181
1058.789 16242
1058.801 18163
1058.812 19890
1058.823 21376
1058.835 22608
1058.846 23547
1058.857 24168
1058.869 24494
1058.880 24516
1058.891 24225
1058.903 23604
1058.914 22659
1058.925 21436
1058.937 19972
1058.948 18301
1058.960 16466
1058.971 14529
1058.982 12582
1058.994 10703
1059.005 8952
1059.016 7382
1059.028 6044
1059.039 4968
1059.050 4134
1059.062 3500
1059.073 3027
1059.084 2670
1059.096 2381
1059.107 2135
1059.118 1896
1059.130 1661
1059.141 1424
1059.153 1204
1059.164 997
1059.175 816
1059.187 657
1059.198 528
1059.209 443
1059.221 387
1059.232 346
1059.243 320
1059.255 298
1059.266 289
1059.277 280
1059.289 270
1059.300 264
1059.312 269
1059.323 266
1059.334 259
1059.346 254
1059.357 236
1059.368 215
1059.380 213
1059.391 211
1059.402 201
1059.414 186
1059.425 165
1059.436 146
1059.448 130
1059.459 118
1059.471 117
1059.482 133
1059.493 160
1059.505 184
1059.516 201
1059.527 204
1059.539 189
1059.550 184
1059.561 192
1059.573 208
1059.584 221
1059.595 212
1059.607 178
1059.618 128
1059.630 70
1059.641 37
1059.652 45
1059.664 102
1059.675 253
1059.686 530
1059.698 949
1059.709 1526
1059.720 2262
1059.732 3139
1059.743 4145
1059.754 5236
1059.766 6358
1059.777 7497
1059.789 8624
1059.800 9705
1059.811 10710
1059.823 11596
1059.834 12335
1059.845 12912
1059.857 13323
1059.868 13556
1059.879 13630
1059.891 13553
1059.902 13301
1059.913 12870
1059.925 12258
1059.936 11477
1059.948 10562
1059.959 9564
1059.970 8509
1059.982 7444
1059.993 6391
1060.004 5390
1060.016 4491
1060.027 3720
1060.038 3072
1060.050 2538
1060.061 2112
1060.073 1784
1060.084 1525
1060.095 1315
1060.107 1144
1060.118 1024
1060.129 929
1060.141 841
1060.152 760
1060.163 686
1060.175 629
1060.186 582
1060.197 547
1060.209 525
1060.220 522
1060.232 528
1060.243 527
1060.254 518
1060.266 501
1060.277 485
1060.288 478
1060.300 472
1060.311 449
1060.322 417
1060.334 375
1060.345 327
1060.357 282
1060.368 239
1060.379 188
1060.391 134
1060.402 92
1060.413 51
1060.425 16
1060.436 2
1060.447 2
1060.459 24
1060.470 52
1060.482 84
1060.493 114
1060.504 146
1060.516 178
1060.527 206
1060.538 227
1060.550 248
1060.561 268
1060.572 290
1060.584 304
1060.595 317
1060.607 325
1060.618 326
1060.629 325
1060.641 318
1060.652 303
1060.663 287
1060.675 290
1060.686 312
1060.697 368
1060.709 471
1060.720 626
1060.732 841
1060.743 1117
1060.754 1435
1060.766 1790
1060.777 2164
1060.788 2530
1060.800 2883
1060.811 3209
1060.822 3499
1060.834 3742
1060.845 3945
1060.857 4108
1060.868 4227
1060.879 4287
1060.891 4304
1060.902 4274
1060.913 4180
1060.925 4021
1060.936 3801
1060.947 3529
1060.959 3225
1060.970 2898
1060.982 2544
1060.993 2181
1061.004 1833
1061.016 1524
1061.027 1245
1061.038 1018
1061.050 845
1061.061 718
1061.072 628
1061.084 569
1061.095 521
1061.107 479
1061.118 436
1061.129 401
1061.141 380
1061.152 363
1061.163 342
1061.175 324
1061.186 319
1061.197 325
1061.209 332
1061.220 329
1061.232 320
1061.243 309
1061.254 293
1061.266 276
1061.277 263
1061.288 270
1061.300 287
1061.311 297
1061.323 302
1061.334 314
1061.345 325
1061.357 342
1061.368 361
1061.379 386
1061.391 406
1061.402 406
1061.413 397
1061.425 386
1061.436 375
1061.448 357
1061.459 341
1061.470 328
1061.482 316
1061.493 302
1061.504 286
1061.516 267
1061.527 246
1061.538 223
1061.550 192
1061.561 161
1061.573 130
1061.584 101
1061.595 80
1061.607 67
1061.618 64
1061.629 68
1061.641 71
1061.652 72
1061.664 77
1061.675 85
1061.686 100
1061.698 129
1061.709 164
1061.720 200
1061.732 232
1061.743 275
1061.754 335
1061.766 405
1061.777 483
1061.789 566
1061.800 657
1061.811 744
1061.823 829
1061.834 887
1061.845 925
1061.857 949
1061.868 971
1061.880 982
1061.891 980
1061.902 966
1061.914 935
1061.925 900
1061.936 864
1061.948 817
1061.959 761
1061.971 691
1061.982 617
1061.993 539
1062.005 465
1062.016 393
1062.027 337
1062.039 300
1062.050 271
1062.061 254
1062.073 254
1062.084 280
1062.096 308
1062.107 332
1062.118 356
1062.130 382
1062.141 409
1062.152 431
1062.164 448
1062.175 453
1062.187 471
1062.198 500
1062.209 528
1062.221 543
1062.232 542
1062.243 537
1062.255 525
1062.266 507
1062.278 478
1062.289 449
1062.300 417
1062.312 382
1062.323 352
1062.334 317
1062.346 283
1062.357 248
1062.369 225
1062.380 203
1062.391 178
1062.403 167
1062.414 165
1062.425 166
1062.437 164
1062.448 160
1062.459 159
1062.471 164
1062.482 178
1062.494 190
1062.505 210
1062.516 233
1062.528 262
1062.539 294
1062.550 313
1062.562 318
1062.573 315
1062.585 304
1062.596 292
1062.607 288
1062.619 294
1062.630 302
1062.641 299
1062.653 294
1062.664 280
1062.676 265
1062.687 250
1062.698 239
1062.710 231
1062.721 226
1062.732 228
1062.744 243
1062.755 266
1062.767 289
1062.778 324
1062.789 364
1062.801 416
1062.812 473
1062.823 529
1062.835 582
1062.846 633
1062.858 676
1062.869 721
1062.880 759
1062.892 783
1062.903 799
1062.914 808
1062.926 809
1062.937 806
1062.949 798
1062.960 778
1062.971 740
1062.983 696
1062.994 646
1063.005 586
1063.017 521
1063.028 448
1063.040 376
1063.051 310
1063.062 262
1063.074 226
1063.085 203
1063.096 194
1063.108 194
1063.119 210
1063.131 232
1063.142 253
1063.153 256
1063.165 250
1063.176 252
1063.187 260
1063.199 278
1063.210 303
1063.222 336
1063.233 371
1063.244 405
1063.256 432
1063.267 442
1063.279 438
1063.290 424
1063.301 404
1063.313 385
1063.324 365
1063.335 341
1063.347 314
1063.358 284
1063.370 261
1063.381 245
1063.392 237
1063.404 237
1063.415 232
1063.426 221
1063.438 208
1063.449 190
1063.461 164
1063.472 142
1063.483 120
1063.495 90
1063.506 61
1063.517 41
1063.529 38
1063.540 46
1063.552 63
1063.563 84
1063.574 94
1063.586 98
1063.597 99
1063.608 97
1063.620 99
1063.631 109
1063.643 131
1063.654 155
1063.665 175
1063.677 199
1063.688 237
1063.700 288
1063.711 363
1063.722 444
1063.734 528
1063.745 605
1063.756 667
1063.768 723
1063.779 775
1063.791 817
1063.802 856
1063.813 891
1063.825 911
1063.836 910
1063.847 891
1063.859 867
1063.870 841
1063.882 812
1063.893 778
1063.904 735
1063.916 688
1063.927 646
1063.938 607
1063.950 565
1063.961 521
1063.973 477
1063.984 434
1063.995 386
1064.007 355
1064.018 349
1064.030 366
1064.041 390
1064.052 426
1064.064 455
1064.075 475
1064.086 485
1064.098 492
1064.109 496
1064.121 494
1064.132 482
1064.143 471
1064.155 471
1064.166 471
1064.178 472
1064.189 471
1064.200 476
1064.212 486
1064.223 500
1064.234 511
1064.246 520
1064.257 525
1064.269 528
1064.280 519
1064.291 505
1064.303 494
1064.314 487
1064.325 479
1064.337 476
1064.348 482
1064.360 488
1064.371 491
1064.382 484
1064.394 475
1064.405 460
1064.417 438
1064.428 413
1064.439 389
1064.451 367
1064.462 355
1064.473 353
1064.485 365
1064.496 389
1064.508 409
1064.519 426
1064.530 440
1064.542 449
1064.553 451
1064.565 453
1064.576 455
1064.587 458
1064.599 459
1064.610 452
1064.621 442
1064.633 432
1064.644 419
1064.656 404
1064.667 392
1064.678 381
1064.690 364
1064.701 355
1064.713 345
1064.724 329
1064.735 322
1064.747 321
1064.758 317
1064.769 307
1064.781 297
1064.792 295
1064.804 292
1064.815 284
1064.826 276
1064.838 276
1064.849 271
1064.861 269
1064.872 275
1064.883 279
1064.895 285
1064.906 303
1064.917 325
1064.929 343
1064.940 359
1064.952 363
1064.963 369
1064.974 367
1064.986 357
1064.997 354
1065.009 361
1065.020 375
1065.031 386
1065.043 399
1065.054 399
1065.065 397
1065.077 393
1065.088 381
1065.100 351
1065.111 310
1065.122 270
1065.134 232
1065.145 196
1065.157 164
1065.168 146
1065.179 133
1065.191 121
1065.202 112
1065.214 101
1065.225 88
1065.236 88
1065.248 107
1065.259 129
1065.270 142
1065.282 154
1065.293 160
1065.305 166
1065.316 168
1065.327 168
1065.339 174
1065.350 187
1065.362 193
1065.373 190
1065.384 181
1065.396 170
1065.407 162
1065.419 143
1065.430 122
1065.441 103
1065.453 95
1065.464 94
1065.475 103
1065.487 115
1065.498 132
1065.510 160
1065.521 199
1065.532 242
1065.544 277
1065.555 309
1065.567 351
1065.578 406
1065.589 461
1065.601 497
1065.612 515
1065.624 526
1065.635 538
1065.646 547
1065.658 552
1065.669 557
1065.680 566
1065.692 579
1065.703 579
1065.715 565
1065.726 547
1065.737 520
1065.749 497
1065.760 470
1065.772 449
1065.783 433
1065.794 420
1065.806 403
1065.817 392
1065.829 381
1065.840 372
1065.851 370
1065.863 372
1065.874 368
1065.886 361
1065.897 357
1065.908 357
1065.920 353
1065.931 342
1065.942 328
1065.954 325
1065.965 327
1065.977 330
1065.988 333
1065.999 333
1066.011 327
1066.022 320
1066.034 312
1066.045 297
1066.056 278
1066.068 267
1066.079 255
1066.091 251
1066.102 241
1066.113 231
1066.125 229
1066.136 232
1066.148 232
1066.159 229
1066.170 220
1066.182 205
1066.193 195
1066.204 193
1066.216 195
1066.227 203
1066.239 209
1066.250 214
1066.261 221
1066.273 236
1066.284 253
1066.296 272
1066.307 292
1066.318 320
1066.330 351
1066.341 377
1066.353 399
1066.364 417
1066.375 431
1066.387 439
1066.398 447
1066.410 463
1066.421 477
1066.432 490
1066.444 508
1066.455 527
1066.467 551
1066.478 568
1066.489 568
1066.501 558
1066.512 540
1066.524 515
1066.535 502
1066.546 499
1066.558 502
1066.569 508
1066.581 515
1066.592 523
1066.603 526
1066.615 525
1066.626 524
1066.637 526
1066.649 536
1066.660 537
1066.672 533
1066.683 530
1066.694 529
1066.706 529
1066.717 536
1066.729 555
1066.740 576
1066.751 597
1066.763 610
1066.774 620
1066.786 628
1066.797 629
1066.808 616
1066.820 590
1066.831 558
1066.843 529
1066.854 511
1066.865 505
1066.877 517
1066.888 531
1066.900 540
1066.911 542
1066.922 541
1066.934 530
1066.945 500
1066.957 464
1066.968 432
1066.979 396
1066.991 368
1067.002 346
1067.014 339
1067.025 335
1067.036 327
1067.048 314
1067.059 293
1067.071 271
1067.082 252
1067.093 238
1067.105 227
1067.116 220
1067.128 207
1067.139 189
1067.150 161
1067.162 142
1067.173 133
1067.185 139
1067.196 157
1067.207 183
1067.219 218
1067.230 251
1067.242 286
1067.253 323
1067.264 360
1067.276 391
1067.287 419
1067.299 452
1067.310 485
1067.321 509
1067.333 537
1067.344 557
1067.356 566
1067.367 565
1067.378 570
1067.390 581
1067.401 594
1067.413 608
1067.424 620
1067.435 626
1067.447 627
1067.458 615
1067.470 588
1067.481 556
1067.492 513
1067.504 477
1067.515 449
1067.527 426
1067.538 405
1067.549 388
1067.561 375
1067.572 355
1067.584 351
1067.595 355
1067.606 366
1067.618 382
1067.629 393
1067.641 398
1067.652 398
1067.663 391
1067.675 386
1067.686 383
1067.698 391
1067.709 407
1067.720 427
1067.732 443
1067.743 457
1067.755 466
1067.766 469
1067.777 473
1067.789 473
1067.800 468
1067.812 458
1067.823 439
1067.834 420
1067.846 415
1067.857 415
1067.869 412
1067.880 407
1067.891 404
1067.903 403
1067.914 413
1067.926 436
1067.937 455
1067.948 468
1067.960 471
1067.971 471
1067.983 470
1067.994 470
1068.005 462
1068.017 455
1068.028 451
1068.040 452
1068.051 454
1068.062 446
1068.074 435
1068.085 425
1068.097 406
1068.108 378
1068.119 355
1068.131 338
1068.142 322
1068.154 307
1068.165 296
1068.176 298
1068.188 304
1068.199 303
1068.211 299
1068.222 298
1068.233 295
1068.245 286
1068.256 279
1068.268 269
1068.279 262
1068.290 261
1068.302 268
1068.313 283
1068.325 299
1068.336 314
1068.347 327
1068.359 342
1068.370 358
1068.382 378
1068.393 386
1068.404 377
1068.416 371
1068.427 362
1068.439 353
1068.450 345
1068.462 338
1068.473 331
1068.484 321
1068.496 316
1068.507 313
1068.519 303
1068.530 293
1068.541 277
1068.553 266
1068.564 252
1068.576 232
1068.587 214
1068.598 216
1068.610 238
1068.621 268
1068.633 295
1068.644 316
1068.655 343
1068.667 379
1068.678 414
1068.690 450
1068.701 485
1068.712 519
1068.724 555
1068.735 581
1068.747 601
1068.758 609
1068.769 612
1068.781 620
1068.792 623
1068.804 628
1068.815 634
1068.827 636
1068.838 636
1068.849 630
1068.861 628
1068.872 634
1068.884 643
1068.895 655
1068.906 654
1068.918 648
1068.929 647
1068.941 652
1068.952 645
1068.963 623
1068.975 590
1068.986 560
1068.998 542
1069.009 521
1069.020 502
1069.032 483
1069.043 462
1069.055 429
1069.066 394
1069.077 352
1069.089 305
1069.100 259
1069.112 221
1069.123 196
1069.135 172
1069.146 153
1069.157 132
1069.169 113
1069.180 102
1069.192 101
1069.203 117
1069.214 138
1069.226 156
1069.237 166
1069.249 167
1069.260 174
1069.271 183
1069.283 194
1069.294 198
1069.306 206
1069.317 221
1069.328 243
1069.340 263
1069.351 274
1069.363 286
1069.374 297
1069.386 311
1069.397 316
1069.408 325
1069.420 332
1069.431 336
1069.443 329
1069.454 321
1069.465 317
1069.477 304
1069.488 286
1069.500 266
1069.511 260
1069.522 269
1069.534 283
1069.545 300
1069.557 319
1069.568 331
1069.580 343
1069.591 353
1069.602 365
1069.614 388
1069.625 425
1069.637 461
1069.648 497
1069.659 538
1069.671 577
1069.682 604
1069.694 622
1069.705 637
1069.716 652
1069.728 664
1069.739 662
1069.751 661
1069.762 663
1069.774 657
1069.785 643
1069.796 634
1069.808 623
1069.819 606
1069.831 583
1069.842 554
1069.853 524
1069.865 493
1069.876 456
1069.888 426
1069.899 397
1069.910 357
1069.922 327
1069.933 306
1069.945 290
1069.956 284
1069.968 284
1069.979 282
1069.990 274
1070.002 264
1070.013 240
1070.025 201
1070.036 169
1070.047 149
1070.059 138
1070.070 138
1070.082 149
1070.093 171
1070.104 194
1070.116 209
1070.127 218
1070.139 220
1070.150 208
1070.162 180
1070.173 140
1070.184 90
1070.196 49
1070.207 20
1070.219 -0
1070.230 -9
1070.241 -14
1070.253 -24
1070.264 -32
1070.276 -45
1070.287 -61
1070.299 -67
1070.310 -65
1070.321 -63
1070.333 -68
1070.344 -73
1070.356 -71
1070.367 -57
1070.378 -27
1070.390 0
1070.401 30
1070.413 62
1070.424 91
1070.436 109
1070.447 114
1070.458 109
1070.470 100
1070.481 89
1070.493 82
1070.504 77
1070.515 78
1070.527 74
1070.538 72
1070.550 73
1070.561 77
1070.573 86
1070.584 90
1070.595 91
1070.607 100
1070.618 123
1070.630 158
1070.641 207
1070.652 261
1070.664 313
1070.675 360
1070.687 404
1070.698 446
1070.710 487
1070.721 527
1070.732 555
1070.744 574
1070.755 584
1070.767 587
1070.778 586
1070.789 578
1070.801 563
1070.812 547
1070.824 537
1070.835 528
1070.847 517
1070.858 498
1070.869 463
1070.881 417
1070.892 370
1070.904 327
1070.915 295
1070.926 266
1070.938 239
1070.949 216
1070.961 197
1070.972 181
1070.984 169
1070.995 155
1071.006 137
1071.018 122
1071.029 109
1071.041 103
1071.052 107
1071.063 119
1071.075 127
1071.086 140
1071.098 153
1071.109 162
1071.121 165
1071.132 158
1071.143 149
1071.155 147
1071.166 140
1071.178 126
1071.189 107
1071.201 86
1071.212 60
1071.223 35
1071.235 21
1071.246 14
1071.258 9
1071.269 0
1071.280 -5
1071.292 -3
1071.303 3
1071.315 5
1071.326 7
1071.338 10
1071.349 19
1071.360 37
1071.372 67
1071.383 112
1071.395 164
1071.406 221
1071.418 263
1071.429 292
1071.440 304
1071.452 312
1071.463 321
1071.475 327
1071.486 326
1071.497 319
1071.509 298
1071.520 273
1071.532 256
1071.543 244
1071.555 231
1071.566 212
1071.577 190
1071.589 167
1071.600 144
1071.612 124
1071.623 109
1071.635 98
1071.646 89
1071.657 80
1071.669 76
1071.680 73
1071.692 82
1071.703 96
1071.714 117
1071.726 133
1071.737 147
1071.749 155
1071.760 149
1071.772 134
1071.783 125
1071.794 129
1071.806 133
1071.817 131
1071.829 124
1071.840 116
1071.852 107
1071.863 100
1071.874 98
1071.886 99
1071.897 91
1071.909 85
1071.920 93
1071.932 108
1071.943 121
1071.954 138
1071.966 159
1071.977 178
1071.989 201
1072.000 227
1072.011 254
1072.023 282
1072.034 307
1072.046 317
1072.057 316
1072.069 307
1072.080 294
1072.091 273
1072.103 246
1072.114 215
1072.126 189
1072.137 163
1072.149 137
1072.160 115
1072.171 95
1072.183 72
1072.194 48
1072.206 21
1072.217 -2
1072.229 -16
1072.240 -35
1072.251 -44
1072.263 -46
1072.274 -48
1072.286 -51
1072.297 -47
1072.309 -40
1072.320 -30
1072.331 -19
1072.343 -8
1072.354 -0
1072.366 1
1072.377 -12
1072.389 -24
1072.400 -27
1072.411 -21
1072.423 -9
1072.434 7
1072.446 17
1072.457 20
1072.468 25
1072.480 36
1072.491 51
1072.503 66
1072.514 70
1072.526 72
1072.537 75
1072.548 83
1072.560 96
1072.571 118
1072.583 139
1072.594 164
1072.606 194
1072.617 223
1072.628 242
1072.640 251
1072.651 249
1072.663 241
1072.674 226
1072.686 215
1072.697 195
1072.708 166
1072.720 127
1072.731 99
1072.743 83
1072.754 81
1072.766 85
1072.777 84
1072.788 78
1072.800 80
1072.811 93
1072.823 106
1072.834 124
1072.846 143
1072.857 154
1072.868 167
1072.880 187
1072.891 216
1072.903 247
1072.914 283
1072.926 307
1072.937 319
1072.948 328
1072.960 330
1072.971 321
1072.983 303
1072.994 272
1073.006 236
1073.017 197
1073.028 158
1073.040 114
1073.051 82
1073.063 62
1073.074 59
1073.086 71
1073.097 84
1073.108 86
1073.120 79
1073.131 73
1073.143 65
1073.154 63
1073.166 68
1073.177 84
1073.188 103
1073.200 128
1073.211 158
1073.223 194
1073.234 227
1073.246 255
1073.257 277
1073.269 284
1073.280 277
1073.291 266
1073.303 245
1073.314 212
1073.326 168
1073.337 120
1073.349 86
1073.360 66
1073.371 55
1073.383 49
1073.394 36
1073.406 15
1073.417 -4
1073.429 -17
1073.440 -27
1073.451 -38
1073.463 -49
1073.474 -67
1073.486 -85
1073.497 -84
1073.509 -63
1073.520 -30
1073.531 4
1073.543 38
1073.554 71
1073.566 106
1073.577 141
1073.589 173
1073.600 195
1073.611 201
1073.623 194
1073.634 187
1073.646 181
1073.657 176
1073.669 168
1073.680 165
1073.691 171
1073.703 176
1073.714 179
1073.726 180
1073.737 176
1073.749 176
1073.760 184
1073.772 202
1073.783 216
1073.794 211
1073.806 198
1073.817 177
1073.829 170
1073.840 184
1073.852 201
1073.863 214
1073.874 226
1073.886 243
1073.897 265
1073.909 291
1073.920 314
1073.932 332
1073.943 335
1073.954 332
1073.966 328
1073.977 325
1073.989 321
1074.000 304
1074.012 278
1074.023 256
1074.035 232
1074.046 211
1074.057 198
1074.069 186
1074.080 168
1074.092 142
1074.103 114
1074.115 91
1074.126 66
1074.137 37
1074.149 11
1074.160 -20
1074.172 -32
1074.183 -35
1074.195 -38
1074.206 -42
1074.217 -45
1074.229 -47
1074.240 -48
1074.252 -47
1074.263 -49
1074.275 -56
1074.286 -70
1074.298 -84
1074.309 -92
1074.320 -88
1074.332 -80
1074.343 -87
1074.355 -93
1074.366 -86
1074.378 -64
1074.389 -32
1074.400 -0
1074.412 23
1074.423 38
1074.435 46
1074.446 55
1074.458 71
1074.469 88
1074.481 95
1074.492 99
1074.503 104
1074.515 119
1074.526 125
1074.538 124
1074.549 113
1074.561 102
1074.572 89
1074.583 69
1074.595 48
1074.606 27
1074.618 -7
1074.629 -41
1074.641 -71
1074.652 -88
1074.664 -94
1074.675 -105
1074.686 -113
1074.698 -97
1074.709 -57
1074.721 -15
1074.732 29
1074.744 75
1074.755 127
1074.766 177
1074.778 223
1074.789 272
1074.801 314
1074.812 343
1074.824 369
1074.835 390
1074.847 407
1074.858 421
1074.869 431
1074.881 438
1074.892 442
1074.904 442
1074.915 434
1074.927 411
1074.938 391
1074.950 364
1074.961 326
1074.972 300
1074.984 281
1074.995 275
1075.007 282
1075.018 292
1075.030 313
1075.041 339
1075.052 363
1075.064 379
1075.075 394
1075.087 402
1075.098 401
1075.110 386
1075.121 357
1075.133 325
1075.144 285
1075.155 242
1075.167 194
1075.178 144
1075.190 94
1075.201 48
1075.213 9
1075.224 -21
1075.236 -42
1075.247 -70
1075.258 -103
1075.270 -139
1075.281 -160
1075.293 -168
1075.304 -159
1075.316 -138
1075.327 -116
1075.338 -82
1075.350 -46
1075.361 -16
1075.373 11
1075.384 36
1075.396 58
1075.407 72
1075.419 84
1075.430 92
1075.441 85
1075.453 72
1075.464 53
1075.476 39
1075.487 31
1075.499 20
1075.510 12
1075.522 19
1075.533 28
1075.544 44
1075.556 64
1075.567 82
1075.579 92
1075.590 86
1075.602 75
1075.613 68
1075.625 76
1075.636 93
1075.647 109
1075.659 117
1075.670 116
1075.682 110
1075.693 100
1075.705 94
1075.716 94
1075.728 103
1075.739 116
1075.750 132
1075.762 152
1075.773 170
1075.785 185
1075.796 208
1075.808 241
1075.819 277
1075.831 302
1075.842 322
1075.853 340
1075.865 357
1075.876 364
1075.888 363
1075.899 353
1075.911 335
1075.922 307
1075.934 272
1075.945 240
1075.956 219
1075.968 200
1075.979 177
1075.991 145
1076.002 105
1076.014 60
1076.025 22
1076.037 -1
1076.048 -13
1076.059 -21
1076.071 -11
1076.082 13
1076.094 43
1076.105 71
1076.117 97
1076.128 121
1076.140 144
1076.151 152
1076.162 147
1076.174 130
1076.185 112
1076.197 97
1076.208 85
1076.220 65
1076.231 40
1076.243 9
1076.254 -26
1076.265 -62
1076.277 -87
1076.288 -102
1076.300 -117
1076.311 -131
1076.323 -144
1076.334 -159
1076.346 -168
1076.357 -166
1076.369 -163
1076.380 -159
1076.391 -154
1076.403 -141
1076.414 -115
1076.426 -85
1076.437 -50
1076.449 -18
1076.460 6
1076.472 24
1076.483 41
1076.494 51
1076.506 58
1076.517 54
1076.529 51
1076.540 53
1076.552 45
1076.563 32
1076.575 15
1076.586 -9
1076.597 -31
1076.609 -51
1076.620 -66
1076.632 -81
1076.643 -98
1076.655 -103
1076.666 -106
1076.678 -108
1076.689 -98
1076.701 -88
1076.712 -90
1076.723 -94
1076.735 -98
1076.746 -98
1076.758 -93
1076.769 -89
1076.781 -89
1076.792 -86
1076.804 -81
1076.815 -73
1076.826 -64
1076.838 -53
1076.849 -42
1076.861 -24
1076.872 7
1076.884 38
1076.895 60
1076.907 73
1076.918 84
1076.930 94
1076.941 102
1076.952 101
1076.964 106
1076.975 118
1076.987 128
1076.998 140
1077.010 150
1077.021 162
1077.033 179
1077.044 194
1077.055 201
1077.067 201
1077.078 205
1077.090 210
1077.101 213
1077.113 211
1077.124 210
1077.136 218
1077.147 225
1077.159 222
1077.170 213
1077.181 204
1077.193 200
1077.204 200
1077.216 196
1077.227 181
1077.239 154
1077.250 124
1077.262 101
1077.273 84
1077.285 75
1077.296 73
1077.307 83
1077.319 95
1077.330 111
1077.342 132
1077.353 148
1077.365 165
1077.376 188
1077.388 202
1077.399 200
1077.410 192
1077.422 187
1077.433 186
1077.445 191
1077.456 194
1077.468 189
1077.479 184
1077.491 185
1077.502 192
1077.514 204
1077.525 221
1077.536 237
1077.548 255
1077.559 269
1077.571 283
1077.582 303
1077.594 330
1077.605 358
1077.617 390
1077.628 419
1077.640 437
1077.651 442
1077.662 446
1077.674 451
1077.685 453
1077.697 446
1077.708 442
1077.720 443
1077.731 432
1077.743 416
1077.754 408
1077.766 405
1077.777 403
1077.788 396
1077.800 379
1077.811 361
1077.823 359
1077.834 371
1077.846 385
1077.857 392
1077.869 388
1077.880 383
1077.892 389
1077.903 395
1077.914 399
1077.926 403
1077.937 398
1077.949 385
1077.960 366
1077.972 338
1077.983 308
1077.995 285
1078.006 274
1078.018 267
1078.029 263
1078.040 260
1078.052 255
1078.063 248
1078.075 236
1078.086 225
1078.098 214
1078.109 198
1078.121 178
1078.132 167
1078.144 168
1078.155 174
1078.167 184
1078.178 189
1078.189 186
1078.201 179
1078.212 179
1078.224 192
1078.235 207
1078.247 213
1078.258 212
1078.270 206
1078.281 194
1078.293 180
1078.304 164
1078.315 146
1078.327 128
1078.338 122
1078.350 116
1078.361 102
1078.373 83
1078.384 55
1078.396 28
1078.407 9
1078.419 1
1078.430 -0
1078.441 4
1078.453 9
1078.464 15
1078.476 31
1078.487 48
1078.499 56
1078.510 69
1078.522 80
1078.533 85
1078.545 93
1078.556 106
1078.568 118
1078.579 126
1078.590 129
1078.602 121
1078.613 116
1078.625 115
1078.636 126
1078.648 139
1078.659 155
1078.671 179
1078.682 212
1078.694 246
1078.705 278
1078.717 318
1078.728 363
1078.739 407
1078.751 449
1078.762 485
1078.774 516
1078.785 542
1078.797 557
1078.808 565
1078.820 567
1078.831 566
1078.843 567
1078.854 569
1078.866 557
1078.877 538
1078.888 518
1078.900 499
1078.911 479
1078.923 456
1078.934 414
1078.946 362
1078.957 323
1078.969 301
1078.980 295
1078.992 294
1079.003 307
1079.015 331
1079.026 359
1079.037 391
1079.049 418
1079.060 447
1079.072 474
1079.083 501
1079.095 526
1079.106 549
1079.118 572
1079.129 595
1079.141 609
1079.152 615
1079.164 614
1079.175 609
1079.186 604
1079.198 592
1079.209 565
1079.221 540
1079.232 515
1079.244 497
1079.255 478
1079.267 460
1079.278 433
1079.290 411
1079.301 399
1079.313 390
1079.324 383
1079.335 376
1079.347 372
1079.358 368
1079.370 375
1079.381 398
1079.393 429
1079.404 471
1079.416 518
1079.427 568
1079.439 597
1079.450 615
1079.462 632
1079.473 649
1079.484 669
1079.496 683
1079.507 692
1079.519 705
1079.530 722
1079.542 736
1079.553 739
1079.565 746
1079.576 753
1079.588 754
1079.599 744
1079.611 722
1079.622 688
1079.634 660
1079.645 646
1079.656 638
1079.668 638
1079.679 650
1079.691 674
1079.702 708
1079.714 751
1079.725 788
1079.737 807
1079.748 817
1079.760 819
1079.771 821
1079.783 813
1079.794 810
1079.805 818
1079.817 831
1079.828 855
1079.840 868
1079.851 875
1079.863 885
1079.874 896
1079.886 896
1079.897 887
1079.909 871
1079.920 848
1079.932 815
1079.943 790
1079.955 770
1079.966 763
1079.977 772
1079.989 794
1080.000 822
1080.012 851
1080.023 876
1080.035 883
1080.046 884
1080.058 886
1080.069 874
1080.081 850
1080.092 827
1080.104 810
1080.115 799
1080.127 783
1080.138 764
1080.149 745
1080.161 732
1080.172 726
1080.184 718
1080.195 704
1080.207 687
1080.218 668
1080.230 646
1080.241 624
1080.253 605
1080.264 587
1080.276 570
1080.287 561
1080.299 555
1080.310 555
1080.322 561
1080.333 568
1080.344 572
1080.356 564
1080.367 549
1080.379 545
1080.390 551
1080.402 558
1080.413 559
1080.425 566
1080.436 585
1080.448 607
1080.459 629
1080.471 650
1080.482 676
1080.494 705
1080.505 741
1080.516 773
1080.528 783
1080.539 773
1080.551 752
1080.562 718
1080.574 657
1080.585 550
1080.597 403
1080.608 237
1080.620 93
1080.631 5
1080.643 28
1080.654 227
1080.666 675
1080.677 1459
1080.689 2636
1080.700 4269
1080.711 6397
1080.723 8993
1080.734 12013
1080.746 15379
1080.757 18999
1080.769 22755
1080.780 26505
1080.792 30126
1080.803 33520
1080.815 36590
1080.826 39256
1080.838 41446
1080.849 43126
1080.861 44246
1080.872 44783
1080.884 44746
1080.895 44117
1080.906 42885
1080.918 41078
1080.929 38746
1080.941 35969
1080.952 32856
1080.964 29508
1080.975 26032
1080.987 22564
1080.998 19226
1081.010 16123
1081.021 13347
1081.033 10949
1081.044 8962
1081.056 7371
1081.067 6117
1081.079 5166
1081.090 4456
1081.102 3924
1081.113 3513
1081.124 3177
1081.136 2887
1081.147 2642
1081.159 2421
1081.170 2218
1081.182 2040
1081.193 1896
1081.205 1772
1081.216 1678
1081.228 1611
1081.239 1550
1081.251 1483
1081.262 1421
1081.274 1368
1081.285 1318
1081.297 1273
1081.308 1223
1081.320 1168
1081.331 1108
1081.342 1043
1081.354 990
1081.365 951
1081.377 921
1081.388 891
1081.400 871
1081.411 854
1081.423 846
1081.434 843
1081.446 838
1081.457 833
1081.469 826
1081.480 814
1081.492 808
1081.503 788
1081.515 752
1081.526 712
1081.538 678
1081.549 648
1081.560 628
1081.572 599
1081.583 545
1081.595 474
1081.606 387
1081.618 285
1081.629 184
1081.641 121
1081.652 147
1081.664 314
1081.675 665
1081.687 1239
1081.698 2050
1081.710 3124
1081.721 4484
1081.733 6120
1081.744 7987
1081.756 10018
1081.767 12154
1081.779 14343
1081.790 16500
1081.801 18552
1081.813 20450
1081.824 22137
1081.836 23581
1081.847 24737
1081.859 25569
1081.870 26084
1081.882 26267
1081.893 26094
1081.905 25568
1081.916 24697
1081.928 23499
1081.939 22015
1081.951 20282
1081.962 18366
1081.974 16353
1081.985 14320
1081.997 12343
1082.008 10474
1082.020 8760
1082.031 7240
1082.042 5937
1082.054 4875
1082.065 4038
1082.077 3383
1082.088 2884
1082.100 2514
1082.111 2252
1082.123 2061
1082.134 1888
1082.146 1725
1082.157 1580
1082.169 1450
1082.180 1343
1082.192 1244
1082.203 1143
1082.215 1065
1082.226 1003
1082.238 952
1082.249 908
1082.261 870
1082.272 826
1082.284 782
1082.295 741
1082.306 705
1082.318 680
1082.329 663
1082.341 649
1082.352 641
1082.364 638
1082.375 637
1082.387 631
1082.398 629
1082.410 640
1082.421 674
1082.433 730
1082.444 789
1082.456 833
1082.467 862
1082.479 865
1082.490 854
1082.502 849
1082.513 845
1082.525 830
1082.536 810
1082.548 793
1082.559 779
1082.571 758
1082.582 722
1082.593 672
1082.605 616
1082.616 555
1082.628 495
1082.639 449
1082.651 427
1082.662 447
1082.674 513
1082.685 636
1082.697 826
1082.708 1098
1082.720 1454
1082.731 1889
1082.743 2412
1082.754 3005
1082.766 3653
1082.777 4327
1082.789 4987
1082.800 5624
1082.812 6218
1082.823 6747
1082.835 7204
1082.846 7576
1082.858 7855
1082.869 8048
1082.881 8152
1082.892 8156
1082.903 8053
1082.915 7844
1082.926 7544
1082.938 7153
1082.949 6680
1082.961 6143
1082.972 5565
1082.984 4969
1082.995 4368
1083.007 3785
1083.018 3235
1083.030 2735
1083.041 2290
1083.053 1912
1083.064 1599
1083.076 1352
1083.087 1176
1083.099 1048
1083.110 951
1083.122 870
1083.133 789
1083.145 712
1083.156 635
1083.168 561
1083.179 493
1083.191 438
1083.202 400
1083.214 376
1083.225 359
1083.236 346
1083.248 339
1083.259 327
1083.271 320
1083.282 315
1083.294 308
1083.305 303
1083.317 299
1083.328 292
1083.340 279
1083.351 271
1083.363 273
1083.374 278
1083.386 282
1083.397 290
1083.409 303
1083.420 319
1083.432 344
1083.443 366
1083.455 378
1083.466 390
1083.478 403
1083.489 421
1083.501 449
1083.512 478
1083.524 508
1083.535 539
1083.547 560
1083.558 571
1083.570 564
1083.581 544
1083.593 518
1083.604 497
1083.615 484
1083.627 474
1083.638 460
1083.650 443
1083.661 428
1083.673 420
1083.684 424
1083.696 443
1083.707 476
1083.719 510
1083.730 550
1083.742 605
1083.753 678
1083.765 767
1083.776 876
1083.788 993
1083.799 1116
1083.811 1243
1083.822 1365
1083.834 1473
1083.845 1563
1083.857 1632
1083.868 1686
1083.880 1719
1083.891 1719
1083.903 1689
1083.914 1635
1083.926 1568
1083.937 1489
1083.949 1401
1083.960 1301
1083.972 1187
1083.983 1065
1083.995 936
1084.006 809
1084.018 687
1084.029 576
1084.041 480
1084.052 402
1084.063 328
1084.075 270
1084.086 234
1084.098 207
1084.109 193
1084.121 190
1084.132 187
1084.144 182
1084.155 177
1084.167 171
1084.178 170
1084.190 178
1084.201 194
1084.213 212
1084.224 231
1084.236 246
1084.247 260
1084.259 275
1084.270 289
1084.282 297
1084.293 303
1084.305 308
1084.316 312
1084.328 319
1084.339 326
1084.351 331
1084.362 341
1084.374 350
1084.385 362
1084.397 366
1084.408 355
1084.420 336
1084.431 318
1084.443 304
1084.454 291
1084.466 272
1084.477 247
1084.489 229
1084.500 222
1084.512 217
1084.523 212
1084.535 211
1084.546 216
1084.558 221
1084.569 231
1084.581 240
1084.592 247
1084.604 251
1084.615 250
1084.627 247
1084.638 246
1084.649 253
1084.661 263
1084.672 284
1084.684 314
1084.695 345
1084.707 368
1084.718 387
1084.730 415
1084.741 442
1084.753 469
1084.764 501
1084.776 545
1084.787 590
1084.799 634
1084.810 674
1084.822 716
1084.833 758
1084.845 795
1084.856 808
1084.868 810
1084.879 806
1084.891 801
1084.902 786
1084.914 763
1084.925 737
1084.937 707
1084.948 680
1084.960 654
1084.971 626
1084.983 595
1084.994 564
1085.006 534
1085.017 505
1085.029 471
1085.040 429
1085.052 388
1085.063 360
1085.075 347
1085.086 344
1085.098 347
1085.109 352
1085.121 359
1085.132 358
1085.144 355
1085.155 356
1085.167 360
1085.178 354
1085.190 338
1085.201 308
1085.213 290
1085.224 271
1085.236 255
1085.247 231
1085.259 216
1085.270 219
1085.282 239
1085.293 267
1085.305 288
1085.316 316
1085.328 344
1085.339 374
1085.351 398
1085.362 419
1085.374 432
1085.385 437
1085.397 441
1085.408 438
1085.420 437
1085.431 436
1085.443 435
1085.454 432
1085.466 426
1085.477 414
1085.489 410
1085.500 418
1085.512 421
1085.523 416
1085.535 410
1085.546 412
1085.558 426
1085.569 445
1085.581 472
1085.592 497
1085.603 529
1085.615 554
1085.626 582
1085.638 611
1085.649 645
1085.661 685
1085.672 714
1085.684 726
1085.695 722
1085.707 717
1085.718 710
1085.730 710
1085.741 715
1085.753 717
1085.764 723
1085.776 733
1085.787 754
1085.799 772
1085.810 792
1085.822 809
1085.833 824
1085.845 853
1085.856 886
1085.868 917
1085.879 945
1085.891 972
1085.902 998
1085.914 1022
1085.925 1032
1085.937 1028
1085.948 1020
1085.960 1010
1085.971 1015
1085.983 1025
1085.994 1035
1086.006 1037
1086.017 1037
1086.029 1042
1086.040 1050
1086.052 1051
1086.063 1037
1086.075 1013
1086.086 974
1086.098 927
1086.109 884
1086.121 846
1086.132 812
1086.144 776
1086.155 745
1086.167 718
1086.178 693
1086.190 684
1086.201 669
1086.213 641
1086.224 616
1086.236 602
1086.247 596
1086.259 592
1086.270 585
1086.282 582
1086.293 589
1086.305 600
1086.316 620
1086.328 641
1086.339 657
1086.351 670
1086.362 681
1086.374 676
1086.385 659
1086.397 637
1086.408 622
1086.420 615
1086.431 616
1086.443 610
1086.454 596
1086.466 584
1086.477 580
1086.489 585
1086.500 591
1086.512 589
1086.523 578
1086.535 568
1086.546 554
1086.558 549
1086.569 554
1086.581 555
1086.592 548
1086.604 538
1086.615 528
1086.627 522
1086.638 519
1086.650 515
1086.661 515
1086.673 506
1086.684 494
1086.696 492
1086.707 506
1086.719 527
1086.730 570
1086.742 624
1086.753 679
1086.765 731
1086.776 775
1086.788 806
1086.799 836
1086.811 867
1086.822 889
1086.834 906
1086.845 917
1086.857 915
1086.868 899
1086.880 878
1086.892 857
1086.903 840
1086.915 811
1086.926 773
1086.938 738
1086.949 710
1086.961 683
1086.972 652
1086.984 611
1086.995 568
1087.007 529
1087.018 501
1087.030 493
1087.041 499
1087.053 504
1087.064 503
1087.076 510
1087.087 521
1087.099 534
1087.110 556
1087.122 579
1087.133 598
1087.145 608
1087.156 610
1087.168 607
1087.179 606
1087.191 597
1087.202 577
1087.214 553
1087.225 530
1087.237 519
1087.248 510
1087.260 504
1087.271 503
1087.283 501
1087.294 497
1087.306 491
1087.317 478
1087.329 462
1087.340 445
1087.352 436
1087.363 432
1087.375 429
1087.386 425
1087.398 425
1087.409 432
1087.421 436
1087.432 441
1087.444 440
1087.455 443
1087.467 446
1087.478 440
1087.490 431
1087.501 422
1087.513 415
1087.524 407
1087.536 398
1087.547 386
1087.559 373
1087.570 360
1087.582 351
1087.593 345
1087.605 341
1087.616 339
1087.628 335
1087.639 334
1087.651 338
1087.662 333
1087.674 326
1087.685 322
1087.697 331
1087.708 347
1087.720 370
1087.731 396
1087.743 429
1087.754 454
1087.766 461
1087.777 465
1087.789 463
1087.800 468
1087.812 477
1087.823 495
1087.835 517
1087.847 546
1087.858 573
1087.870 589
1087.881 593
1087.893 593
1087.904 591
1087.916 592
1087.927 595
1087.939 604
1087.950 618
1087.962 627
1087.973 622
1087.985 606
1087.996 581
1088.008 557
1088.019 540
1088.031 525
1088.042 513
1088.054 500
1088.065 490
1088.077 484
1088.088 476
1088.100 456
1088.111 422
1088.123 393
1088.134 374
1088.146 364
1088.157 367
1088.169 377
1088.180 389
1088.192 407
1088.203 407
1088.215 390
1088.226 370
1088.238 359
1088.249 351
1088.261 349
1088.272 349
1088.284 347
1088.295 341
1088.307 321
1088.318 296
1088.330 274
1088.341 260
1088.353 249
1088.364 239
1088.376 232
1088.387 227
1088.399 227
1088.410 229
1088.422 239
1088.434 252
1088.445 271
1088.457 293
1088.468 318
1088.480 346
1088.491 380
1088.503 414
1088.514 439
1088.526 458
1088.537 467
1088.549 460
1088.560 454
1088.572 458
1088.583 469
1088.595 482
1088.606 484
1088.618 478
1088.629 471
1088.641 470
1088.652 461
1088.664 457
1088.675 453
1088.687 446
1088.698 433
1088.710 426
1088.721 420
1088.733 413
1088.744 412
1088.756 415
1088.767 429
1088.779 436
1088.790 432
1088.802 429
1088.813 433
1088.825 444
1088.836 454
1088.848 459
1088.859 462
1088.871 470
1088.883 476
1088.894 480
1088.906 488
1088.917 487
1088.929 475
1088.940 449
1088.952 417
1088.963 393
1088.975 381
1088.986 362
1088.998 334
1089.009 314
1089.021 297
1089.032 283
1089.044 270
1089.055 257
1089.067 240
1089.078 221
1089.090 204
1089.101 187
1089.113 167
1089.124 141
1089.136 117
1089.147 107
1089.159 105
1089.170 105
1089.182 104
1089.193 108
1089.205 110
1089.216 110
1089.228 110
1089.239 111
1089.251 118
1089.263 121
1089.274 128
1089.286 147
1089.297 170
1089.309 187
1089.320 201
1089.332 199
1089.343 190
1089.355 193
1089.366 201
1089.378 217
1089.389 230
1089.401 233
1089.412 228
1089.424 224
1089.435 227
1089.447 231
1089.458 230
1089.470 226
1089.481 223
1089.493 221
1089.504 219
1089.516 215
1089.527 211
1089.539 207
1089.550 202
1089.562 199
1089.573 202
1089.585 207
1089.597 208
1089.608 204
1089.620 206
1089.631 203
1089.643 193
1089.654 175
1089.666 155
1089.677 136
1089.689 120
1089.700 117
1089.712 122
1089.723 136
1089.735 151
1089.746 159
1089.758 172
1089.769 190
1089.781 215
1089.792 241
1089.804 264
1089.815 298
1089.827 340
1089.838 383
1089.850 433
1089.861 477
1089.873 519
1089.884 548
1089.896 568
1089.908 587
1089.919 606
1089.931 618
1089.942 623
1089.954 636
1089.965 663
1089.977 685
1089.988 702
1090.000 711
1090.011 719
1090.023 725
1090.034 726
1090.046 723
1090.057 723
1090.069 723
1090.080 711
1090.092 692
1090.103 671
1090.115 651
1090.126 635
1090.138 609
1090.149 584
1090.161 567
1090.172 548
1090.184 529
1090.196 506
1090.207 472
1090.219 440
1090.230 406
1090.242 375
1090.253 348
1090.265 326
1090.276 306
1090.288 290
1090.299 288
1090.311 293
1090.322 286
1090.334 281
1090.345 280
1090.357 279
1090.368 284
1090.380 297
1090.391 320
1090.403 351
1090.414 376
1090.426 395
1090.437 416
1090.449 430
1090.461 433
1090.472 434
1090.484 434
1090.495 439
1090.507 442
1090.518 440
1090.530 440
1090.541 444
1090.553 443
1090.564 433
1090.576 418
1090.587 400
1090.599 384
1090.610 371
1090.622 353
1090.633 336
1090.645 326
1090.656 311
1090.668 288
1090.679 274
1090.691 266
1090.703 269
1090.714 284
1090.726 297
1090.737 310
1090.749 321
1090.760 339
1090.772 362
1090.783 379
1090.795 387
1090.806 392
1090.818 403
1090.829 418
1090.841 434
1090.852 448
1090.864 457
1090.875 464
1090.887 473
1090.898 481
1090.910 492
1090.921 511
1090.933 536
1090.945 563
1090.956 584
1090.968 600
1090.979 616
1090.991 631
1091.002 645
1091.014 661
1091.025 678
1091.037 682
1091.048 678
1091.060 666
1091.071 644
1091.083 626
1091.094 612
1091.106 594
1091.117 567
1091.129 533
1091.140 499
1091.152 460
1091.163 412
1091.175 355
1091.187 291
1091.198 231
1091.210 181
1091.221 152
1091.233 144
1091.244 142
1091.256 135
1091.267 125
1091.279 115
1091.290 104
1091.302 94
1091.313 81
1091.325 72
1091.336 74
1091.348 80
1091.359 86
1091.371 83
1091.383 77
1091.394 80
1091.406 80
1091.417 69
1091.429 59
1091.440 68
1091.452 87
1091.463 110
1091.475 132
1091.486 152
1091.498 165
1091.509 184
1091.521 206
1091.532 241
1091.544 285
1091.555 322
1091.567 356
1091.578 378
1091.590 382
1091.602 376
1091.613 370
1091.625 359
1091.636 344
1091.648 319
1091.659 289
1091.671 265
1091.682 247
1091.694 228
1091.705 204
1091.717 179
1091.728 155
1091.740 131
1091.751 114
1091.763 107
1091.774 118
1091.786 146
1091.798 167
1091.809 183
1091.821 198
1091.832 214
1091.844 227
1091.855 243
1091.867 257
1091.878 269
1091.890 275
1091.901 281
1091.913 294
1091.924 314
1091.936 333
1091.947 350
1091.959 358
1091.970 358
1091.982 351
1091.994 346
1092.005 344
1092.017 351
1092.028 366
1092.040 379
1092.051 389
1092.063 405
1092.074 414
1092.086 424
1092.097 439
1092.109 444
1092.120 450
1092.132 460
1092.143 455
1092.155 446
1092.167 435
1092.178 418
1092.190 400
1092.201 387
1092.213 371
1092.224 353
1092.236 341
1092.247 331
1092.259 314
1092.270 294
1092.282 262
1092.293 216
1092.305 162
1092.316 115
1092.328 81
1092.339 58
1092.351 36
1092.363 16
1092.374 -7
1092.386 -35
1092.397 -58
1092.409 -79
1092.420 -101
1092.432 -118
1092.443 -126
1092.455 -127
1092.466 -121
1092.478 -112
1092.489 -103
1092.501 -86
1092.512 -61
1092.524 -36
1092.536 -9
1092.547 16
1092.559 35
1092.570 59
1092.582 87
1092.593 114
1092.605 134
1092.616 158
1092.628 181
1092.639 199
1092.651 226
1092.662 266
1092.674 311
1092.685 352
1092.697 386
1092.709 414
1092.720 444
1092.732 478
1092.743 512
1092.755 540
1092.766 559
1092.778 576
1092.789 594
1092.801 608
1092.812 619
1092.824 634
1092.835 644
1092.847 642
1092.859 628
1092.870 607
1092.882 589
1092.893 565
1092.905 542
1092.916 525
1092.928 507
1092.939 488
1092.951 465
1092.962 442
1092.974 412
1092.985 383
1092.997 362
1093.008 334
1093.020 300
1093.032 272
1093.043 250
1093.055 229
1093.066 216
1093.078 201
1093.089 177
1093.101 156
1093.112 132
1093.124 113
1093.135 103
1093.147 91
1093.158 80
1093.170 72
1093.182 58
1093.193 46
1093.205 44
1093.216 54
1093.228 73
1093.239 85
1093.251 95
1093.262 108
1093.274 121
1093.285 128
1093.297 123
1093.308 118
1093.320 116
1093.331 116
1093.343 110
1093.355 101
1093.366 97
1093.378 105
1093.389 115
1093.401 118
1093.412 119
1093.424 122
1093.435 132
1093.447 148
1093.458 162
1093.470 186
1093.481 215
1093.493 240
1093.505 269
1093.516 300
1093.528 330
1093.539 360
1093.551 381
1093.562 402
1093.574 424
1093.585 440
1093.597 460
1093.608 490
1093.620 516
1093.631 536
1093.643 558
1093.655 589
1093.666 626
1093.678 650
1093.689 659
1093.701 667
1093.712 674
1093.724 680
1093.735 680
1093.747 675
1093.758 676
1093.770 684
1093.782 695
1093.793 700
1093.805 694
1093.816 690
1093.828 682
1093.839 674
1093.851 667
1093.862 660
1093.874 649
1093.885 632
1093.897 619
1093.908 620
1093.920 622
1093.932 623
1093.943 622
1093.955 623
1093.966 628
1093.978 628
1093.989 617
1094.001 602
1094.012 583
1094.024 558
1094.035 529
1094.047 502
1094.058 477
1094.070 459
1094.082 451
1094.093 456
1094.105 470
1094.116 483
1094.128 495
1094.139 502
1094.151 503
1094.162 514
1094.174 537
1094.185 567
1094.197 600
1094.209 638
1094.220 671
1094.232 704
1094.243 731
1094.255 747
1094.266 753
1094.278 745
1094.289 728
1094.301 711
1094.312 700
1094.324 684
1094.335 675
1094.347 671
1094.359 665
1094.370 663
1094.382 649
1094.393 642
1094.405 638
1094.416 638
1094.428 640
1094.439 643
1094.451 645
1094.462 656
1094.474 667
1094.486 673
1094.497 678
1094.509 692
1094.520 715
1094.532 742
1094.543 773
1094.555 808
1094.566 830
1094.578 837
1094.589 838
1094.601 831
1094.613 819
1094.624 799
1094.636 776
1094.647 755
1094.659 748
1094.670 749
1094.682 754
1094.693 761
1094.705 767
1094.716 767
1094.728 768
1094.740 771
1094.751 768
1094.763 756
1094.774 740
1094.786 725
1094.797 717
1094.809 720
1094.820 723
1094.832 734
1094.843 754
1094.855 781
1094.867 814
1094.878 841
1094.890 865
1094.901 881
1094.913 884
1094.924 874
1094.936 866
1094.947 850
1094.959 822
1094.970 788
1094.982 757
1094.994 744
1095.005 754
1095.017 774
1095.028 790
1095.040 802
1095.051 796
1095.063 774
1095.074 754
1095.086 721
1095.097 675
1095.109 616
1095.121 562
1095.132 520
1095.144 492
1095.155 478
1095.167 463
1095.178 439
1095.190 399
1095.201 361
1095.213 331
1095.224 310
1095.236 308
1095.248 312
1095.259 317
1095.271 319
1095.282 333
1095.294 353
1095.305 378
1095.317 410
1095.328 456
1095.340 515
1095.352 574
1095.363 627
1095.375 672
1095.386 705
1095.398 728
1095.409 733
1095.421 728
1095.432 712
1095.444 692
1095.455 674
1095.467 662
1095.479 651
1095.490 641
1095.502 621
1095.513 590
1095.525 555
1095.536 527
1095.548 518
1095.559 519
1095.571 525
1095.582 526
1095.594 517
1095.606 502
1095.617 497
1095.629 502
1095.640 502
1095.652 502
1095.663 501
1095.675 508
1095.686 533
1095.698 566
1095.710 592
1095.721 609
1095.733 612
1095.744 613
1095.756 616
1095.767 640
1095.779 684
1095.790 737
1095.802 798
1095.813 861
1095.825 923
1095.837 970
1095.848 996
1095.860 1027
1095.871 1058
1095.883 1083
1095.894 1091
1095.906 1090
1095.917 1083
1095.929 1067
1095.941 1049
1095.952 1026
1095.964 997
1095.975 949
1095.987 891
1095.998 834
1096.010 781
1096.021 732
1096.033 686
1096.045 635
1096.056 574
1096.068 516
1096.079 476
1096.091 461
1096.102 457
1096.114 466
1096.125 468
1096.137 471
1096.148 483
1096.160 490
1096.172 493
1096.183 491
1096.195 494
1096.206 511
1096.218 522
1096.229 533
1096.241 548
1096.252 574
1096.264 600
1096.276 613
1096.287 620
1096.299 620
1096.310 611
1096.322 599
1096.333 585
1096.345 571
1096.356 560
1096.368 545
1096.380 527
1096.391 517
1096.403 510
1096.414 512
1096.426 514
1096.437 504
1096.449 487
1096.460 474
1096.472 459
1096.484 454
1096.495 447
1096.507 437
1096.518 428
1096.530 423
1096.541 414
1096.553 407
1096.564 404
1096.576 408
1096.588 413
1096.599 420
1096.611 428
1096.622 432
1096.634 442
1096.645 451
1096.657 466
1096.668 499
1096.680 545
1096.692 620
1096.703 718
1096.715 827
1096.726 948
1096.738 1072
1096.749 1193
1096.761 1315
1096.772 1433
1096.784 1538
1096.796 1633
1096.807 1723
1096.819 1792
1096.830 1842
1096.842 1882
1096.853 1903
1096.865 1901
1096.876 1878
1096.888 1828
1096.900 1760
1096.911 1668
1096.923 1562
1096.934 1450
1096.946 1338
1096.957 1225
1096.969 1100
1096.980 985
1096.992 886
1097.004 805
1097.015 740
1097.027 682
1097.038 643
1097.050 609
1097.061 576
1097.073 551
1097.084 530
1097.096 520
1097.108 516
1097.119 512
1097.131 501
1097.142 490
1097.154 486
1097.165 478
1097.177 470
1097.188 467
1097.200 449
1097.212 429
1097.223 409
1097.235 387
1097.246 361
1097.258 339
1097.269 329
1097.281 332
1097.292 342
1097.304 356
1097.316 368
1097.327 392
1097.339 409
1097.350 417
1097.362 423
1097.373 420
1097.385 416
1097.397 410
1097.408 413
1097.420 416
1097.431 413
1097.443 406
1097.454 397
1097.466 385
1097.477 362
1097.489 334
1097.501 310
1097.512 277
1097.524 248
1097.535 225
1097.547 199
1097.558 177
1097.570 161
1097.581 162
1097.593 170
1097.605 188
1097.616 216
1097.628 252
1097.639 291
1097.651 333
1097.662 376
1097.674 428
1097.686 480
1097.697 549
1097.709 632
1097.720 717
1097.732 811
1097.743 912
1097.755 1009
1097.766 1099
1097.778 1182
1097.790 1251
1097.801 1302
1097.813 1326
1097.824 1321
1097.836 1309
1097.847 1291
1097.859 1264
1097.871 1239
1097.882 1206
1097.894 1159
1097.905 1108
1097.917 1055
1097.928 992
1097.940 926
1097.951 864
1097.963 812
1097.975 762
1097.986 710
1097.998 651
1098.009 596
1098.021 559
1098.032 532
1098.044 518
1098.055 509
1098.067 494
1098.079 482
1098.090 470
1098.102 461
1098.113 457
1098.125 446
1098.136 422
1098.148 388
1098.160 351
1098.171 322
1098.183 316
1098.194 325
1098.206 344
1098.217 369
1098.229 397
1098.241 416
1098.252 433
1098.264 458
1098.275 491
1098.287 537
1098.298 586
1098.310 639
1098.321 685
1098.333 717
1098.345 737
1098.356 754
1098.368 767
1098.379 771
1098.391 770
1098.402 761
1098.414 736
1098.426 699
1098.437 655
1098.449 618
1098.460 583
1098.472 548
1098.483 513
1098.495 484
1098.506 464
1098.518 444
1098.530 419
1098.541 405
1098.553 402
1098.564 416
1098.576 446
1098.587 487
1098.599 546
1098.611 640
1098.622 762
1098.634 915
1098.645 1101
1098.657 1303
1098.668 1517
1098.680 1745
1098.692 1972
1098.703 2194
1098.715 2410
1098.726 2613
1098.738 2790
1098.749 2927
1098.761 3036
1098.772 3125
1098.784 3193
1098.796 3240
1098.807 3255
1098.819 3228
1098.830 3164
1098.842 3071
1098.853 2946
1098.865 2797
1098.877 2634
1098.888 2456
1098.900 2264
1098.911 2068
1098.923 1875
1098.934 1689
1098.946 1514
1098.958 1364
1098.969 1236
1098.981 1127
1098.992 1042
1099.004 972
1099.015 932
1099.027 913
1099.039 900
1099.050 898
1099.062 912
1099.073 929
1099.085 939
1099.096 943
1099.108 951
1099.120 959
1099.131 964
1099.143 968
1099.154 969
1099.166 962
1099.177 953
1099.189 943
1099.200 928
1099.212 912
1099.224 880
1099.235 832
1099.247 787
1099.258 744
1099.270 705
1099.281 662
1099.293 619
1099.305 581
1099.316 542
1099.328 506
1099.339 482
1099.351 460
1099.362 447
1099.374 438
1099.386 432
1099.397 431
1099.409 442
1099.420 453
1099.432 463
1099.443 476
1099.455 490
1099.467 510
1099.478 534
1099.490 552
1099.501 564
1099.513 569
1099.524 580
1099.536 600
1099.548 631
1099.559 659
1099.571 680
1099.582 708
1099.594 747
1099.605 791
1099.617 844
1099.629 899
1099.640 967
1099.652 1047
1099.663 1128
1099.675 1212
1099.686 1295
1099.698 1372
1099.710 1448
1099.721 1525
1099.733 1605
1099.744 1684
1099.756 1765
1099.767 1828
1099.779 1882
1099.791 1923
1099.802 1954
1099.814 1967
1099.825 1952
1099.837 1908
1099.848 1848
1099.860 1792
1099.872 1729
1099.883 1652
1099.895 1566
1099.906 1473
1099.918 1389
1099.929 1316
1099.941 1249
1099.953 1184
1099.964 1136
1099.976 1101
1099.987 1081
1099.999 1070
1100.010 1053
1100.022 1023
1100.034 990
1100.045 958
1100.057 930
1100.068 912
1100.080 890
1100.091 870
1100.103 851
1100.115 816
1100.126 778
1100.138 740
1100.149 698
1100.161 648
1100.172 602
1100.184 573
1100.196 560
1100.207 556
1100.219 545
1100.230 536
1100.242 532
1100.254 536
1100.265 546
1100.277 555
1100.288 558
1100.300 560
1100.311 567
1100.323 576
1100.335 580
1100.346 578
1100.358 559
1100.369 532
1100.381 520
1100.392 516
1100.404 511
1100.416 500
1100.427 476
1100.439 437
1100.450 396
1100.462 367
1100.473 369
1100.485 394
1100.497 425
1100.508 466
1100.520 522
1100.531 579
1100.543 633
1100.554 679
1100.566 717
1100.578 751
1100.589 778
1100.601 817
1100.612 850
1100.624 881
1100.635 907
1100.647 938
1100.659 993
1100.670 1058
1100.682 1116
1100.693 1174
1100.705 1228
1100.717 1287
1100.728 1354
1100.740 1414
1100.751 1463
1100.763 1515
1100.774 1563
1100.786 1613
1100.798 1666
1100.809 1715
1100.821 1752
1100.832 1771
1100.844 1768
1100.855 1743
1100.867 1706
1100.879 1655
1100.890 1591
1100.902 1520
1100.913 1437
1100.925 1350
1100.936 1270
1100.948 1201
1100.960 1130
1100.971 1060
1100.983 994
1100.994 936
1101.006 891
1101.018 829
1101.029 757
1101.041 687
1101.052 621
1101.064 567
1101.075 529
1101.087 500
1101.099 476
1101.110 456
1101.122 430
1101.133 398
1101.145 373
1101.156 365
1101.168 372
1101.180 388
1101.191 403
1101.203 416
1101.214 441
1101.226 464
1101.238 487
1101.249 518
1101.261 543
1101.272 566
1101.284 588
1101.295 608
1101.307 634
1101.319 657
1101.330 674
1101.342 680
1101.353 678
1101.365 663
1101.376 645
1101.388 622
1101.400 594
1101.411 566
1101.423 544
1101.434 529
1101.446 517
1101.458 512
1101.469 514
1101.481 526
1101.492 549
1101.504 573
1101.515 594
1101.527 610
1101.539 613
1101.550 615
1101.562 626
1101.573 628
1101.585 633
1101.597 640
1101.608 641
1101.620 640
1101.631 642
1101.643 654
1101.654 673
1101.666 701
1101.678 726
1101.689 747
1101.701 759
1101.712 761
1101.724 765
1101.736 763
1101.747 764
1101.759 769
1101.770 781
1101.782 789
1101.793 792
1101.805 784
1101.817 766
1101.828 741
1101.840 710
1101.851 682
1101.863 657
1101.874 637
1101.886 624
1101.898 620
1101.909 617
1101.921 607
1101.932 595
1101.944 586
1101.956 584
1101.967 580
1101.979 579
1101.990 582
1102.002 590
1102.013 595
1102.025 590
1102.037 582
1102.048 576
1102.060 575
1102.071 573
1102.083 564
1102.095 557
1102.106 538
1102.118 515
1102.129 483
1102.141 446
1102.152 406
1102.164 370
1102.176 338
1102.187 313
1102.199 297
1102.210 290
1102.222 290
1102.234 294
1102.245 302
1102.257 320
1102.268 340
1102.280 353
1102.292 365
1102.303 376
1102.315 377
1102.326 373
1102.338 363
1102.349 354
1102.361 352
1102.373 358
1102.384 370
1102.396 377
1102.407 379
1102.419 377
1102.431 378
1102.442 388
1102.454 397
1102.465 405
1102.477 408
1102.488 407
1102.500 412
1102.512 417
1102.523 422
1102.535 425
1102.546 419
1102.558 417
1102.570 415
1102.581 418
1102.593 427
1102.604 431
1102.616 434
1102.628 448
1102.639 475
1102.651 523
1102.662 608
1102.674 759
1102.685 981
1102.697 1279
1102.709 1662
1102.720 2118
1102.732 2642
1102.743 3217
1102.755 3803
1102.767 4385
1102.778 4947
1102.790 5481
1102.801 5958
1102.813 6368
1102.824 6716
1102.836 6997
1102.848 7193
1102.859 7293
1102.871 7300
1102.882 7208
1102.894 7014
1102.906 6733
1102.917 6375
1102.929 5949
1102.940 5458
1102.952 4920
1102.964 4353
1102.975 3777
1102.987 3218
1102.998 2707
1103.010 2265
1103.021 1905
1103.033 1608
1103.045 1369
1103.056 1198
1103.068 1071
1103.079 973
1103.091 897
1103.103 821
1103.114 762
1103.126 721
1103.137 696
1103.149 675
1103.161 668
1103.172 659
1103.184 642
1103.195 622
1103.207 601
1103.219 576
1103.230 549
1103.242 515
1103.253 485
1103.265 469
1103.276 454
1103.288 437
1103.300 436
1103.311 442
1103.323 458
1103.334 477
1103.346 487
1103.358 487
1103.369 487
1103.381 481
1103.392 474
1103.404 465
1103.416 453
1103.427 440
1103.439 432
1103.450 422
1103.462 414
1103.474 411
1103.485 400
1103.497 387
1103.508 375
1103.520 361
1103.531 365
1103.543 377
1103.555 388
1103.566 399
1103.578 411
1103.589 417
1103.601 417
1103.613 422
1103.624 430
1103.636 452
1103.647 496
1103.659 556
1103.671 628
1103.682 719
1103.694 838
1103.705 991
1103.717 1189
1103.729 1412
1103.740 1660
1103.752 1919
1103.763 2188
1103.775 2452
1103.786 2706
1103.798 2938
1103.810 3156
1103.821 3350
1103.833 3520
1103.844 3675
1103.856 3805
1103.868 3891
1103.879 3932
1103.891 3924
1103.902 3862
1103.914 3742
1103.926 3570
1103.937 3349
1103.949 3098
1103.960 2837
1103.972 2570
1103.984 2307
1103.995 2048
1104.007 1790
1104.018 1538
1104.030 1308
1104.042 1107
1104.053 943
1104.065 813
1104.076 695
1104.088 589
1104.100 488
1104.111 392
1104.123 312
1104.134 250
1104.146 210
1104.157 192
1104.169 188
1104.181 198
1104.192 212
1104.204 220
1104.215 217
1104.227 221
1104.239 230
1104.250 228
1104.262 223
1104.273 227
1104.285 235
1104.297 247
1104.308 261
1104.320 271
1104.331 274
1104.343 273
1104.355 273
1104.366 280
1104.378 302
1104.389 327
1104.401 336
1104.413 340
1104.424 337
1104.436 344
1104.447 351
1104.459 355
1104.471 364
1104.482 371
1104.494 372
1104.505 364
1104.517 355
1104.529 340
1104.540 311
1104.552 277
1104.563 251
1104.575 234
1104.587 213
1104.598 192
1104.610 183
1104.621 184
1104.633 187
1104.645 190
1104.656 202
1104.668 221
1104.679 245
1104.691 284
1104.703 348
1104.714 436
1104.726 543
1104.737 648
1104.749 749
1104.761 864
1104.772 979
1104.784 1087
1104.795 1181
1104.807 1264
1104.818 1345
1104.830 1416
1104.842 1470
1104.853 1507
1104.865 1526
1104.876 1525
1104.888 1512
1104.900 1495
1104.911 1463
1104.923 1406
1104.934 1336
1104.946 1264
1104.958 1184
1104.969 1094
1104.981 999
1104.992 904
1105.004 814
1105.016 728
1105.027 651
1105.039 598
1105.050 560
1105.062 532
1105.074 509
1105.085 484
1105.097 458
1105.108 442
1105.120 424
1105.132 397
1105.143 366
1105.155 341
1105.166 327
1105.178 312
1105.190 292
1105.201 274
1105.213 255
1105.224 246
1105.236 245
1105.248 242
1105.259 235
1105.271 220
1105.282 208
1105.294 194
1105.306 178
1105.317 171
1105.329 171
1105.340 175
1105.352 182
1105.364 199
1105.375 225
1105.387 253
1105.398 269
1105.410 289
1105.422 307
1105.433 322
1105.445 330
1105.456 332
1105.468 330
1105.480 332
1105.491 346
1105.503 367
1105.515 390
1105.526 410
1105.538 427
1105.549 439
1105.561 456
1105.573 474
1105.584 490
1105.596 491
1105.607 475
1105.619 441
1105.631 403
1105.642 369
1105.654 341
1105.665 329
1105.677 315
1105.689 303
1105.700 297
1105.712 298
1105.723 300
1105.735 301
1105.747 295
1105.758 290
1105.770 276
1105.781 268
1105.793 267
1105.805 275
1105.816 296
1105.828 323
1105.839 349
1105.851 368
1105.863 389
1105.874 409
1105.886 427
1105.897 437
1105.909 448
1105.921 450
1105.932 444
1105.944 436
1105.955 427
1105.967 423
1105.979 420
1105.990 425
1106.002 429
1106.013 422
1106.025 398
1106.037 376
1106.048 361
1106.060 354
1106.071 347
1106.083 340
1106.095 323
1106.106 304
1106.118 287
1106.129 284
1106.141 284
1106.153 275
1106.164 256
1106.176 247
1106.188 239
1106.199 238
1106.211 244
1106.222 249
1106.234 254
1106.246 262
1106.257 282
1106.269 315
1106.280 348
1106.292 378
1106.304 396
1106.315 401
1106.327 394
1106.338 378
1106.350 350
1106.362 317
1106.373 294
1106.385 281
1106.396 270
1106.408 261
1106.420 258
1106.431 260
1106.443 261
1106.454 267
1106.466 266
1106.478 269
1106.489 266
1106.501 258
1106.513 246
1106.524 245
1106.536 244
1106.547 239
1106.559 237
1106.571 240
1106.582 256
1106.594 279
1106.605 298
1106.617 312
1106.629 305
1106.640 286
1106.652 266
1106.663 248
1106.675 239
1106.687 240
1106.698 250
1106.710 275
1106.721 307
1106.733 337
1106.745 363
1106.756 398
1106.768 437
1106.779 477
1106.791 518
1106.803 561
1106.814 598
1106.826 639
1106.838 666
1106.849 678
1106.861 675
1106.872 672
1106.884 667
1106.896 653
1106.907 642
1106.919 628
1106.930 607
1106.942 575
1106.954 537
1106.965 499
1106.977 458
1106.988 421
1107.000 390
1107.012 359
1107.023 336
1107.035 316
1107.047 296
1107.058 281
1107.070 262
1107.081 240
1107.093 218
1107.105 198
1107.116 177
1107.128 163
1107.139 152
1107.151 143
1107.163 127
1107.174 108
1107.186 87
1107.197 74
1107.209 68
1107.221 67
1107.232 69
1107.244 63
1107.255 57
1107.267 58
1107.279 71
1107.290 87
1107.302 109
1107.314 135
1107.325 164
1107.337 189
1107.348 211
1107.360 231
1107.372 257
1107.383 284
1107.395 310
1107.406 330
1107.418 346
1107.430 359
1107.441 377
1107.453 388
1107.465 398
1107.476 399
1107.488 391
1107.499 381
1107.511 382
1107.523 397
1107.534 425
1107.546 456
1107.557 480
1107.569 501
1107.581 515
1107.592 516
1107.604 513
1107.615 518
1107.627 530
1107.639 543
1107.650 550
1107.662 546
1107.674 526
1107.685 502
1107.697 480
1107.708 459
1107.720 445
1107.732 431
1107.743 419
1107.755 407
1107.766 395
1107.778 384
1107.790 375
1107.801 362
1107.813 351
1107.825 341
1107.836 340
1107.848 352
1107.859 372
1107.871 403
1107.883 436
1107.894 461
1107.906 477
1107.917 491
1107.929 493
1107.941 487
1107.952 479
1107.964 489
1107.976 506
1107.987 526
1107.999 526
1108.010 506
1108.022 478
1108.034 451
1108.045 425
1108.057 400
1108.068 376
1108.080 346
1108.092 318
1108.103 289
1108.115 264
1108.127 250
1108.138 245
1108.150 244
1108.161 239
1108.173 229
1108.185 212
1108.196 189
1108.208 172
1108.219 164
1108.231 152
1108.243 140
1108.254 133
1108.266 136
1108.278 144
1108.289 155
1108.301 177
1108.312 209
1108.324 228
1108.336 235
1108.347 229
1108.359 220
1108.370 216
1108.382 214
1108.394 208
1108.405 196
1108.417 183
1108.429 176
1108.440 184
1108.452 192
1108.463 201
1108.475 205
1108.487 205
1108.498 203
1108.510 194
1108.521 185
1108.533 177
1108.545 174
1108.556 181
1108.568 196
1108.580 219
1108.591 241
1108.603 263
1108.614 283
1108.626 301
1108.638 313
1108.649 325
1108.661 340
1108.673 356
1108.684 382
1108.696 415
1108.707 438
1108.719 454
1108.731 472
1108.742 496
1108.754 527
1108.765 561
1108.777 594
1108.789 624
1108.800 645
1108.812 661
1108.824 675
1108.835 696
1108.847 724
1108.858 745
1108.870 773
1108.882 790
1108.893 800
1108.905 811
1108.917 823
1108.928 829
1108.940 821
1108.951 804
1108.963 787
1108.975 767
1108.986 743
1108.998 723
1109.009 699
1109.021 672
1109.033 646
1109.044 621
1109.056 598
1109.068 589
1109.079 599
1109.091 609
1109.102 606
1109.114 589
1109.126 559
1109.137 522
1109.149 479
1109.161 434
1109.172 390
1109.184 361
1109.195 345
1109.207 326
1109.219 309
1109.230 286
1109.242 265
1109.254 252
1109.265 240
1109.277 231
1109.288 226
1109.300 232
1109.312 237
1109.323 234
1109.335 232
1109.346 235
1109.358 234
1109.370 240
1109.381 262
1109.393 294
1109.405 328
1109.416 360
1109.428 391
1109.439 409
1109.451 411
1109.463 407
1109.474 404
1109.486 406
1109.498 409
1109.509 413
1109.521 418
1109.532 429
1109.544 436
1109.556 432
1109.567 429
1109.579 425
1109.591 428
1109.602 433
1109.614 442
1109.625 451
1109.637 464
1109.649 463
1109.660 442
1109.672 419
1109.684 397
1109.695 375
1109.707 358
1109.718 351
1109.730 360
1109.742 368
1109.753 367
1109.765 358
1109.777 347
1109.788 336
1109.800 338
1109.811 344
1109.823 352
1109.835 357
1109.846 357
1109.858 351
1109.870 342
1109.881 333
1109.893 322
1109.904 319
1109.916 322
1109.928 322
1109.939 324
1109.951 325
1109.963 330
1109.974 340
1109.986 355
1109.997 365
1110.009 369
1110.021 374
1110.032 381
1110.044 397
1110.056 418
1110.067 439
1110.079 455
1110.090 467
1110.102 477
1110.114 484
1110.125 489
1110.137 494
1110.149 496
1110.160 480
1110.172 459
1110.183 434
1110.195 407
1110.207 379
1110.218 348
1110.230 322
1110.242 297
1110.253 275
1110.265 254
1110.276 230
1110.288 212
1110.300 207
1110.311 209
1110.323 214
1110.335 218
1110.346 214
1110.358 196
1110.369 182
1110.381 173
1110.393 166
1110.404 168
1110.416 172
1110.428 180
1110.439 189
1110.451 174
1110.463 144
1110.474 121
1110.486 112
1110.497 107
1110.509 100
1110.521 105
1110.532 119
1110.544 134
1110.556 154
1110.567 178
1110.579 206
1110.590 229
1110.602 244
1110.614 269
1110.625 300
1110.637 333
1110.649 362
1110.660 384
1110.672 399
1110.683 409
1110.695 411
1110.707 400
1110.718 392
1110.730 385
1110.742 385
1110.753 393
1110.765 389
1110.776 370
1110.788 339
1110.800 305
1110.811 291
1110.823 295
1110.835 306
1110.846 323
1110.858 344
1110.870 359
1110.881 364
1110.893 369
1110.904 382
1110.916 403
1110.928 423
1110.939 440
1110.951 457
1110.963 483
1110.974 502
1110.986 508
1110.997 501
1111.009 486
1111.021 471
1111.032 459
1111.044 441
1111.056 422
1111.067 415
1111.079 410
1111.091 404
1111.102 392
1111.114 367
1111.125 337
1111.137 317
1111.149 301
1111.160 287
1111.172 286
1111.184 291
1111.195 296
1111.207 288
1111.218 271
1111.230 264
1111.242 272
1111.253 280
1111.265 283
1111.277 280
1111.288 267
1111.300 252
1111.312 246
1111.323 247
1111.335 249
1111.346 259
1111.358 273
1111.370 293
1111.381 317
1111.393 338
1111.405 362
1111.416 391
1111.428 412
1111.439 425
1111.451 424
1111.463 423
1111.474 418
1111.486 420
1111.498 419
1111.509 428
1111.521 445
1111.533 454
1111.544 463
1111.556 469
1111.567 473
1111.579 471
1111.591 461
1111.602 440
1111.614 417
1111.626 404
1111.637 390
1111.649 390
1111.661 408
1111.672 427
1111.684 434
1111.695 445
1111.707 457
1111.719 471
1111.730 487
1111.742 494
1111.754 490
1111.765 477
1111.777 448
1111.788 414
1111.800 376
1111.812 351
1111.823 332
1111.835 324
1111.847 324
1111.858 330
1111.870 333
1111.882 335
1111.893 338
1111.905 339
1111.916 336
1111.928 335
1111.940 338
1111.951 351
1111.963 368
1111.975 393
1111.986 415
1111.998 443
1112.010 474
1112.021 506
1112.033 536
1112.044 567
1112.056 588
1112.068 592
1112.079 582
1112.091 553
1112.103 513
1112.114 468
1112.126 421
1112.138 369
1112.149 320
1112.161 274
1112.172 223
1112.184 175
1112.196 140
1112.207 107
1112.219 75
1112.231 44
1112.242 13
1112.254 -12
1112.266 -31
1112.277 -32
1112.289 -15
1112.300 10
1112.312 30
1112.324 52
1112.335 80
1112.347 124
1112.359 169
1112.370 207
1112.382 230
1112.394 245
1112.405 262
1112.417 281
1112.429 296
1112.440 303
1112.452 305
1112.463 305
1112.475 300
1112.487 291
1112.498 280
1112.510 268
1112.522 259
1112.533 260
1112.545 256
1112.557 242
1112.568 220
1112.580 195
1112.591 172
1112.603 163
1112.615 172
1112.626 193
1112.638 215
1112.650 227
1112.661 237
1112.673 258
1112.685 288
1112.696 319
1112.708 342
1112.719 363
1112.731 389
1112.743 430
1112.754 484
1112.766 541
1112.778 594
1112.789 643
1112.801 691
1112.813 728
1112.824 757
1112.836 777
1112.848 791
1112.859 805
1112.871 809
1112.882 805
1112.894 790
1112.906 772
1112.917 742
1112.929 709
1112.941 677
1112.952 651
1112.964 614
1112.976 569
1112.987 515
1112.999 461
1113.011 412
1113.022 369
1113.034 325
1113.045 288
1113.057 252
1113.069 219
1113.080 200
1113.092 193
1113.104 189
1113.115 187
1113.127 181
1113.139 169
1113.150 154
1113.162 131
1113.173 114
1113.185 101
1113.197 96
1113.208 91
1113.220 77
1113.232 64
1113.243 53
1113.255 46
1113.267 38
1113.278 33
1113.290 35
1113.302 44
1113.313 48
1113.325 59
1113.336 69
1113.348 82
1113.360 92
1113.371 104
1113.383 109
1113.395 114
1113.406 121
1113.418 128
1113.430 136
1113.441 141
1113.453 148
1113.465 160
1113.476 167
1113.488 173
1113.499 183
1113.511 194
1113.523 204
1113.534 218
1113.546 233
1113.558 236
1113.569 239
1113.581 251
1113.593 265
1113.604 273
1113.616 272
1113.628 267
1113.639 265
1113.651 259
1113.663 249
1113.674 241
1113.686 233
1113.697 229
1113.709 228
1113.721 224
1113.732 217
1113.744 220
1113.756 231
1113.767 237
1113.779 244
1113.791 262
1113.802 287
1113.814 311
1113.826 334
1113.837 355
1113.849 376
1113.860 393
1113.872 405
1113.884 415
1113.895 414
1113.907 408
1113.919 398
1113.930 383
1113.942 358
1113.954 330
1113.965 304
1113.977 280
1113.989 265
1114.000 251
1114.012 245
1114.024 241
1114.035 239
1114.047 234
1114.058 219
1114.070 202
1114.082 189
1114.093 177
1114.105 159
1114.117 138
1114.128 130
1114.140 137
1114.152 147
1114.163 154
1114.175 161
1114.187 164
1114.198 167
1114.210 169
1114.222 168
1114.233 161
1114.245 145
1114.256 127
1114.268 112
1114.280 108
1114.291 109
1114.303 117
1114.315 126
1114.326 135
1114.338 144
1114.350 160
1114.361 182
1114.373 203
1114.385 221
1114.396 234
1114.408 239
1114.420 252
1114.431 267
1114.443 279
1114.455 294
1114.466 308
1114.478 324
1114.489 332
1114.501 323
1114.513 310
1114.524 302
1114.536 296
1114.548 288
1114.559 278
1114.571 259
1114.583 239
1114.594 227
1114.606 221
1114.618 206
1114.629 180
1114.641 148
1114.653 125
1114.664 122
1114.676 117
1114.688 135
1114.699 196
1114.711 297
1114.722 462
1114.734 708
1114.746 1031
1114.757 1435
1114.769 1928
1114.781 2481
1114.792 3081
1114.804 3710
1114.816 4334
1114.827 4943
1114.839 5531
1114.851 6069
1114.862 6555
1114.874 6977
1114.886 7318
1114.897 7572
1114.909 7728
1114.921 7775
1114.932 7721
1114.944 7567
1114.955 7299
1114.967 6924
1114.979 6467
1114.990 5953
1115.002 5392
1115.014 4792
1115.025 4155
1115.037 3535
1115.049 2956
1115.060 2417
1115.072 1952
1115.084 1565
1115.095 1248
1115.107 1010
1115.119 832
1115.130 685
1115.142 563
1115.154 463
1115.165 382
1115.177 327
1115.189 285
1115.200 238
1115.212 202
1115.223 185
1115.235 176
1115.247 176
1115.258 179
1115.270 185
1115.282 200
1115.293 224
1115.305 238
1115.317 248
1115.328 256
1115.340 265
1115.352 268
1115.363 269
1115.375 263
1115.387 260
1115.398 259
1115.410 255
1115.422 261
1115.433 272
1115.445 280
1115.457 286
1115.468 273
1115.480 252
1115.492 239
1115.503 232
1115.515 226
1115.526 207
1115.538 183
1115.550 165
1115.561 160
1115.573 176
1115.585 193
1115.596 209
1115.608 223
1115.620 228
1115.631 218
1115.643 201
1115.655 192
1115.666 194
1115.678 193
1115.690 195
1115.701 200
1115.713 231
1115.725 302
1115.736 424
1115.748 596
1115.760 815
1115.771 1083
1115.783 1406
1115.795 1763
1115.806 2148
1115.818 2547
1115.830 2945
1115.841 3322
1115.853 3654
1115.864 3946
1115.876 4194
1115.888 4399
1115.899 4551
1115.911 4640
1115.923 4670
1115.934 4639
1115.946 4549
1115.958 4409
1115.969 4209
1115.981 3955
1115.993 3670
1116.004 3352
1116.016 2994
1116.028 2613
1116.039 2234
1116.051 1880
1116.063 1566
1116.074 1301
1116.086 1076
1116.098 895
1116.109 755
1116.121 660
1116.133 610
1116.144 579
1116.156 559
1116.168 545
1116.179 521
1116.191 487
1116.203 451
1116.214 418
1116.226 382
1116.238 353
1116.249 327
1116.261 308
1116.272 299
1116.284 291
1116.296 279
1116.307 261
1116.319 234
1116.331 216
1116.342 204
1116.354 185
1116.366 165
1116.377 152
1116.389 148
1116.401 150
1116.412 147
1116.424 148
1116.436 157
1116.447 173
1116.459 194
1116.471 205
1116.482 212
1116.494 212
1116.506 210
1116.517 207
1116.529 196
1116.541 186
1116.552 185
1116.564 190
1116.576 195
1116.587 198
1116.599 194
1116.611 180
1116.622 160
1116.634 141
1116.646 128
1116.657 119
1116.669 127
1116.681 153
1116.692 192
1116.704 231
1116.716 265
1116.727 313
1116.739 384
1116.751 475
1116.762 574
1116.774 672
1116.786 772
1116.797 874
1116.809 985
1116.821 1091
1116.832 1196
1116.844 1287
1116.855 1366
1116.867 1429
1116.879 1483
1116.890 1530
1116.902 1570
1116.914 1586
1116.925 1573
1116.937 1539
1116.949 1488
1116.960 1425
1116.972 1367
1116.984 1309
1116.995 1251
1117.007 1183
1117.019 1119
1117.030 1049
1117.042 966
1117.054 868
1117.065 767
1117.077 678
1117.089 601
1117.100 534
1117.112 467
1117.124 405
1117.135 360
1117.147 333
1117.159 322
1117.170 319
1117.182 308
1117.194 291
1117.205 277
1117.217 268
1117.229 256
1117.240 240
1117.252 217
1117.264 187
1117.275 159
1117.287 139
1117.299 131
1117.310 136
1117.322 149
1117.334 160
1117.345 169
1117.357 166
1117.369 161
1117.380 148
1117.392 130
1117.404 123
1117.415 120
1117.427 113
1117.439 117
1117.450 126
1117.462 143
1117.474 169
1117.485 192
1117.497 223
1117.509 265
1117.520 300
1117.532 316
1117.544 324
1117.555 323
1117.567 315
1117.579 300
1117.590 286
1117.602 277
1117.614 270
1117.625 260
1117.637 255
1117.649 254
1117.660 253
1117.672 250
1117.684 245
1117.695 242
1117.707 243
1117.719 247
1117.730 255
1117.742 264
1117.754 279
1117.765 288
1117.777 287
1117.789 291
1117.800 298
1117.812 311
1117.824 322
1117.835 334
1117.847 352
1117.859 367
1117.870 377
1117.882 382
1117.894 376
1117.905 356
1117.917 334
1117.929 318
1117.940 308
1117.952 291
1117.964 263
1117.975 240
1117.987 229
1117.999 217
1118.010 204
1118.022 192
1118.034 181
1118.045 178
1118.057 176
1118.069 161
1118.080 151
1118.092 150
1118.104 158
1118.115 164
1118.127 170
1118.139 178
1118.150 190
1118.162 202
1118.174 213
1118.185 219
1118.197 223
1118.209 225
1118.220 216
1118.232 197
1118.244 175
1118.255 156
1118.267 143
1118.279 135
1118.290 123
1118.302 108
1118.314 91
1118.325 77
1118.337 66
1118.349 55
1118.360 49
1118.372 50
1118.384 56
1118.395 69
1118.407 77
1118.419 85
1118.430 95
1118.442 111
1118.454 121
1118.465 120
1118.477 115
1118.489 107
1118.500 101
1118.512 91
1118.524 79
1118.535 66
1118.547 58
1118.559 45
1118.570 28
1118.582 14
1118.594 2
1118.605 -7
1118.617 -8
1118.629 -4
1118.640 9
1118.652 36
1118.664 63
1118.675 91
1118.687 122
1118.699 160
1118.710 213
1118.722 274
1118.734 325
1118.745 367
1118.757 408
1118.769 454
1118.780 497
1118.792 541
1118.804 580
1118.816 617
1118.827 651
1118.839 683
1118.851 707
1118.862 721
1118.874 726
1118.886 722
1118.897 712
1118.909 688
1118.921 661
1118.932 628
1118.944 592
1118.956 559
1118.967 525
1118.979 484
1118.991 448
1119.002 418
1119.014 385
1119.026 353
1119.037 327
1119.049 317
1119.061 309
1119.072 293
1119.084 285
1119.096 292
1119.107 311
1119.119 321
1119.131 330
1119.142 347
1119.154 365
1119.166 386
1119.177 406
1119.189 423
1119.201 431
1119.212 445
1119.224 469
1119.236 497
1119.247 523
1119.259 541
1119.271 552
1119.282 550
1119.294 536
1119.306 516
1119.317 494
1119.329 483
1119.341 480
1119.352 485
1119.364 486
1119.376 480
1119.388 466
1119.399 439
1119.411 400
1119.423 372
1119.434 355
1119.446 332
1119.458 305
1119.469 270
1119.481 246
1119.493 230
1119.504 217
1119.516 207
1119.528 199
1119.539 191
1119.551 186
1119.563 194
1119.574 200
1119.586 195
1119.598 186
1119.609 170
1119.621 153
1119.633 135
1119.644 116
1119.656 101
1119.668 97
1119.679 104
1119.691 108
1119.703 116
1119.714 115
1119.726 108
1119.738 95
1119.749 84
1119.761 86
1119.773 104
1119.784 116
1119.796 124
1119.808 134
1119.820 146
1119.831 168
1119.843 198
1119.855 228
1119.866 253
1119.878 271
1119.890 280
1119.901 280
1119.913 281
1119.925 273
1119.936 265
1119.948 264
1119.960 263
1119.971 261
1119.983 248
1119.995 236
1120.006 226
1120.018 218
1120.030 205
1120.041 186
1120.053 163
1120.065 136
1120.076 107
1120.088 83
1120.100 64
1120.111 52
1120.123 47
1120.135 46
1120.146 47
1120.158 50
1120.170 61
1120.182 74
1120.193 86
1120.205 93
1120.217 103
1120.228 120
1120.240 133
1120.252 148
1120.263 169
1120.275 187
1120.287 207
1120.298 230
1120.310 246
1120.322 254
1120.333 257
1120.345 258
1120.357 243
1120.368 217
1120.380 191
1120.392 169
1120.403 149
1120.415 128
1120.427 108
1120.438 97
1120.450 84
1120.462 76
1120.474 71
1120.485 60
1120.497 36
1120.509 15
1120.520 -0
1120.532 -17
1120.544 -28
1120.555 -23
1120.567 5
1120.579 39
1120.590 63
1120.602 80
1120.614 90
1120.625 91
1120.637 96
1120.649 111
1120.660 126
1120.672 145
1120.684 173
1120.695 207
1120.707 240
1120.719 275
1120.731 306
1120.742 327
1120.754 336
1120.766 330
1120.777 326
1120.789 328
1120.801 331
1120.812 339
1120.824 346
1120.836 340
1120.847 340
1120.859 352
1120.871 368
1120.882 393
1120.894 420
1120.906 442
1120.917 453
1120.929 446
1120.941 426
1120.952 398
1120.964 381
1120.976 385
1120.988 403
1120.999 424
1121.011 440
1121.023 455
1121.034 470
1121.046 476
1121.058 467
1121.069 445
1121.081 411
1121.093 370
1121.104 323
1121.116 276
1121.128 247
1121.139 228
1121.151 219
1121.163 207
1121.174 183
1121.186 160
1121.198 150
1121.210 145
1121.221 134
1121.233 127
1121.245 113
1121.256 103
1121.268 99
1121.280 99
1121.291 105
1121.303 120
1121.315 146
1121.326 171
1121.338 180
1121.350 190
1121.361 201
1121.373 212
1121.385 223
1121.396 236
1121.408 246
1121.420 251
1121.432 248
1121.443 245
1121.455 241
1121.467 239
1121.478 236
1121.490 230
1121.502 220
1121.513 196
1121.525 174
1121.537 157
1121.548 144
1121.560 132
1121.572 121
1121.583 110
1121.595 103
1121.607 96
1121.619 80
1121.630 61
1121.642 41
1121.654 22
1121.665 4
1121.677 -17
1121.689 -32
1121.700 -31
1121.712 -31
1121.724 -34
1121.735 -38
1121.747 -36
1121.759 -29
1121.770 -15
1121.782 -3
1121.794 12
1121.806 28
1121.817 42
1121.829 59
1121.841 81
1121.852 102
1121.864 125
1121.876 149
1121.887 164
1121.899 174
1121.911 180
1121.922 177
1121.934 165
1121.946 154
1121.957 139
1121.969 122
1121.981 114
1121.993 113
1122.004 116
1122.016 126
1122.028 132
1122.039 138
1122.051 146
1122.063 151
1122.074 149
1122.086 149
1122.098 155
1122.109 158
1122.121 160
1122.133 158
1122.144 164
1122.156 172
1122.168 178
1122.180 182
1122.191 180
1122.203 174
1122.215 161
1122.226 149
1122.238 127
1122.250 107
1122.261 95
1122.273 89
1122.285 97
1122.296 112
1122.308 127
1122.320 147
1122.332 173
1122.343 194
1122.355 216
1122.367 237
1122.378 253
1122.390 274
1122.402 293
1122.413 295
1122.425 281
1122.437 268
1122.448 252
1122.460 230
1122.472 212
1122.483 198
1122.495 181
1122.507 159
1122.519 135
1122.530 114
1122.542 95
1122.554 78
1122.565 62
1122.577 54
1122.589 44
1122.600 40
1122.612 43
1122.624 42
1122.635 38
1122.647 28
1122.659 18
1122.671 11
1122.682 7
1122.694 19
1122.706 53
1122.717 97
1122.729 138
1122.741 177
1122.752 204
1122.764 222
1122.776 251
1122.787 293
1122.799 332
1122.811 366
1122.823 402
1122.834 435
1122.846 466
1122.858 497
1122.869 519
1122.881 532
1122.893 541
1122.904 542
1122.916 533
1122.928 515
1122.939 483
1122.951 451
1122.963 421
1122.975 388
1122.986 346
1122.998 301
1123.010 251
1123.021 202
1123.033 164
1123.045 144
1123.056 139
1123.068 134
1123.080 117
1123.091 94
1123.103 67
1123.115 45
1123.127 35
1123.138 31
1123.150 31
1123.162 31
1123.173 34
1123.185 35
1123.197 39
1123.208 42
1123.220 40
1123.232 37
1123.244 44
1123.255 52
1123.267 60
1123.279 74
1123.290 92
1123.302 118
1123.314 146
1123.325 164
1123.337 175
1123.349 183
1123.360 185
1123.372 186
1123.384 186
1123.396 195
1123.407 207
1123.419 204
1123.431 188
1123.442 170
1123.454 165
1123.466 162
1123.477 168
1123.489 181
1123.501 192
1123.513 194
1123.524 195
1123.536 191
1123.548 188
1123.559 182
1123.571 167
1123.583 150
1123.594 146
1123.606 141
1123.618 139
1123.629 139
1123.641 149
1123.653 172
1123.665 197
1123.676 207
1123.688 200
1123.700 196
1123.711 191
1123.723 188
1123.735 185
1123.746 183
1123.758 185
1123.770 193
1123.782 210
1123.793 229
1123.805 256
1123.817 286
1123.828 326
1123.840 374
1123.852 418
1123.863 451
1123.875 470
1123.887 469
1123.899 463
1123.910 450
1123.922 430
1123.934 414
1123.945 403
1123.957 393
1123.969 390
1123.980 387
1123.992 388
1124.004 388
1124.016 384
1124.027 377
1124.039 376
1124.051 384
1124.062 381
1124.074 383
1124.086 383
1124.097 386
1124.109 391
1124.121 395
1124.133 400
1124.144 399
1124.156 405
1124.168 412
1124.179 414
1124.191 405
1124.203 385
1124.214 359
1124.226 327
1124.238 292
1124.250 260
1124.261 228
1124.273 202
1124.285 184
1124.296 168
1124.308 159
1124.320 156
1124.331 162
1124.343 173
1124.355 184
1124.367 195
1124.378 207
1124.390 217
1124.402 219
1124.413 226
1124.425 238
1124.437 246
1124.448 238
1124.460 223
1124.472 212
1124.484 211
1124.495 209
1124.507 208
1124.519 202
1124.530 194
1124.542 196
1124.554 205
1124.565 217
1124.577 220
1124.589 212
1124.601 209
1124.612 227
1124.624 247
1124.636 261
1124.647 272
1124.659 280
1124.671 295
1124.682 318
1124.694 335
1124.706 354
1124.718 384
1124.729 412
1124.741 427
1124.753 437
1124.764 450
1124.776 460
1124.788 464
1124.800 459
1124.811 462
1124.823 471
1124.835 473
1124.846 460
1124.858 442
1124.870 434
1124.881 442
1124.893 462
1124.905 472
1124.917 469
1124.928 457
1124.940 453
1124.952 460
1124.963 464
1124.975 444
1124.987 416
1124.998 393
1125.010 373
1125.022 363
1125.034 356
1125.045 347
1125.057 334
1125.069 316
1125.080 299
1125.092 291
1125.104 291
1125.116 289
1125.127 277
1125.139 260
1125.151 239
1125.162 220
1125.174 201
1125.186 180
1125.197 162
1125.209 156
1125.221 162
1125.233 164
1125.244 163
1125.256 149
1125.268 125
1125.279 100
1125.291 76
1125.303 42
1125.315 -1
1125.326 -51
1125.338 -96
1125.350 -121
1125.361 -133
1125.373 -137
1125.385 -133
1125.396 -119
1125.408 -97
1125.420 -61
1125.432 -14
1125.443 34
1125.455 68
1125.467 87
1125.478 99
1125.490 119
1125.502 143
1125.514 169
1125.525 204
1125.537 231
1125.549 249
1125.560 266
1125.572 281
1125.584 293
1125.595 307
1125.607 304
1125.619 289
1125.631 273
1125.642 255
1125.654 239
1125.666 235
1125.677 242
1125.689 265
1125.701 302
1125.713 339
1125.724 372
1125.736 403
1125.748 432
1125.759 454
1125.771 476
1125.783 500
1125.794 516
1125.806 513
1125.818 507
1125.830 498
1125.841 488
1125.853 481
1125.865 475
1125.876 474
1125.888 466
1125.900 453
1125.912 444
1125.923 431
1125.935 409
1125.947 381
1125.958 347
1125.970 314
1125.982 284
1125.994 255
1126.005 231
1126.017 216
1126.029 203
1126.040 187
1126.052 169
1126.064 156
1126.076 148
1126.087 142
1126.099 135
1126.111 125
1126.122 119
1126.134 109
1126.146 91
1126.157 74
1126.169 64
1126.181 58
1126.193 63
1126.204 75
1126.216 86
1126.228 92
1126.239 94
1126.251 94
1126.263 94
1126.275 86
1126.286 71
1126.298 55
1126.310 37
1126.321 17
1126.333 -4
1126.345 -29
1126.357 -56
1126.368 -83
1126.380 -114
1126.392 -145
1126.403 -166
1126.415 -178
1126.427 -186
1126.439 -192
1126.450 -195
1126.462 -195
1126.474 -186
1126.485 -165
1126.497 -130
1126.509 -88
1126.521 -47
1126.532 -10
1126.544 15
1126.556 29
1126.567 36
1126.579 44
1126.591 58
1126.603 78
1126.614 95
1126.626 111
1126.638 123
1126.649 136
1126.661 151
1126.673 165
1126.685 174
1126.696 179
1126.708 176
1126.720 164
1126.731 145
1126.743 126
1126.755 112
1126.766 101
1126.778 93
1126.790 93
1126.802 98
1126.813 106
1126.825 118
1126.837 130
1126.848 137
1126.860 137
1126.872 127
1126.884 106
1126.895 79
1126.907 51
1126.919 26
1126.930 9
1126.942 6
1126.954 9
1126.966 14
1126.977 19
1126.989 19
1127.001 21
1127.012 25
1127.024 22
1127.036 15
1127.048 -5
1127.059 -32
1127.071 -50
1127.083 -63
1127.094 -68
1127.106 -63
1127.118 -55
1127.130 -50
1127.141 -43
1127.153 -38
1127.165 -29
1127.177 -17
1127.188 -10
1127.200 -9
1127.212 -12
1127.223 -25
1127.235 -43
1127.247 -56
1127.259 -66
1127.270 -67
1127.282 -54
1127.294 -31
1127.305 -13
1127.317 -3
1127.329 0
1127.341 2
1127.352 6
1127.364 6
1127.376 8
1127.387 16
1127.399 25
1127.411 40
1127.423 55
1127.434 62
1127.446 66
1127.458 69
1127.469 72
1127.481 70
1127.493 72
1127.505 74
1127.516 73
1127.528 65
1127.540 52
1127.551 35
1127.563 14
1127.575 -9
1127.587 -18
1127.598 -11
1127.610 4
1127.622 32
1127.633 72
1127.645 103
1127.657 130
1127.669 151
1127.680 174
1127.692 197
1127.704 217
1127.715 234
1127.727 255
1127.739 273
1127.751 273
1127.762 257
1127.774 236
1127.786 219
1127.798 205
1127.809 185
1127.821 157
1127.833 122
1127.844 88
1127.856 47
1127.868 4
1127.880 -42
1127.891 -83
1127.903 -124
1127.915 -156
1127.926 -176
1127.938 -172
1127.950 -153
1127.962 -121
1127.973 -82
1127.985 -39
1127.997 0
1128.008 45
1128.020 83
1128.032 111
1128.044 133
1128.055 149
1128.067 165
1128.079 178
1128.091 185
1128.102 184
1128.114 189
1128.126 198
1128.137 196
1128.149 178
1128.161 154
1128.173 133
1128.184 111
1128.196 83
1128.208 39
1128.219 -6
1128.231 -48
1128.243 -85
1128.255 -122
1128.266 -143
1128.278 -153
1128.290 -152
1128.301 -141
1128.313 -126
1128.325 -108
1128.337 -89
1128.348 -76
1128.360 -70
1128.372 -68
1128.384 -66
1128.395 -54
1128.407 -33
1128.419 -5
1128.430 20
1128.442 52
1128.454 88
1128.466 128
1128.477 167
1128.489 197
1128.501 229
1128.512 260
1128.524 275
1128.536 273
1128.548 263
1128.559 251
1128.571 241
1128.583 224
1128.595 196
1128.606 165
1128.618 145
1128.630 122
1128.641 103
1128.653 86
1128.665 74
1128.677 71
1128.688 78
1128.700 102
1128.712 146
1128.723 217
1128.735 309
1128.747 433
1128.759 588
1128.770 764
1128.782 951
1128.794 1149
1128.806 1346
1128.817 1541
1128.829 1725
1128.841 1893
1128.852 2044
1128.864 2167
1128.876 2262
1128.888 2335
1128.899 2379
1128.911 2391
1128.923 2370
1128.935 2319
1128.946 2236
1128.958 2128
1128.970 1993
1128.981 1835
1128.993 1671
1129.005 1496
1129.017 1330
1129.028 1163
1129.040 1004
1129.052 853
1129.064 717
1129.075 608
1129.087 519
1129.099 450
1129.110 395
1129.122 341
1129.134 283
1129.146 226
1129.157 175
1129.169 131
1129.181 101
1129.192 84
1129.204 81
1129.216 78
1129.228 76
1129.239 80
1129.251 84
1129.263 92
1129.275 106
1129.286 122
1129.298 122
1129.310 115
1129.321 106
1129.333 105
1129.345 105
1129.357 102
1129.368 99
1129.380 90
1129.392 85
1129.404 92
1129.415 108
1129.427 126
1129.439 145
1129.450 158
1129.462 171
1129.474 182
1129.486 193
1129.497 199
1129.509 205
1129.521 212
1129.533 229
1129.544 253
1129.556 273
1129.568 281
1129.579 285
1129.591 290
1129.603 294
1129.615 297
1129.626 302
1129.638 301
1129.650 293
1129.662 281
1129.673 271
1129.685 275
1129.697 289
1129.708 321
1129.720 374
1129.732 445
1129.744 553
1129.755 701
1129.767 870
1129.779 1055
1129.791 1248
1129.802 1438
1129.814 1622
1129.826 1794
1129.838 1941
1129.849 2062
1129.861 2158
1129.873 2227
1129.884 2268
1129.896 2274
1129.908 2256
1129.920 2223
1129.931 2175
1129.943 2107
1129.955 2026
1129.967 1924
1129.978 1808
1129.990 1674
1130.002 1524
1130.013 1357
1130.025 1199
1130.037 1052
1130.049 914
1130.060 793
1130.072 693
1130.084 618
1130.096 576
1130.107 541
1130.119 508
1130.131 483
1130.142 452
1130.154 411
1130.166 370
1130.178 335
1130.189 308
1130.201 288
1130.213 266
1130.225 242
1130.236 222
1130.248 215
1130.260 238
1130.272 276
1130.283 319
1130.295 361
1130.307 394
1130.318 416
1130.330 436
1130.342 450
1130.354 450
1130.365 445
1130.377 445
1130.389 443
1130.401 438
1130.412 428
1130.424 414
1130.436 390
1130.448 362
1130.459 326
1130.471 289
1130.483 250
1130.494 207
1130.506 171
1130.518 155
1130.530 147
1130.541 144
1130.553 136
1130.565 124
1130.577 114
1130.588 126
1130.600 154
1130.612 192
1130.624 223
1130.635 248
1130.647 265
1130.659 279
1130.670 301
1130.682 323
1130.694 340
1130.706 349
1130.717 369
1130.729 416
1130.741 473
1130.753 535
1130.764 622
1130.776 730
1130.788 860
1130.800 1003
1130.811 1145
1130.823 1285
1130.835 1424
1130.846 1561
1130.858 1683
1130.870 1783
1130.882 1853
1130.893 1900
1130.905 1929
1130.917 1940
1130.929 1940
1130.940 1934
1130.952 1903
1130.964 1850
1130.976 1776
1130.987 1688
1130.999 1584
1131.011 1469
1131.022 1343
1131.034 1204
1131.046 1068
1131.058 940
1131.069 834
1131.081 747
1131.093 664
1131.105 593
1131.116 551
1131.128 518
1131.140 495
1131.152 472
1131.163 451
1131.175 444
1131.187 446
1131.199 436
1131.210 405
1131.222 369
1131.234 333
1131.245 302
1131.257 272
1131.269 246
1131.281 223
1131.292 208
1131.304 196
1131.316 189
1131.328 184
1131.339 174
1131.351 169
1131.363 169
1131.375 171
1131.386 180
1131.398 201
1131.410 221
1131.422 238
1131.433 253
1131.445 269
1131.457 292
1131.468 322
1131.480 353
1131.492 383
1131.504 419
1131.515 464
1131.527 512
1131.539 550
1131.551 569
1131.562 574
1131.574 574
1131.586 556
1131.598 522
1131.609 480
1131.621 436
1131.633 396
1131.645 375
1131.656 356
1131.668 335
1131.680 314
1131.692 293
1131.703 285
1131.715 283
1131.727 286
1131.738 297
1131.750 319
1131.762 347
1131.774 390
1131.785 449
1131.797 515
1131.809 585
1131.821 646
1131.832 705
1131.844 762
1131.856 827
1131.868 891
1131.879 942
1131.891 987
1131.903 1023
1131.915 1043
1131.926 1054
1131.938 1051
1131.950 1043
1131.962 1034
1131.973 1016
1131.985 994
1131.997 964
1132.009 925
1132.020 887
1132.032 850
1132.044 806
1132.055 750
1132.067 687
1132.079 633
1132.091 589
1132.102 554
1132.114 522
1132.126 491
1132.138 465
1132.149 438
1132.161 408
1132.173 375
1132.185 352
1132.196 334
1132.208 321
1132.220 301
1132.232 278
1132.243 266
1132.255 260
1132.267 258
1132.279 273
1132.290 290
1132.302 302
1132.314 306
1132.326 296
1132.337 289
1132.349 284
1132.361 285
1132.372 276
1132.384 254
1132.396 221
1132.408 191
1132.419 176
1132.431 179
1132.443 188
1132.455 207
1132.466 237
1132.478 274
1132.490 320
1132.502 356
1132.513 374
1132.525 379
1132.537 374
1132.549 362
1132.560 343
1132.572 319
1132.584 313
1132.596 330
1132.607 348
1132.619 369
1132.631 393
1132.643 397
1132.654 381
1132.666 356
1132.678 330
1132.690 308
1132.701 285
1132.713 265
1132.725 242
1132.737 220
1132.748 206
1132.760 210
1132.772 231
1132.784 263
1132.795 304
1132.807 349
1132.819 386
1132.831 420
1132.842 441
1132.854 451
1132.866 456
1132.877 467
1132.889 482
1132.901 494
1132.913 502
1132.924 506
1132.936 518
1132.948 528
1132.960 525
1132.971 519
1132.983 505
1132.995 466
1133.007 423
1133.018 376
1133.030 335
1133.042 297
1133.054 263
1133.065 227
1133.077 187
1133.089 144
1133.101 116
1133.112 106
1133.124 107
1133.136 110
1133.148 120
1133.159 135
1133.171 148
1133.183 164
1133.195 176
1133.206 194
1133.218 206
1133.230 209
1133.242 199
1133.253 177
1133.265 160
1133.277 151
1133.289 147
1133.300 142
1133.312 128
1133.324 107
1133.336 81
1133.347 55
1133.359 33
1133.371 15
1133.383 2
1133.394 -11
1133.406 -24
1133.418 -38
1133.430 -48
1133.441 -48
1133.453 -38
1133.465 -22
1133.477 -4
1133.488 13
1133.500 34
1133.512 56
1133.524 65
1133.535 66
1133.547 67
1133.559 71
1133.571 71
1133.582 64
1133.594 52
1133.606 42
1133.618 45
1133.629 50
1133.641 46
1133.653 47
1133.665 50
1133.676 58
1133.688 67
1133.700 72
1133.712 75
1133.723 84
1133.735 96
1133.747 112
1133.759 135
1133.770 162
1133.782 198
1133.794 233
1133.806 263
1133.817 281
1133.829 293
1133.841 304
1133.853 320
1133.864 336
1133.876 346
1133.888 353
1133.900 361
1133.911 367
1133.923 369
1133.935 370
1133.947 370
1133.958 371
1133.970 372
1133.982 361
1133.994 342
1134.005 328
1134.017 310
1134.029 289
1134.041 256
1134.052 214
1134.064 189
1134.076 172
1134.088 163
1134.099 158
1134.111 158
1134.123 150
1134.135 139
1134.146 125
1134.158 112
1134.170 104
1134.182 107
1134.193 123
1134.205 144
1134.217 173
1134.229 198
1134.240 223
1134.252 248
1134.264 270
1134.276 282
1134.287 289
1134.299 289
1134.311 284
1134.323 276
1134.334 257
1134.346 244
1134.358 237
1134.370 219
1134.381 195
1134.393 161
1134.405 131
1134.417 109
1134.428 82
1134.440 67
1134.452 57
1134.464 48
1134.475 34
1134.487 22
1134.499 10
1134.511 0
1134.522 7
1134.534 27
1134.546 65
1134.558 111
1134.569 167
1134.581 208
1134.593 245
1134.605 268
1134.616 281
1134.628 294
1134.640 328
1134.652 370
1134.663 414
1134.675 449
1134.687 477
1134.699 508
1134.710 531
1134.722 541
1134.734 548
1134.746 554
1134.758 550
1134.769 545
1134.781 548
1134.793 563
1134.805 570
1134.816 557
1134.828 532
1134.840 504
1134.852 488
1134.863 485
1134.875 495
1134.887 512
1134.899 526
1134.910 535
1134.922 533
1134.934 517
1134.946 492
1134.957 464
1134.969 442
1134.981 431
1134.993 432
1135.004 422
1135.016 405
1135.028 385
1135.040 363
1135.051 340
1135.063 316
1135.075 292
1135.087 268
1135.098 252
1135.110 237
1135.122 236
1135.134 234
1135.145 239
1135.157 241
1135.169 235
1135.181 234
1135.192 236
1135.204 237
1135.216 231
1135.228 231
1135.240 241
1135.251 253
1135.263 263
1135.275 266
1135.287 268
1135.298 264
1135.310 262
1135.322 258
1135.334 249
1135.345 245
1135.357 239
1135.369 231
1135.381 225
1135.392 216
1135.404 209
1135.416 208
1135.428 213
1135.439 217
1135.451 216
1135.463 202
1135.475 182
1135.486 169
1135.498 164
1135.510 151
1135.522 128
1135.533 107
1135.545 86
1135.557 72
1135.569 62
1135.581 55
1135.592 54
1135.604 48
1135.616 42
1135.628 28
1135.639 11
1135.651 -7
1135.663 -21
1135.675 -30
1135.686 -36
1135.698 -28
1135.710 -11
1135.722 4
1135.733 26
1135.745 45
1135.757 64
1135.769 78
1135.780 95
1135.792 114
1135.804 145
1135.816 181
1135.827 219
1135.839 262
1135.851 299
1135.863 331
1135.875 368
1135.886 412
1135.898 451
1135.910 479
1135.922 495
1135.933 504
1135.945 517
1135.957 519
1135.969 518
1135.980 509
1135.992 496
1136.004 482
1136.016 462
1136.027 428
1136.039 385
1136.051 346
1136.063 305
1136.074 262
1136.086 225
1136.098 190
1136.110 150
1136.122 117
1136.133 103
1136.145 103
1136.157 112
1136.169 116
1136.180 126
1136.192 142
1136.204 161
1136.216 188
1136.227 217
1136.239 242
1136.251 254
1136.263 262
1136.274 268
1136.286 276
1136.298 282
1136.310 283
1136.321 285
1136.333 287
1136.345 281
1136.357 277
1136.369 272
1136.380 266
1136.392 260
1136.404 257
1136.416 256
1136.427 252
1136.439 247
1136.451 237
1136.463 222
1136.474 212
1136.486 212
1136.498 219
1136.510 236
1136.521 244
1136.533 245
1136.545 244
1136.557 247
1136.569 250
1136.580 248
1136.592 234
1136.604 205
1136.616 166
1136.627 116
1136.639 56
1136.651 -9
1136.663 -77
1136.674 -130
1136.686 -122
1136.698 -38
1136.710 150
1136.721 470
1136.733 962
1136.745 1630
1136.757 2492
1136.769 3553
1136.780 4796
1136.792 6177
1136.804 7639
1136.816 9127
1136.827 10591
1136.839 11991
1136.851 13286
1136.863 14429
1136.874 15381
1136.886 16138
1136.898 16704
1136.910 17059
1136.921 17177
1136.933 17061
1136.945 16714
1136.957 16134
1136.969 15341
1136.980 14355
1136.992 13193
1137.004 11906
1137.016 10532
1137.027 9130
1137.039 7761
1137.051 6460
1137.063 5274
1137.074 4252
1137.086 3404
1137.098 2724
1137.110 2218
1137.122 1861
1137.133 1608
1137.145 1424
1137.157 1286
1137.169 1180
1137.180 1090
1137.192 1011
1137.204 937
1137.216 854
1137.227 778
1137.239 724
1137.251 694
1137.263 673
1137.274 654
1137.286 634
1137.298 610
1137.310 577
1137.322 540
1137.333 503
1137.345 467
1137.357 440
1137.369 413
1137.380 380
1137.392 354
1137.404 337
1137.416 326
1137.427 320
1137.439 309
1137.451 301
1137.463 298
1137.475 295
1137.486 292
1137.498 297
1137.510 298
1137.522 295
1137.533 299
1137.545 304
1137.557 313
1137.569 321
1137.580 333
1137.592 345
1137.604 356
1137.616 358
1137.628 344
1137.639 309
1137.651 254
1137.663 191
1137.675 135
1137.686 117
1137.698 136
1137.710 214
1137.722 375
1137.733 646
1137.745 1029
1137.757 1519
1137.769 2113
1137.781 2816
1137.792 3605
1137.804 4449
1137.816 5327
1137.828 6198
1137.839 7026
1137.851 7791
1137.863 8471
1137.875 9060
1137.887 9535
1137.898 9879
1137.910 10094
1137.922 10177
1137.934 10120
1137.945 9927
1137.957 9599
1137.969 9130
1137.981 8532
1137.992 7832
1138.004 7048
1138.016 6231
1138.028 5415
1138.040 4633
1138.051 3900
1138.063 3251
1138.075 2685
1138.087 2208
1138.098 1810
1138.110 1500
1138.122 1272
1138.134 1115
1138.145 999
1138.157 918
1138.169 858
1138.181 806
1138.193 754
1138.204 693
1138.216 631
1138.228 568
1138.240 504
1138.251 451
1138.263 407
1138.275 378
1138.287 349
1138.299 321
1138.310 292
1138.322 259
1138.334 231
1138.346 218
1138.357 221
1138.369 233
1138.381 248
1138.393 271
1138.405 286
1138.416 294
1138.428 291
1138.440 284
1138.452 279
1138.463 270
1138.475 265
1138.487 266
1138.499 269
1138.510 267
1138.522 266
1138.534 268
1138.546 261
1138.558 255
1138.569 256
1138.581 262
1138.593 273
1138.605 280
1138.616 285
1138.628 303
1138.640 309
1138.652 300
1138.664 283
1138.675 264
1138.687 245
1138.699 252
1138.711 273
1138.722 296
1138.734 344
1138.746 431
1138.758 553
1138.770 720
1138.781 920
1138.793 1142
1138.805 1393
1138.817 1662
1138.828 1942
1138.840 2221
1138.852 2477
1138.864 2709
1138.876 2922
1138.887 3104
1138.899 3243
1138.911 3343
1138.923 3395
1138.934 3409
1138.946 3382
1138.958 3317
1138.970 3225
1138.982 3107
1138.993 2941
1139.005 2745
1139.017 2535
1139.029 2311
1139.040 2081
1139.052 1858
1139.064 1635
1139.076 1429
1139.088 1261
1139.099 1130
1139.111 1029
1139.123 953
1139.135 889
1139.146 837
1139.158 798
1139.170 766
1139.182 736
1139.194 704
1139.205 658
1139.217 614
1139.229 565
1139.241 516
1139.252 468
1139.264 423
1139.276 383
1139.288 341
1139.300 291
1139.311 252
1139.323 236
1139.335 231
1139.347 223
1139.358 216
1139.370 214
1139.382 207
1139.394 199
1139.406 182
1139.417 163
1139.429 153
1139.441 150
1139.453 148
1139.464 153
1139.476 162
1139.488 170
1139.500 185
1139.512 203
1139.523 225
1139.535 248
1139.547 265
1139.559 280
1139.570 302
1139.582 328
1139.594 357
1139.606 385
1139.618 407
1139.629 422
1139.641 427
1139.653 434
1139.665 461
1139.676 496
1139.688 522
1139.700 531
1139.712 525
1139.724 519
1139.735 513
1139.747 506
1139.759 509
1139.771 531
1139.782 564
1139.794 599
1139.806 646
1139.818 699
1139.830 755
1139.841 804
1139.853 850
1139.865 885
1139.877 912
1139.889 927
1139.900 938
1139.912 950
1139.924 963
1139.936 962
1139.947 943
1139.959 916
1139.971 888
1139.983 850
1139.995 798
1140.006 739
1140.018 683
1140.030 616
1140.042 542
1140.053 463
1140.065 385
1140.077 317
1140.089 262
1140.101 213
1140.112 175
1140.124 149
1140.136 137
1140.148 135
1140.160 139
1140.171 143
1140.183 157
1140.195 167
1140.207 179
1140.218 194
1140.230 211
1140.242 232
1140.254 256
1140.266 273
1140.277 287
1140.289 296
1140.301 308
1140.313 323
1140.324 333
1140.336 333
1140.348 330
1140.360 326
1140.372 325
1140.383 312
1140.395 291
1140.407 257
1140.419 218
1140.431 181
1140.442 149
1140.454 121
1140.466 97
1140.478 86
1140.489 85
1140.501 78
1140.513 71
1140.525 68
1140.537 73
1140.548 84
1140.560 97
1140.572 108
1140.584 118
1140.596 133
1140.607 146
1140.619 157
1140.631 175
1140.643 200
1140.654 228
1140.666 256
1140.678 285
1140.690 318
1140.702 351
1140.713 376
1140.725 394
1140.737 396
1140.749 387
1140.761 380
1140.772 381
1140.784 388
1140.796 399
1140.808 411
1140.819 431
1140.831 460
1140.843 488
1140.855 509
1140.867 529
1140.878 538
1140.890 557
1140.902 579
1140.914 586
1140.926 584
1140.937 590
1140.949 600
1140.961 602
1140.973 597
1140.984 596
1140.996 597
1141.008 594
1141.020 584
1141.032 566
1141.043 535
1141.055 491
1141.067 435
1141.079 375
1141.091 316
1141.102 268
1141.114 227
1141.126 188
1141.138 156
1141.150 134
1141.161 113
1141.173 96
1141.185 74
1141.197 57
1141.208 42
1141.220 25
1141.232 1
1141.244 -16
1141.256 -29
1141.267 -40
1141.279 -36
1141.291 -20
1141.303 -5
1141.315 -1
1141.326 1
1141.338 11
1141.350 25
1141.362 37
1141.373 46
1141.385 47
1141.397 46
1141.409 51
1141.421 59
1141.432 73
1141.444 90
1141.456 104
1141.468 116
1141.480 131
1141.491 153
1141.503 180
1141.515 198
1141.527 216
1141.539 235
1141.550 256
1141.562 270
1141.574 281
1141.586 294
1141.598 317
1141.609 343
1141.621 365
1141.633 376
1141.645 375
1141.656 361
1141.668 344
1141.680 325
1141.692 310
1141.704 302
1141.715 291
1141.727 287
1141.739 290
1141.751 298
1141.763 307
1141.774 309
1141.786 303
1141.798 287
1141.810 278
1141.822 270
1141.833 260
1141.845 255
1141.857 254
1141.869 260
1141.880 273
1141.892 289
1141.904 307
1141.916 326
1141.928 346
1141.939 357
1141.951 359
1141.963 348
1141.975 331
1141.987 310
1141.998 291
1142.010 275
1142.022 266
1142.034 249
1142.046 235
1142.057 232
1142.069 233
1142.081 245
1142.093 254
1142.105 257
1142.116 258
1142.128 260
1142.140 262
1142.152 264
1142.164 280
1142.175 296
1142.187 319
1142.199 348
1142.211 372
1142.222 383
1142.234 381
1142.246 379
1142.258 376
1142.270 361
1142.281 339
1142.293 312
1142.305 285
1142.317 259
1142.329 241
1142.340 230
1142.352 212
1142.364 187
1142.376 164
1142.388 140
1142.399 130
1142.411 127
1142.423 128
1142.435 132
1142.447 140
1142.458 158
1142.470 184
1142.482 219
1142.494 255
1142.506 297
1142.517 342
1142.529 380
1142.541 404
1142.553 415
1142.565 413
1142.576 400
1142.588 391
1142.600 386
1142.612 376
1142.624 360
1142.635 343
1142.647 323
1142.659 301
1142.671 281
1142.682 269
1142.694 269
1142.706 265
1142.718 268
1142.730 279
1142.741 296
1142.753 326
1142.765 361
1142.777 405
1142.789 460
1142.800 519
1142.812 577
1142.824 627
1142.836 669
1142.848 701
1142.859 732
1142.871 752
1142.883 762
1142.895 762
1142.907 755
1142.918 743
1142.930 726
1142.942 715
1142.954 699
1142.966 672
1142.977 631
1142.989 577
1143.001 516
1143.013 458
1143.025 405
1143.036 364
1143.048 335
1143.060 298
1143.072 267
1143.084 244
1143.095 233
1143.107 243
1143.119 258
1143.131 268
1143.143 281
1143.154 290
1143.166 294
1143.178 288
1143.190 288
1143.202 299
1143.213 316
1143.225 332
1143.237 336
1143.249 335
1143.261 333
1143.272 328
1143.284 318
1143.296 302
1143.308 266
1143.320 222
1143.331 177
1143.343 130
1143.355 86
1143.367 51
1143.379 12
1143.390 -30
1143.402 -69
1143.414 -109
1143.426 -140
1143.438 -166
1143.449 -179
1143.461 -185
1143.473 -190
1143.485 -189
1143.497 -174
1143.508 -155
1143.520 -134
1143.532 -101
1143.544 -59
1143.556 -18
1143.567 26
1143.579 68
1143.591 101
1143.603 133
1143.615 160
1143.626 177
1143.638 190
1143.650 200
1143.662 205
1143.674 216
1143.685 224
1143.697 223
1143.709 226
1143.721 227
1143.733 224
1143.744 223
1143.756 226
1143.768 230
1143.780 242
1143.792 261
1143.803 280
1143.815 300
1143.827 324
1143.839 344
1143.851 356
1143.862 368
1143.874 386
1143.886 406
1143.898 421
1143.910 439
1143.921 461
1143.933 478
1143.945 483
1143.957 478
1143.969 462
1143.980 444
1143.992 426
1144.004 408
1144.016 395
1144.028 381
1144.039 355
1144.051 330
1144.063 311
1144.075 295
1144.087 286
1144.098 276
1144.110 271
1144.122 265
1144.134 253
1144.146 236
1144.157 214
1144.169 187
1144.181 165
1144.193 139
1144.205 123
1144.217 123
1144.228 130
1144.240 136
1144.252 131
1144.264 116
1144.276 95
1144.287 76
1144.299 49
1144.311 23
1144.323 -2
1144.335 -23
1144.346 -48
1144.358 -61
1144.370 -72
1144.382 -84
1144.394 -96
1144.405 -99
1144.417 -94
1144.429 -89
1144.441 -87
1144.453 -90
1144.464 -98
1144.476 -108
1144.488 -113
1144.500 -105
1144.512 -86
1144.523 -65
1144.535 -30
1144.547 5
1144.559 48
1144.571 90
1144.582 120
1144.594 138
1144.606 149
1144.618 160
1144.630 179
1144.642 197
1144.653 202
1144.665 200
1144.677 189
1144.689 174
1144.701 159
1144.712 161
1144.724 178
1144.736 228
1144.748 313
1144.760 443
1144.771 635
1144.783 885
1144.795 1189
1144.807 1533
1144.819 1903
1144.830 2301
1144.842 2711
1144.854 3117
1144.866 3501
1144.878 3840
1144.889 4149
1144.901 4405
1144.913 4600
1144.925 4731
1144.937 4805
1144.948 4837
1144.960 4815
1144.972 4721
1144.984 4568
1144.996 4357
1145.008 4082
1145.019 3754
1145.031 3385
1145.043 2987
1145.055 2584
1145.067 2204
1145.078 1847
1145.090 1528
1145.102 1254
1145.114 1038
1145.126 879
1145.137 758
1145.149 658
1145.161 579
1145.173 524
1145.185 483
1145.196 446
1145.208 408
1145.220 368
1145.232 329
1145.244 294
1145.256 255
1145.267 226
1145.279 211
1145.291 210
1145.303 212
1145.315 202
1145.326 189
1145.338 193
1145.350 205
1145.362 216
1145.374 227
1145.385 235
1145.397 235
1145.409 235
1145.421 242
1145.433 246
1145.444 260
1145.456 269
1145.468 275
1145.480 279
1145.492 288
1145.504 296
1145.515 306
1145.527 325
1145.539 340
1145.551 352
1145.563 368
1145.574 384
1145.586 398
1145.598 411
1145.610 418
1145.622 421
1145.633 418
1145.645 411
1145.657 406
1145.669 418
1145.681 445
1145.693 489
1145.704 544
1145.716 594
1145.728 647
1145.740 710
1145.752 795
1145.763 922
1145.775 1091
1145.787 1283
1145.799 1503
1145.811 1748
1145.822 2013
1145.834 2286
1145.846 2560
1145.858 2819
1145.870 3054
1145.882 3267
1145.893 3441
1145.905 3573
1145.917 3665
1145.929 3701
1145.941 3686
1145.952 3626
1145.964 3521
1145.976 3383
1145.988 3219
1146.000 3026
1146.011 2816
1146.023 2583
1146.035 2326
1146.047 2062
1146.059 1790
1146.071 1521
1146.082 1277
1146.094 1051
1146.106 861
1146.118 720
1146.130 610
1146.141 522
1146.153 473
1146.165 443
1146.177 425
1146.189 414
1146.200 411
1146.212 404
1146.224 386
1146.236 368
1146.248 343
1146.260 314
1146.271 288
1146.283 269
1146.295 267
1146.307 269
1146.319 275
1146.330 285
1146.342 293
1146.354 292
1146.366 299
1146.378 311
1146.390 321
1146.401 336
1146.413 356
1146.425 378
1146.437 394
1146.449 412
1146.460 440
1146.472 464
1146.484 477
1146.496 487
1146.508 501
1146.519 509
1146.531 514
1146.543 508
1146.555 499
1146.567 481
1146.579 457
1146.590 431
1146.602 396
1146.614 359
1146.626 325
1146.638 294
1146.649 261
1146.661 234
1146.673 222
1146.685 215
1146.697 215
1146.709 228
1146.720 252
1146.732 283
1146.744 327
1146.756 402
1146.768 504
1146.779 616
1146.791 735
1146.803 877
1146.815 1018
1146.827 1160
1146.839 1308
1146.850 1443
1146.862 1562
1146.874 1671
1146.886 1754
1146.898 1813
1146.909 1856
1146.921 1877
1146.933 1870
1146.945 1839
1146.957 1787
1146.969 1724
1146.980 1649
1146.992 1558
1147.004 1455
1147.016 1351
1147.028 1244
1147.039 1129
1147.051 1011
1147.063 890
1147.075 769
1147.087 666
1147.099 591
1147.110 536
1147.122 490
1147.134 452
1147.146 434
1147.158 438
1147.169 432
1147.181 421
1147.193 403
1147.205 377
1147.217 349
1147.229 314
1147.240 267
1147.252 225
1147.264 204
1147.276 183
1147.288 158
1147.299 136
1147.311 131
1147.323 133
1147.335 134
1147.347 134
1147.359 132
1147.370 132
1147.382 138
1147.394 136
1147.406 132
1147.418 130
1147.430 131
1147.441 143
1147.453 169
1147.465 200
1147.477 233
1147.489 273
1147.500 310
1147.512 337
1147.524 353
1147.536 366
1147.548 382
1147.560 391
1147.571 390
1147.583 379
1147.595 368
1147.607 363
1147.619 360
1147.630 347
1147.642 336
1147.654 336
1147.666 336
1147.678 325
1147.690 310
1147.701 293
1147.713 284
1147.725 290
1147.737 301
1147.749 315
1147.761 337
1147.772 366
1147.784 398
1147.796 441
1147.808 495
1147.820 553
1147.831 610
1147.843 665
1147.855 715
1147.867 766
1147.879 814
1147.891 849
1147.902 869
1147.914 875
1147.926 872
1147.938 871
1147.950 866
1147.961 857
1147.973 839
1147.985 817
1147.997 789
1148.009 755
1148.021 706
1148.032 655
1148.044 609
1148.056 566
1148.068 530
1148.080 487
1148.092 440
1148.103 391
1148.115 345
1148.127 312
1148.139 293
1148.151 289
1148.163 287
1148.174 286
1148.186 284
1148.198 277
1148.210 274
1148.222 268
1148.233 256
1148.245 241
1148.257 230
1148.269 234
1148.281 250
1148.293 268
1148.304 282
1148.316 290
1148.328 296
1148.340 288
1148.352 278
1148.364 271
1148.375 266
1148.387 262
1148.399 256
1148.411 248
1148.423 237
1148.434 221
1148.446 211
1148.458 199
1148.470 185
1148.482 174
1148.494 167
1148.505 161
1148.517 156
1148.529 150
1148.541 138
1148.553 122
1148.565 109
1148.576 105
1148.588 105
1148.600 110
1148.612 121
1148.624 129
1148.636 124
1148.647 106
1148.659 87
1148.671 70
1148.683 61
1148.695 56
1148.707 69
1148.718 83
1148.730 98
1148.742 104
1148.754 107
1148.766 116
1148.777 125
1148.789 137
1148.801 150
1148.813 161
1148.825 174
1148.837 199
1148.848 233
1148.860 270
1148.872 306
1148.884 341
1148.896 378
1148.908 421
1148.919 466
1148.931 507
1148.943 531
1148.955 541
1148.967 544
1148.979 534
1148.990 514
1149.002 489
1149.014 464
1149.026 438
1149.038 405
1149.050 365
1149.061 330
1149.073 298
1149.085 264
1149.097 225
1149.109 184
1149.120 152
1149.132 127
1149.144 113
1149.156 100
1149.168 96
1149.180 96
1149.191 100
1149.203 108
1149.215 123
1149.227 141
1149.239 163
1149.251 183
1149.262 199
1149.274 215
1149.286 226
1149.298 227
1149.310 221
1149.322 219
1149.333 220
1149.345 221
1149.357 207
1149.369 195
1149.381 185
1149.393 175
1149.404 172
1149.416 181
1149.428 193
1149.440 201
1149.452 208
1149.464 223
1149.475 246
1149.487 270
1149.499 286
1149.511 299
1149.523 316
1149.535 330
1149.546 337
1149.558 340
1149.570 342
1149.582 336
1149.594 327
1149.606 319
1149.617 317
1149.629 316
1149.641 309
1149.653 294
1149.665 276
1149.677 259
1149.688 237
1149.700 214
1149.712 190
1149.724 172
1149.736 150
1149.748 122
1149.759 97
1149.771 87
1149.783 87
1149.795 94
1149.807 103
1149.819 114
1149.830 117
1149.842 110
1149.854 105
1149.866 113
1149.878 129
1149.890 143
1149.901 159
1149.913 183
1149.925 219
1149.937 255
1149.949 289
1149.961 322
1149.972 356
1149.984 384
1149.996 408
1150.008 418
1150.020 419
1150.032 422
1150.043 438
1150.055 458
1150.067 470
1150.079 462
1150.091 449
1150.103 438
1150.114 432
1150.126 434
1150.138 432
1150.150 422
1150.162 402
1150.174 381
1150.185 356
1150.197 337
1150.209 333
1150.221 334
1150.233 334
1150.245 335
1150.256 337
1150.268 337
1150.280 336
1150.292 326
1150.304 310
1150.316 292
1150.327 276
1150.339 257
1150.351 230
1150.363 191
1150.375 156
1150.387 139
1150.398 131
1150.410 126
1150.422 116
1150.434 106
1150.446 107
1150.458 120
1150.469 141
1150.481 174
1150.493 212
1150.505 255
1150.517 297
1150.529 341
1150.540 384
1150.552 422
1150.564 456
1150.576 478
1150.588 488
1150.600 487
1150.611 468
1150.623 434
1150.635 391
1150.647 343
1150.659 291
1150.671 256
1150.683 246
1150.694 264
1150.706 331
1150.718 479
1150.730 715
1150.742 1053
1150.754 1456
1150.765 1909
1150.777 2404
1150.789 2939
1150.801 3492
1150.813 4044
1150.825 4561
1150.836 5037
1150.848 5459
1150.860 5810
1150.872 6084
1150.884 6284
1150.896 6399
1150.907 6433
1150.919 6389
1150.931 6258
1150.943 6041
1150.955 5745
1150.967 5378
1150.978 4942
1150.990 4454
1151.002 3938
1151.014 3416
1151.026 2916
1151.038 2437
1151.050 1995
1151.061 1619
1151.073 1309
1151.085 1054
1151.097 857
1151.109 696
1151.121 581
1151.132 505
1151.144 459
1151.156 424
1151.168 401
1151.180 373
1151.192 344
1151.203 311
1151.215 278
1151.227 262
1151.239 264
1151.251 282
1151.263 314
1151.274 346
1151.286 371
1151.298 387
1151.310 396
1151.322 392
1151.334 372
1151.346 350
1151.357 328
1151.369 305
1151.381 287
1151.393 257
1151.405 215
1151.417 172
1151.428 126
1151.440 91
1151.452 72
1151.464 69
1151.476 72
1151.488 78
1151.499 92
1151.511 102
1151.523 104
1151.535 88
1151.547 64
1151.559 48
1151.571 58
1151.582 88
1151.594 116
1151.606 135
1151.618 148
1151.630 157
1151.642 165
1151.653 168
1151.665 181
1151.677 201
1151.689 230
1151.701 294
1151.713 399
1151.724 556
1151.736 765
1151.748 1011
1151.760 1308
1151.772 1651
1151.784 2028
1151.796 2430
1151.807 2849
1151.819 3261
1151.831 3651
1151.843 4010
1151.855 4334
1151.867 4609
1151.878 4834
1151.890 5002
1151.902 5109
1151.914 5165
1151.926 5162
1151.938 5088
1151.949 4934
1151.961 4717
1151.973 4450
1151.985 4139
1151.997 3784
1152.009 3401
1152.021 3007
1152.032 2601
1152.044 2207
1152.056 1854
1152.068 1541
1152.080 1268
1152.092 1034
1152.103 840
1152.115 690
1152.127 572
1152.139 477
1152.151 407
1152.163 360
1152.175 318
1152.186 288
1152.198 272
1152.210 269
1152.222 274
1152.234 290
1152.246 299
1152.257 302
1152.269 308
1152.281 318
1152.293 329
1152.305 342
1152.317 352
1152.329 368
1152.340 381
1152.352 386
1152.364 392
1152.376 385
1152.388 363
1152.400 328
1152.411 300
1152.423 278
1152.435 257
1152.447 248
1152.459 239
1152.471 230
1152.483 226
1152.494 226
1152.506 230
1152.518 229
1152.530 227
1152.542 229
1152.554 241
1152.565 250
1152.577 257
1152.589 265
1152.601 267
1152.613 263
1152.625 261
1152.637 259
1152.648 261
1152.660 273
1152.672 282
1152.684 307
1152.696 345
1152.708 406
1152.719 492
1152.731 597
1152.743 735
1152.755 916
1152.767 1151
1152.779 1415
1152.791 1703
1152.802 2021
1152.814 2339
1152.826 2648
1152.838 2947
1152.850 3216
1152.862 3455
1152.874 3662
1152.885 3831
1152.897 3959
1152.909 4048
1152.921 4081
1152.933 4068
1152.945 4008
1152.956 3894
1152.968 3726
1152.980 3515
1152.992 3270
1153.004 3009
1153.016 2730
1153.028 2441
1153.039 2155
1153.051 1880
1153.063 1619
1153.075 1384
1153.087 1181
1153.099 1018
1153.111 895
1153.122 803
1153.134 727
1153.146 671
1153.158 622
1153.170 570
1153.182 518
1153.193 482
1153.205 456
1153.217 438
1153.229 429
1153.241 416
1153.253 403
1153.265 389
1153.276 367
1153.288 342
1153.300 321
1153.312 309
1153.324 301
1153.336 299
1153.348 296
1153.359 295
1153.371 285
1153.383 257
1153.395 219
1153.407 192
1153.419 178
1153.430 183
1153.442 193
1153.454 205
1153.466 210
1153.478 208
1153.490 202
1153.502 195
1153.513 194
1153.525 199
1153.537 203
1153.549 215
1153.561 230
1153.573 243
1153.585 254
1153.596 257
1153.608 266
1153.620 278
1153.632 291
1153.644 311
1153.656 352
1153.668 385
1153.679 411
1153.691 428
1153.703 434
1153.715 438
1153.727 444
1153.739 457
1153.751 504
1153.762 584
1153.774 679
1153.786 780
1153.798 886
1153.810 1004
1153.822 1122
1153.833 1242
1153.845 1357
1153.857 1465
1153.869 1570
1153.881 1661
1153.893 1742
1153.905 1810
1153.916 1848
1153.928 1860
1153.940 1846
1153.952 1816
1153.964 1779
1153.976 1726
1153.988 1652
1153.999 1561
1154.011 1464
1154.023 1349
1154.035 1227
1154.047 1102
1154.059 978
1154.071 856
1154.082 742
1154.094 640
1154.106 553
1154.118 479
1154.130 420
1154.142 376
1154.154 344
1154.165 318
1154.177 288
1154.189 265
1154.201 248
1154.213 239
1154.225 231
1154.237 207
1154.248 180
1154.260 144
1154.272 112
1154.284 91
1154.296 77
1154.308 68
1154.320 66
1154.331 62
1154.343 62
1154.355 72
1154.367 94
1154.379 119
1154.391 147
1154.403 175
1154.414 194
1154.426 203
1154.438 204
1154.450 206
1154.462 209
1154.474 219
1154.486 229
1154.497 228
1154.509 225
1154.521 224
1154.533 228
1154.545 237
1154.557 241
1154.569 245
1154.580 237
1154.592 225
1154.604 207
1154.616 184
1154.628 161
1154.640 136
1154.652 104
1154.663 76
1154.675 58
1154.687 52
1154.699 64
1154.711 77
1154.723 105
1154.735 147
1154.746 199
1154.758 248
1154.770 300
1154.782 357
1154.794 426
1154.806 499
1154.818 566
1154.829 629
1154.841 682
1154.853 726
1154.865 767
1154.877 806
1154.889 837
1154.901 869
1154.912 892
1154.924 904
1154.936 893
1154.948 870
1154.960 829
1154.972 784
1154.984 733
1154.995 676
1155.007 608
1155.019 546
1155.031 491
1155.043 438
1155.055 390
1155.067 345
1155.078 316
1155.090 297
1155.102 284
1155.114 274
1155.126 267
1155.138 262
1155.150 252
1155.161 233
1155.173 212
1155.185 196
1155.197 175
1155.209 155
1155.221 142
1155.233 132
1155.245 136
1155.256 157
1155.268 178
1155.280 191
1155.292 198
1155.304 205
1155.316 207
1155.328 202
1155.339 187
1155.351 170
1155.363 152
1155.375 143
1155.387 143
1155.399 150
1155.411 162
1155.422 186
1155.434 220
1155.446 259
1155.458 292
1155.470 314
1155.482 333
1155.494 352
1155.505 370
1155.517 389
1155.529 407
1155.541 426
1155.553 438
1155.565 445
1155.577 452
1155.589 465
1155.600 476
1155.612 480
1155.624 469
1155.636 443
1155.648 411
1155.660 366
1155.672 313
1155.683 267
1155.695 227
1155.707 191
1155.719 170
1155.731 171
1155.743 192
1155.755 227
1155.766 262
1155.778 294
1155.790 316
1155.802 331
1155.814 344
1155.826 366
1155.838 393
1155.850 416
1155.861 429
1155.873 440
1155.885 457
1155.897 483
1155.909 510
1155.921 524
1155.933 543
1155.944 565
1155.956 579
1155.968 582
1155.980 570
1155.992 556
1156.004 549
1156.016 542
1156.027 545
1156.039 553
1156.051 556
1156.063 560
1156.075 577
1156.087 594
1156.099 601
1156.111 594
1156.122 563
1156.134 518
1156.146 468
1156.158 424
1156.170 384
1156.182 350
1156.194 313
1156.205 281
1156.217 256
1156.229 237
1156.241 225
1156.253 211
1156.265 192
1156.277 169
1156.289 153
1156.300 143
1156.312 135
1156.324 128
1156.336 129
1156.348 141
1156.360 156
1156.372 168
1156.383 178
1156.395 183
1156.407 185
1156.419 185
1156.431 187
1156.443 182
1156.455 173
1156.467 158
1156.478 141
1156.490 136
1156.502 144
1156.514 163
1156.526 184
1156.538 209
1156.550 227
1156.561 246
1156.573 259
1156.585 260
1156.597 260
1156.609 255
1156.621 257
1156.633 253
1156.645 248
1156.656 249
1156.668 252
1156.680 248
1156.692 239
1156.704 223
1156.716 212
1156.728 221
1156.740 244
1156.751 293
1156.763 381
1156.775 503
1156.787 655
1156.799 845
1156.811 1060
1156.823 1309
1156.834 1573
1156.846 1847
1156.858 2111
1156.870 2356
1156.882 2576
1156.894 2776
1156.906 2942
1156.918 3076
1156.929 3182
1156.941 3258
1156.953 3303
1156.965 3304
1156.977 3256
1156.989 3155
1157.001 3018
1157.013 2846
1157.024 2648
1157.036 2427
1157.048 2188
1157.060 1943
1157.072 1705
1157.084 1478
1157.096 1268
1157.107 1091
1157.119 936
1157.131 796
1157.143 687
1157.155 616
1157.167 561
1157.179 520
1157.191 482
1157.202 454
1157.214 425
1157.226 401
1157.238 380
1157.250 369
1157.262 363
1157.274 371
1157.286 393
1157.297 407
1157.309 415
1157.321 415
1157.333 398
1157.345 380
1157.357 367
1157.369 351
1157.381 341
1157.392 333
1157.404 323
1157.416 311
1157.428 293
1157.440 277
1157.452 267
1157.464 262
1157.475 264
1157.487 275
1157.499 294
1157.511 316
1157.523 336
1157.535 357
1157.547 380
1157.559 397
1157.570 406
1157.582 411
1157.594 410
1157.606 410
1157.618 411
1157.630 409
1157.642 396
1157.654 376
1157.665 361
1157.677 343
1157.689 318
1157.701 311
1157.713 311
1157.725 317
1157.737 350
1157.749 394
1157.760 451
1157.772 514
1157.784 590
1157.796 674
1157.808 761
1157.820 869
1157.832 1000
1157.844 1138
1157.855 1283
1157.867 1429
1157.879 1574
1157.891 1707
1157.903 1816
1157.915 1898
1157.927 1955
1157.939 1981
1157.950 1983
1157.962 1970
1157.974 1934
1157.986 1874
1157.998 1795
1158.010 1698
1158.022 1592
1158.034 1482
1158.045 1365
1158.057 1250
1158.069 1133
1158.081 1015
1158.093 907
1158.105 798
1158.117 693
1158.129 587
1158.140 490
1158.152 401
1158.164 337
1158.176 302
1158.188 279
1158.200 259
1158.212 244
1158.224 237
1158.235 240
1158.247 231
1158.259 206
1158.271 178
1158.283 158
1158.295 141
1158.307 127
1158.319 114
1158.330 102
1158.342 96
1158.354 90
1158.366 89
1158.378 95
1158.390 104
1158.402 113
1158.414 125
1158.425 144
1158.437 160
1158.449 186
1158.461 213
1158.473 241
1158.485 259
1158.497 272
1158.509 284
1158.521 292
1158.532 297
1158.544 299
1158.556 307
1158.568 316
1158.580 322
1158.592 315
1158.604 296
1158.616 276
1158.627 262
1158.639 248
1158.651 220
1158.663 184
1158.675 157
1158.687 150
1158.699 162
1158.711 190
1158.722 243
1158.734 323
1158.746 446
1158.758 603
1158.770 789
1158.782 1006
1158.794 1242
1158.806 1482
1158.817 1723
1158.829 1952
1158.841 2162
1158.853 2363
1158.865 2551
1158.877 2712
1158.889 2858
1158.901 2978
1158.913 3064
1158.924 3109
1158.936 3108
1158.948 3062
1158.960 2967
1158.972 2840
1158.984 2682
1158.996 2493
1159.008 2275
1159.019 2058
1159.031 1849
1159.043 1634
1159.055 1422
1159.067 1222
1159.079 1050
1159.091 904
1159.103 781
1159.114 672
1159.126 583
1159.138 518
1159.150 455
1159.162 388
1159.174 343
1159.186 313
1159.198 295
1159.210 286
1159.221 286
1159.233 292
1159.245 308
1159.257 324
1159.269 328
1159.281 323
1159.293 305
1159.305 293
1159.316 289
1159.328 300
1159.340 308
1159.352 314
1159.364 317
1159.376 321
1159.388 315
1159.400 291
1159.412 270
1159.423 257
1159.435 244
1159.447 228
1159.459 219
1159.471 216
1159.483 213
1159.495 211
1159.507 203
1159.518 188
1159.530 173
1159.542 153
1159.554 136
1159.566 126
1159.578 121
1159.590 106
1159.602 77
1159.614 48
1159.625 23
1159.637 2
1159.649 -9
1159.661 -0
1159.673 23
1159.685 45
1159.697 66
1159.709 105
1159.720 156
1159.732 226
1159.744 317
1159.756 414
1159.768 523
1159.780 644
1159.792 774
1159.804 920
1159.816 1077
1159.827 1226
1159.839 1361
1159.851 1480
1159.863 1576
1159.875 1641
1159.887 1696
1159.899 1738
1159.911 1767
1159.923 1775
1159.934 1746
1159.946 1679
1159.958 1592
1159.970 1497
1159.982 1395
1159.994 1281
1160.006 1160
1160.018 1040
1160.030 924
1160.041 799
1160.053 679
1160.065 584
1160.077 501
1160.089 423
1160.101 350
1160.113 281
1160.125 226
1160.136 193
1160.148 176
1160.160 171
1160.172 170
1160.184 166
1160.196 162
1160.208 160
1160.220 155
1160.232 159
1160.243 169
1160.255 173
1160.267 183
1160.279 192
1160.291 184
1160.303 172
1160.315 163
1160.327 166
1160.339 176
1160.350 186
1160.362 194
1160.374 201
1160.386 203
1160.398 198
1160.410 196
1160.422 200
1160.434 195
1160.446 186
1160.457 178
1160.469 173
1160.481 164
1160.493 152
1160.505 135
1160.517 115
1160.529 94
1160.541 69
1160.553 41
1160.564 25
1160.576 21
1160.588 30
1160.600 36
1160.612 43
1160.624 60
1160.636 68
1160.648 70
1160.660 78
1160.671 95
1160.683 119
1160.695 147
1160.707 174
1160.719 200
1160.731 229
1160.743 272
1160.755 318
1160.767 366
1160.778 417
1160.790 470
1160.802 529
1160.814 581
1160.826 630
1160.838 666
1160.850 682
1160.862 690
1160.874 692
1160.885 692
1160.897 682
1160.909 672
1160.921 664
1160.933 645
1160.945 618
1160.957 586
1160.969 551
1160.981 507
1160.992 453
1161.004 395
1161.016 338
1161.028 281
1161.040 225
1161.052 178
1161.064 142
1161.076 112
1161.088 94
1161.099 89
1161.111 91
1161.123 103
1161.135 129
1161.147 162
1161.159 197
1161.171 227
1161.183 252
1161.195 261
1161.206 260
1161.218 263
1161.230 272
1161.242 275
1161.254 261
1161.266 242
1161.278 220
1161.290 199
1161.302 181
1161.314 158
1161.325 128
1161.337 98
1161.349 68
1161.361 33
1161.373 7
1161.385 -13
1161.397 -27
1161.409 -37
1161.421 -44
1161.432 -54
1161.444 -58
1161.456 -49
1161.468 -33
1161.480 -20
1161.492 -1
1161.504 19
1161.516 38
1161.528 56
1161.539 71
1161.551 83
1161.563 99
1161.575 117
1161.587 128
1161.599 131
1161.611 134
1161.623 137
1161.635 141
1161.647 144
1161.658 145
1161.670 151
1161.682 165
1161.694 183
1161.706 198
1161.718 208
1161.730 216
1161.742 210
1161.754 198
1161.765 186
1161.777 188
1161.789 198
1161.801 211
1161.813 233
1161.825 249
1161.837 253
1161.849 253
1161.861 247
1161.873 243
1161.884 252
1161.896 265
1161.908 278
1161.920 281
1161.932 270
1161.944 254
1161.956 245
1161.968 237
1161.980 227
1161.991 221
1162.003 217
1162.015 210
1162.027 208
1162.039 207
1162.051 205
1162.063 194
1162.075 173
1162.087 149
1162.099 124
1162.110 105
1162.122 102
1162.134 117
1162.146 140
1162.158 160
1162.170 173
1162.182 169
1162.194 155
1162.206 137
1162.218 120
1162.229 112
1162.241 107
1162.253 96
1162.265 85
1162.277 77
1162.289 80
1162.301 84
1162.313 86
1162.325 89
1162.336 97
1162.348 106
1162.360 122
1162.372 142
1162.384 171
1162.396 203
1162.408 231
1162.420 258
1162.432 279
1162.444 301
1162.455 320
1162.467 340
1162.479 369
1162.491 399
1162.503 423
1162.515 435
1162.527 438
1162.539 435
1162.551 434
1162.563 430
1162.574 422
1162.586 409
1162.598 399
1162.610 391
1162.622 391
1162.634 391
1162.646 386
1162.658 381
1162.670 388
1162.682 416
1162.693 453
1162.705 493
1162.717 538
1162.729 576
1162.741 615
1162.753 660
1162.765 703
1162.777 732
1162.789 742
1162.801 749
1162.812 758
1162.824 765
1162.836 773
1162.848 790
1162.860 808
1162.872 827
1162.884 845
1162.896 859
1162.908 873
1162.920 882
1162.931 881
1162.943 880
1162.955 881
1162.967 883
1162.979 888
1162.991 886
1163.003 885
1163.015 891
1163.027 905
1163.039 910
1163.050 899
1163.062 881
1163.074 859
1163.086 830
1163.098 803
1163.110 763
1163.122 707
1163.134 649
1163.146 603
1163.158 577
1163.169 560
1163.181 542
1163.193 533
1163.205 533
1163.217 527
1163.229 519
1163.241 514
1163.253 519
1163.265 537
1163.277 555
1163.288 572
1163.300 584
1163.312 589
1163.324 587
1163.336 577
1163.348 561
1163.360 549
1163.372 542
1163.384 542
1163.396 540
1163.408 536
1163.419 540
1163.431 541
1163.443 542
1163.455 546
1163.467 547
1163.479 552
1163.491 565
1163.503 578
1163.515 580
1163.527 581
1163.538 582
1163.550 585
1163.562 585
1163.574 578
1163.586 567
1163.598 557
1163.610 552
1163.622 546
1163.634 536
1163.646 528
1163.658 522
1163.669 517
1163.681 512
1163.693 515
1163.705 535
1163.717 562
1163.729 595
1163.741 629
1163.753 659
1163.765 683
1163.777 713
1163.788 740
1163.800 761
1163.812 774
1163.824 780
1163.836 776
1163.848 770
1163.860 759
1163.872 743
1163.884 728
1163.896 705
1163.908 682
1163.919 666
1163.931 649
1163.943 622
1163.955 599
1163.967 582
1163.979 562
1163.991 555
1164.003 567
1164.015 588
1164.027 618
1164.038 654
1164.050 693
1164.062 726
1164.074 740
1164.086 743
1164.098 735
1164.110 730
1164.122 730
1164.134 738
1164.146 738
1164.158 730
1164.169 723
1164.181 714
1164.193 700
1164.205 680
1164.217 651
1164.229 623
1164.241 596
1164.253 570
1164.265 546
1164.277 524
1164.289 496
1164.300 465
1164.312 441
1164.324 414
1164.336 391
1164.348 390
1164.360 392
1164.372 397
1164.384 397
1164.396 384
1164.408 359
1164.420 332
1164.431 305
1164.443 286
1164.455 275
1164.467 279
1164.479 283
1164.491 289
1164.503 293
1164.515 287
1164.527 279
1164.539 269
1164.551 261
1164.562 260
1164.574 260
1164.586 265
1164.598 272
1164.610 279
1164.622 287
1164.634 297
1164.646 310
1164.658 329
1164.670 342
1164.682 352
1164.693 365
1164.705 385
1164.717 408
1164.729 440
1164.741 482
1164.753 531
1164.765 584
1164.777 651
1164.789 724
1164.801 800
1164.813 878
1164.824 965
1164.836 1056
1164.848 1134
1164.860 1200
1164.872 1255
1164.884 1315
1164.896 1370
1164.908 1416
1164.920 1449
1164.932 1465
1164.944 1476
1164.955 1491
1164.967 1487
1164.979 1459
1164.991 1417
1165.003 1368
1165.015 1312
1165.027 1240
1165.039 1161
1165.051 1084
1165.063 1013
1165.075 938
1165.086 866
1165.098 801
1165.110 738
1165.122 684
1165.134 647
1165.146 622
1165.158 612
1165.170 619
1165.182 634
1165.194 643
1165.206 642
1165.218 649
1165.229 660
1165.241 672
1165.253 678
1165.265 683
1165.277 689
1165.289 700
1165.301 711
1165.313 719
1165.325 704
1165.337 682
1165.349 666
1165.360 647
1165.372 619
1165.384 584
1165.396 548
1165.408 519
1165.420 489
1165.432 457
1165.444 427
1165.456 405
1165.468 390
1165.480 380
1165.492 390
1165.503 418
1165.515 448
1165.527 475
1165.539 491
1165.551 493
1165.563 502
1165.575 513
1165.587 518
1165.599 513
1165.611 503
1165.623 495
1165.634 491
1165.646 481
1165.658 461
1165.670 441
1165.682 417
1165.694 403
1165.706 394
1165.718 378
1165.730 361
1165.742 363
1165.754 378
1165.766 410
1165.777 449
1165.789 493
1165.801 548
1165.813 623
1165.825 704
1165.837 780
1165.849 861
1165.861 932
1165.873 996
1165.885 1058
1165.897 1113
1165.909 1173
1165.920 1245
1165.932 1306
1165.944 1367
1165.956 1434
1165.968 1504
1165.980 1577
1165.992 1642
1166.004 1688
1166.016 1722
1166.028 1754
1166.040 1780
1166.052 1803
1166.063 1810
1166.075 1809
1166.087 1803
1166.099 1799
1166.111 1786
1166.123 1768
1166.135 1742
1166.147 1707
1166.159 1659
1166.171 1592
1166.183 1498
1166.195 1391
1166.206 1294
1166.218 1204
1166.230 1110
1166.242 1019
1166.254 923
1166.266 836
1166.278 758
1166.290 687
1166.302 633
1166.314 587
1166.326 546
1166.338 512
1166.349 483
1166.361 456
1166.373 437
1166.385 434
1166.397 441
1166.409 450
1166.421 462
1166.433 472
1166.445 482
1166.457 493
1166.469 495
1166.481 488
1166.492 489
1166.504 490
1166.516 487
1166.528 474
1166.540 461
1166.552 453
1166.564 440
1166.576 419
1166.588 395
1166.600 380
1166.612 364
1166.624 355
1166.636 357
1166.647 353
1166.659 345
1166.671 333
1166.683 328
1166.695 345
1166.707 392
1166.719 494
1166.731 659
1166.743 906
1166.755 1220
1166.767 1609
1166.779 2095
1166.790 2659
1166.802 3311
1166.814 4005
1166.826 4722
1166.838 5445
1166.850 6161
1166.862 6839
1166.874 7460
1166.886 8005
1166.898 8470
1166.910 8850
1166.922 9138
1166.934 9333
1166.945 9433
1166.957 9423
1166.969 9301
1166.981 9076
1166.993 8749
1167.005 8306
1167.017 7776
1167.029 7179
1167.041 6549
1167.053 5900
1167.065 5257
1167.077 4651
1167.089 4088
1167.100 3574
1167.112 3115
1167.124 2736
1167.136 2432
1167.148 2175
1167.160 1967
1167.172 1781
1167.184 1618
1167.196 1471
1167.208 1349
1167.220 1237
1167.232 1131
1167.243 1035
1167.255 953
1167.267 881
1167.279 819
1167.291 771
1167.303 735
1167.315 705
1167.327 682
1167.339 666
1167.351 649
1167.363 625
1167.375 609
1167.387 601
1167.398 600
1167.410 595
1167.422 595
1167.434 593
1167.446 585
1167.458 564
1167.470 540
1167.482 514
1167.494 494
1167.506 488
1167.518 487
1167.530 487
1167.542 486
1167.554 481
1167.565 466
1167.577 437
1167.589 405
1167.601 376
1167.613 346
1167.625 310
1167.637 284
1167.649 260
1167.661 239
1167.673 232
1167.685 231
1167.697 249
1167.709 310
1167.720 404
1167.732 531
1167.744 715
1167.756 968
1167.768 1285
1167.780 1677
1167.792 2134
1167.804 2640
1167.816 3179
1167.828 3736
1167.840 4312
1167.852 4894
1167.864 5449
1167.875 5935
1167.887 6353
1167.899 6691
1167.911 6935
1167.923 7094
1167.935 7163
1167.947 7147
1167.959 7050
1167.971 6874
1167.983 6620
1167.995 6296
1168.007 5909
1168.019 5471
1168.031 4992
1168.042 4469
1168.054 3948
1168.066 3449
1168.078 2967
1168.090 2536
1168.102 2179
1168.114 1888
1168.126 1647
1168.138 1460
1168.150 1317
1168.162 1203
1168.174 1119
1168.186 1051
1168.198 993
1168.209 932
1168.221 868
1168.233 806
1168.245 751
1168.257 696
1168.269 641
1168.281 585
1168.293 517
1168.305 463
1168.317 426
1168.329 400
1168.341 374
1168.353 358
1168.365 344
1168.376 330
1168.388 325
1168.400 329
1168.412 349
1168.424 373
1168.436 395
1168.448 417
1168.460 430
1168.472 436
1168.484 446
1168.496 456
1168.508 458
1168.520 448
1168.532 435
1168.543 417
1168.555 400
1168.567 401
1168.579 415
1168.591 431
1168.603 434
1168.615 417
1168.627 386
1168.639 351
1168.651 319
1168.663 301
1168.675 289
1168.687 286
1168.699 292
1168.710 326
1168.722 384
1168.734 463
1168.746 570
1168.758 699
1168.770 856
1168.782 1052
1168.794 1281
1168.806 1539
1168.818 1809
1168.830 2071
1168.842 2317
1168.854 2532
1168.866 2730
1168.877 2917
1168.889 3087
1168.901 3236
1168.913 3359
1168.925 3442
1168.937 3482
1168.949 3480
1168.961 3432
1168.973 3342
1168.985 3215
1168.997 3065
1169.009 2878
1169.021 2670
1169.033 2448
1169.045 2224
1169.056 1999
1169.068 1789
1169.080 1587
1169.092 1399
1169.104 1242
1169.116 1109
1169.128 1003
1169.140 919
1169.152 840
1169.164 770
1169.176 699
1169.188 625
1169.200 559
1169.212 505
1169.224 472
1169.235 444
1169.247 415
1169.259 393
1169.271 373
1169.283 353
1169.295 333
1169.307 303
1169.319 274
1169.331 248
1169.343 226
1169.355 208
1169.367 182
1169.379 159
1169.391 138
1169.403 121
1169.414 102
1169.426 86
1169.438 67
1169.450 50
1169.462 37
1169.474 24
1169.486 15
1169.498 13
1169.510 12
1169.522 18
1169.534 27
1169.546 37
1169.558 42
1169.570 42
1169.582 39
1169.593 30
1169.605 13
1169.617 -7
1169.629 -27
1169.641 -30
1169.653 -28
1169.665 -17
1169.677 23
1169.689 74
1169.701 131
1169.713 195
1169.725 260
1169.737 323
1169.749 400
1169.761 486
1169.773 577
1169.784 675
1169.796 782
1169.808 896
1169.820 1013
1169.832 1123
1169.844 1218
1169.856 1303
1169.868 1382
1169.880 1452
1169.892 1509
1169.904 1538
1169.916 1537
1169.928 1517
1169.940 1472
1169.952 1408
1169.963 1326
1169.975 1239
1169.987 1157
1169.999 1084
1170.011 995
1170.023 903
1170.035 820
1170.047 726
1170.059 628
1170.071 529
1170.083 428
1170.095 332
1170.107 261
1170.119 203
1170.131 154
1170.143 122
1170.154 113
1170.166 115
1170.178 115
1170.190 113
1170.202 112
1170.214 117
1170.226 124
1170.238 128
1170.250 130
1170.262 131
1170.274 130
1170.286 128
1170.298 108
1170.310 85
1170.322 63
1170.334 52
1170.345 51
1170.357 47
1170.369 39
1170.381 37
1170.393 35
1170.405 21
1170.417 7
1170.429 -2
1170.441 -5
1170.453 6
1170.465 34
1170.477 67
1170.489 96
1170.501 124
1170.513 150
1170.525 161
1170.537 161
1170.548 158
1170.560 159
1170.572 154
1170.584 147
1170.596 145
1170.608 137
1170.620 126
1170.632 106
1170.644 86
1170.656 61
1170.668 49
1170.680 49
1170.692 56
1170.704 58
1170.716 47
1170.728 35
1170.739 31
1170.751 35
1170.763 50
1170.775 75
1170.787 121
1170.799 180
1170.811 254
1170.823 338
1170.835 425
1170.847 511
1170.859 596
1170.871 673
1170.883 735
1170.895 785
1170.907 836
1170.919 878
1170.931 899
1170.942 910
1170.954 911
1170.966 894
1170.978 873
1170.990 842
1171.002 814
1171.014 776
1171.026 736
1171.038 686
1171.050 622
1171.062 546
1171.074 470
1171.086 398
1171.098 345
1171.110 310
1171.122 287
1171.134 271
1171.146 270
1171.157 263
1171.169 258
1171.181 260
1171.193 265
1171.205 265
1171.217 261
1171.229 244
1171.241 219
1171.253 198
1171.265 187
1171.277 170
1171.289 147
1171.301 120
1171.313 93
1171.325 65
1171.337 43
1171.349 28
1171.360 21
1171.372 19
1171.384 18
1171.396 10
1171.408 -6
1171.420 -12
1171.432 -6
1171.444 -0
1171.456 14
1171.468 30
1171.480 36
1171.492 32
1171.504 18
1171.516 -3
1171.528 -17
1171.540 -20
1171.552 -22
1171.564 -20
1171.575 -18
1171.587 -25
1171.599 -30
1171.611 -30
1171.623 -32
1171.635 -39
1171.647 -55
1171.659 -67
1171.671 -63
1171.683 -46
1171.695 -25
1171.707 0
1171.719 32
1171.731 70
1171.743 102
1171.755 126
1171.767 151
1171.779 183
1171.791 207
1171.802 223
1171.814 237
1171.826 247
1171.838 253
1171.850 262
1171.862 274
1171.874 288
1171.886 306
1171.898 322
1171.910 340
1171.922 366
1171.934 382
1171.946 393
1171.958 409
1171.970 427
1171.982 440
1171.994 441
1172.006 445
1172.018 455
1172.029 470
1172.041 483
1172.053 479
1172.065 469
1172.077 455
1172.089 434
1172.101 406
1172.113 370
1172.125 330
1172.137 291
1172.149 246
1172.161 207
1172.173 173
1172.185 150
1172.197 119
1172.209 83
1172.221 43
1172.233 3
1172.245 -35
1172.256 -64
1172.268 -77
1172.280 -81
1172.292 -82
1172.304 -70
1172.316 -52
1172.328 -34
1172.340 -29
1172.352 -37
1172.364 -35
1172.376 -31
1172.388 -23
1172.400 -11
1172.412 -7
1172.424 -6
1172.436 -4
1172.448 4
1172.460 10
1172.472 12
1172.483 13
1172.495 10
1172.507 7
1172.519 10
1172.531 18
1172.543 26
1172.555 18
1172.567 5
1172.579 -4
1172.591 -9
1172.603 -22
1172.615 -30
1172.627 -38
1172.639 -33
1172.651 -14
1172.663 9
1172.675 26
1172.687 46
1172.699 70
1172.711 107
1172.722 173
1172.734 255
1172.746 344
1172.758 451
1172.770 557
1172.782 669
1172.794 786
1172.806 898
1172.818 992
1172.830 1078
1172.842 1159
1172.854 1219
1172.866 1271
1172.878 1308
1172.890 1330
1172.902 1323
1172.914 1289
1172.926 1234
1172.938 1168
1172.950 1085
1172.962 994
1172.973 902
1172.985 809
1172.997 716
1173.009 620
1173.021 521
1173.033 425
1173.045 348
1173.057 286
1173.069 237
1173.081 196
1173.093 159
1173.105 126
1173.117 112
1173.129 96
1173.141 81
1173.153 62
1173.165 42
1173.177 27
1173.189 23
1173.201 20
1173.213 12
1173.224 4
1173.236 -16
1173.248 -35
1173.260 -49
1173.272 -51
1173.284 -45
1173.296 -37
1173.308 -28
1173.320 -26
1173.332 -38
1173.344 -52
1173.356 -67
1173.368 -75
1173.380 -74
1173.392 -63
1173.404 -47
1173.416 -33
1173.428 -21
1173.440 -15
1173.452 -4
1173.464 9
1173.476 20
1173.487 29
1173.499 32
1173.511 38
1173.523 38
1173.535 40
1173.547 45
1173.559 50
1173.571 56
1173.583 60
1173.595 68
1173.607 87
1173.619 101
1173.631 109
1173.643 112
1173.655 109
1173.667 102
1173.679 98
1173.691 105
1173.703 136
1173.715 179
1173.727 232
1173.739 303
1173.750 385
1173.762 467
1173.774 549
1173.786 624
1173.798 692
1173.810 754
1173.822 806
1173.834 865
1173.846 922
1173.858 958
1173.870 978
1173.882 981
1173.894 976
1173.906 967
1173.918 952
1173.930 931
1173.942 900
1173.954 846
1173.966 773
1173.978 701
1173.990 636
1174.002 576
1174.014 519
1174.026 463
1174.037 417
1174.049 375
1174.061 341
1174.073 310
1174.085 281
1174.097 251
1174.109 220
1174.121 193
1174.133 159
1174.145 130
1174.157 110
1174.169 102
1174.181 110
1174.193 124
1174.205 117
1174.217 99
1174.229 85
1174.241 77
1174.253 73
1174.265 79
1174.277 93
1174.289 108
1174.301 126
1174.313 138
1174.324 154
1174.336 180
1174.348 199
1174.360 210
1174.372 209
1174.384 196
1174.396 185
1174.408 167
1174.420 146
1174.432 112
1174.444 71
1174.456 36
1174.468 7
1174.480 -16
1174.492 -42
1174.504 -55
1174.516 -63
1174.528 -70
1174.540 -77
1174.552 -84
1174.564 -91
1174.576 -83
1174.588 -65
1174.600 -46
1174.611 -19
1174.623 25
1174.635 75
1174.647 118
1174.659 156
1174.671 191
1174.683 222
1174.695 257
1174.707 284
1174.719 305
1174.731 321
1174.743 350
1174.755 397
1174.767 458
1174.779 518
1174.791 572
1174.803 635
1174.815 708
1174.827 786
1174.839 863
1174.851 928
1174.863 984
1174.875 1029
1174.887 1058
1174.899 1076
1174.911 1084
1174.922 1078
1174.934 1055
1174.946 1018
1174.958 977
1174.970 935
1174.982 888
1174.994 818
1175.006 731
1175.018 642
1175.030 560
1175.042 473
1175.054 386
1175.066 300
1175.078 230
1175.090 179
1175.102 149
1175.114 128
1175.126 103
1175.138 73
1175.150 54
1175.162 50
1175.174 57
1175.186 64
1175.198 69
1175.210 65
1175.222 61
1175.234 58
1175.245 49
1175.257 35
1175.269 25
1175.281 9
1175.293 -7
1175.305 -19
1175.317 -28
1175.329 -34
1175.341 -40
1175.353 -44
1175.365 -33
1175.377 -21
1175.389 -4
1175.401 22
1175.413 58
1175.425 104
1175.437 148
1175.449 184
1175.461 217
1175.473 240
1175.485 258
1175.497 280
1175.509 300
1175.521 314
1175.533 315
1175.545 313
1175.557 309
1175.569 296
1175.580 284
1175.592 271
1175.604 253
1175.616 233
1175.628 210
1175.640 182
1175.652 152
1175.664 121
1175.676 94
1175.688 77
1175.700 69
1175.712 76
1175.724 103
1175.736 152
1175.748 237
1175.760 353
1175.772 484
1175.784 619
1175.796 762
1175.808 919
1175.820 1079
1175.832 1225
1175.844 1358
1175.856 1473
1175.868 1564
1175.880 1632
1175.892 1684
1175.904 1725
1175.916 1753
1175.928 1759
1175.939 1752
1175.951 1728
1175.963 1680
1175.975 1599
1175.987 1493
1175.999 1371
1176.011 1238
1176.023 1102
1176.035 959
1176.047 818
1176.059 690
1176.071 586
1176.083 508
1176.095 455
1176.107 414
1176.119 380
1176.131 351
1176.143 320
1176.155 289
1176.167 258
1176.179 218
1176.191 172
1176.203 128
1176.215 87
1176.227 50
1176.239 25
1176.251 8
1176.263 -3
1176.275 -2
1176.287 0
1176.299 7
1176.311 22
1176.322 30
1176.334 40
1176.346 57
1176.358 74
1176.370 90
1176.382 109
1176.394 124
1176.406 147
1176.418 174
1176.430 213
1176.442 248
1176.454 283
1176.466 302
1176.478 307
1176.490 309
1176.502 306
1176.514 300
1176.526 297
1176.538 299
1176.550 298
1176.562 304
1176.574 316
1176.586 323
1176.598 326
1176.610 316
1176.622 307
1176.634 300
1176.646 288
1176.658 274
1176.670 268
1176.682 268
1176.694 285
1176.706 310
1176.717 326
1176.729 344
1176.741 370
1176.753 396
1176.765 432
1176.777 485
1176.789 551
1176.801 617
1176.813 692
1176.825 764
1176.837 849
1176.849 949
1176.861 1049
1176.873 1139
1176.885 1215
1176.897 1276
1176.909 1312
1176.921 1333
1176.933 1324
1176.945 1283
1176.957 1218
1176.969 1141
1176.981 1069
1176.993 1000
1177.005 927
1177.017 846
1177.029 778
1177.041 720
1177.053 665
1177.065 606
1177.077 534
1177.089 468
1177.101 412
1177.113 360
1177.125 317
1177.137 283
1177.149 257
1177.160 244
1177.172 249
1177.184 253
1177.196 274
1177.208 293
1177.220 300
1177.232 292
1177.244 269
1177.256 234
1177.268 193
1177.280 159
1177.292 127
1177.304 98
1177.316 71
1177.328 52
1177.340 42
1177.352 27
1177.364 2
1177.376 -20
1177.388 -25
1177.400 -26
1177.412 -30
1177.424 -36
1177.436 -50
1177.448 -60
1177.460 -66
1177.472 -69
1177.484 -65
1177.496 -48
1177.508 -16
1177.520 21
1177.532 56
1177.544 87
1177.556 118
1177.568 145
1177.580 171
1177.592 194
1177.604 211
1177.616 218
1177.627 229
1177.639 241
1177.651 245
1177.663 248
1177.675 243
1177.687 239
1177.699 233
1177.711 232
1177.723 236
1177.735 249
1177.747 278
1177.759 311
1177.771 344
1177.783 374
1177.795 400
1177.807 434
1177.819 475
1177.831 521
1177.843 563
1177.855 618
1177.867 668
1177.879 707
1177.891 728
1177.903 743
1177.915 754
1177.927 754
1177.939 745
1177.951 726
1177.963 692
1177.975 643
1177.987 595
1177.999 544
1178.011 499
1178.023 464
1178.035 429
1178.047 399
1178.059 371
1178.071 361
1178.083 347
1178.095 338
1178.107 338
1178.119 335
1178.131 318
1178.143 294
1178.154 275
1178.166 268
1178.178 266
1178.190 261
1178.202 255
1178.214 257
1178.226 253
1178.238 253
1178.250 251
1178.262 249
1178.274 241
1178.286 227
1178.298 217
1178.310 206
1178.322 188
1178.334 168
1178.346 151
1178.358 138
1178.370 137
1178.382 138
1178.394 137
1178.406 130
1178.418 118
1178.430 111
1178.442 97
1178.454 81
1178.466 65
1178.478 50
1178.490 36
1178.502 27
1178.514 25
1178.526 23
1178.538 17
1178.550 8
1178.562 7
1178.574 23
1178.586 43
1178.598 67
1178.610 78
1178.622 78
1178.634 77
1178.646 87
1178.658 94
1178.670 99
1178.682 102
1178.694 116
1178.706 147
1178.718 207
1178.730 293
1178.742 407
1178.753 552
1178.765 732
1178.777 964
1178.789 1249
1178.801 1564
1178.813 1907
1178.825 2278
1178.837 2666
1178.849 3047
1178.861 3418
1178.873 3764
1178.885 4077
1178.897 4346
1178.909 4562
1178.921 4730
1178.933 4847
1178.945 4903
1178.957 4888
1178.969 4801
1178.981 4649
1178.993 4438
1179.005 4178
1179.017 3866
1179.029 3517
1179.041 3153
1179.053 2792
1179.065 2428
1179.077 2070
1179.089 1727
1179.101 1413
1179.113 1129
1179.125 893
1179.137 717
1179.149 582
1179.161 476
1179.173 400
1179.185 347
1179.197 312
1179.209 293
1179.221 289
1179.233 285
1179.245 285
1179.257 289
1179.269 296
1179.281 305
1179.293 319
1179.305 331
1179.317 332
1179.329 326
1179.341 315
1179.353 306
1179.365 303
1179.377 296
1179.389 284
1179.401 280
1179.413 268
1179.425 236
1179.437 195
1179.449 152
1179.461 119
1179.473 96
1179.484 86
1179.496 83
1179.508 73
1179.520 61
1179.532 41
1179.544 21
1179.556 14
1179.568 15
1179.580 18
1179.592 31
1179.604 47
1179.616 60
1179.628 73
1179.640 86
1179.652 104
1179.664 125
1179.676 142
1179.688 150
1179.700 159
1179.712 173
1179.724 202
1179.736 235
1179.748 281
1179.760 340
1179.772 411
1179.784 504
1179.796 639
1179.808 809
1179.820 1004
1179.832 1208
1179.844 1401
1179.856 1584
1179.868 1767
1179.880 1949
1179.892 2121
1179.904 2277
1179.916 2415
1179.928 2519
1179.940 2599
1179.952 2641
1179.964 2639
1179.976 2605
1179.988 2548
1180.000 2461
1180.012 2341
1180.024 2186
1180.036 2001
1180.048 1791
1180.060 1572
1180.072 1357
1180.084 1165
1180.096 982
1180.108 826
1180.120 694
1180.132 590
1180.144 516
1180.156 462
1180.168 407
1180.180 348
1180.192 304
1180.204 273
1180.216 262
1180.228 277
1180.240 295
1180.252 308
1180.264 313
1180.276 319
1180.288 316
1180.300 313
1180.312 303
1180.324 295
1180.336 291
1180.348 286
1180.360 275
1180.372 252
1180.384 215
1180.396 180
1180.408 150
1180.420 137
1180.432 134
1180.444 142
1180.456 141
1180.468 137
1180.479 122
1180.491 104
1180.503 78
1180.515 47
1180.527 11
1180.539 -15
1180.551 -12
1180.563 6
1180.575 24
1180.587 39
1180.599 49
1180.611 53
1180.623 57
1180.635 65
1180.647 72
1180.659 82
1180.671 92
1180.683 101
1180.695 117
1180.707 138
1180.719 158
1180.731 185
1180.743 223
1180.755 284
1180.767 360
1180.779 440
1180.791 519
1180.803 595
1180.815 667
1180.827 747
1180.839 829
1180.851 903
1180.863 968
1180.875 1023
1180.887 1064
1180.899 1098
1180.911 1121
1180.923 1130
1180.935 1119
1180.947 1097
1180.959 1071
1180.971 1034
1180.983 994
1180.995 940
1181.007 872
1181.019 791
1181.031 692
1181.043 591
1181.055 502
1181.067 418
1181.079 347
1181.091 297
1181.103 250
1181.115 209
1181.127 180
1181.139 160
1181.151 149
1181.163 143
1181.175 135
1181.187 130
1181.199 120
1181.211 105
1181.223 95
1181.235 86
1181.247 77
1181.259 67
1181.271 60
1181.283 54
1181.295 44
1181.307 35
1181.319 26
1181.331 19
1181.343 15
1181.355 9
1181.367 5
1181.379 3
1181.391 -1
1181.403 -1
1181.415 6
1181.427 12
1181.439 24
1181.451 37
1181.463 45
1181.475 61
1181.487 82
1181.499 95
1181.511 107
1181.523 124
1181.535 139
1181.547 155
1181.559 171
1181.571 186
1181.583 205
1181.595 220
1181.607 223
1181.619 213
1181.631 200
1181.643 175
1181.655 144
1181.667 127
1181.679 129
1181.691 138
1181.703 143
1181.715 137
1181.727 131
1181.739 131
1181.751 130
1181.763 133
1181.775 153
1181.787 185
1181.799 226
1181.811 273
1181.823 316
1181.835 357
1181.847 400
1181.859 444
1181.871 498
1181.883 558
1181.895 606
1181.907 640
1181.919 669
1181.931 685
1181.943 689
1181.955 677
1181.967 655
1181.979 625
1181.991 602
1182.003 574
1182.015 549
1182.027 516
1182.039 465
1182.051 400
1182.063 341
1182.075 292
1182.087 266
1182.099 248
1182.111 236
1182.123 233
1182.135 234
1182.147 227
1182.159 210
1182.171 202
1182.183 196
1182.195 196
1182.207 200
1182.219 204
1182.231 209
1182.243 209
1182.255 202
1182.267 194
1182.279 189
1182.291 173
1182.303 155
1182.315 136
1182.327 120
1182.339 105
1182.351 99
1182.363 88
1182.375 69
1182.387 46
1182.399 24
1182.411 21
1182.423 35
1182.435 50
1182.447 55
1182.459 51
1182.471 46
1182.483 40
1182.495 34
1182.507 34
1182.519 47
1182.531 69
1182.543 80
1182.555 85
1182.567 88
1182.579 95
1182.591 103
1182.603 113
1182.615 127
1182.627 141
1182.639 153
1182.651 156
1182.663 148
1182.675 128
1182.687 118
1182.699 111
1182.711 114
1182.723 116
1182.735 110
1182.747 108
1182.759 103
1182.771 113
1182.783 132
1182.795 148
1182.807 171
1182.819 210
1182.831 263
1182.843 322
1182.855 372
1182.867 416
1182.879 452
1182.891 483
1182.903 504
1182.915 532
1182.927 565
1182.939 591
1182.951 597
1182.963 599
1182.975 598
1182.987 592
1182.999 577
1183.011 554
1183.023 524
1183.035 496
1183.047 478
1183.059 453
1183.071 425
1183.083 382
1183.095 339
1183.107 309
1183.119 284
1183.131 268
1183.143 260
1183.155 260
1183.167 270
1183.179 275
1183.191 275
1183.203 266
1183.215 251
1183.227 237
1183.239 226
1183.251 219
1183.263 200
1183.275 181
1183.287 157
1183.299 123
1183.311 87
1183.323 65
1183.335 42
1183.347 20
1183.359 -4
1183.371 -19
1183.383 -34
1183.395 -47
1183.407 -61
1183.419 -82
1183.431 -108
1183.443 -129
1183.455 -137
1183.467 -136
1183.479 -125
1183.491 -101
1183.503 -70
1183.515 -35
1183.527 1
1183.539 30
1183.551 62
1183.563 93
1183.575 113
1183.587 119
1183.599 129
1183.611 140
1183.623 149
1183.635 161
1183.647 169
1183.659 162
1183.671 153
1183.683 140
1183.695 119
1183.707 98
1183.719 73
1183.731 60
1183.743 46
1183.755 36
1183.767 26
1183.779 19
1183.791 26
1183.803 53
1183.815 89
1183.827 132
1183.839 171
1183.851 206
1183.863 242
1183.875 279
1183.887 313
1183.899 346
1183.911 378
1183.923 396
1183.935 401
1183.947 413
1183.959 432
1183.971 446
1183.983 449
1183.995 445
1184.007 431
1184.019 409
1184.031 387
1184.043 359
1184.055 324
1184.067 284
1184.079 246
1184.091 214
1184.103 184
1184.115 155
1184.127 120
1184.139 92
1184.151 79
1184.163 74
1184.175 66
1184.187 57
1184.199 50
1184.211 44
1184.223 41
1184.236 39
1184.248 38
1184.260 40
1184.272 35
1184.284 25
1184.296 17
1184.308 16
1184.320 5
1184.332 -16
1184.344 -31
1184.356 -35
1184.368 -34
1184.380 -36
1184.392 -44
1184.404 -57
1184.416 -74
1184.428 -87
1184.440 -91
1184.452 -92
1184.464 -87
1184.476 -87
1184.488 -87
1184.500 -77
1184.512 -54
1184.524 -37
1184.536 -17
1184.548 2
1184.560 20
1184.572 27
1184.584 39
1184.596 51
1184.608 61
1184.620 71
1184.632 69
1184.644 68
1184.656 67
1184.668 67
1184.680 60
1184.692 54
1184.704 60
1184.716 69
1184.728 81
1184.740 86
1184.752 100
1184.764 120
1184.776 154
1184.788 192
1184.800 241
1184.812 300
1184.824 351
1184.836 389
1184.848 419
1184.860 454
1184.872 486
1184.884 509
1184.896 530
1184.908 545
1184.920 564
1184.932 579
1184.944 594
1184.956 593
1184.968 583
1184.980 566
1184.992 532
1185.004 495
1185.016 459
1185.028 423
1185.040 388
1185.052 357
1185.064 328
1185.076 296
1185.088 261
1185.100 219
1185.112 187
1185.124 163
1185.136 152
1185.148 144
1185.160 145
1185.172 138
1185.184 116
1185.196 98
1185.208 86
1185.220 79
1185.233 72
1185.245 69
1185.257 76
1185.269 102
1185.281 136
1185.293 160
1185.305 169
1185.317 172
1185.329 178
1185.341 190
1185.353 194
1185.365 198
1185.377 210
1185.389 217
1185.401 221
1185.413 223
1185.425 222
1185.437 216
1185.449 210
1185.461 205
1185.473 207
1185.485 206
1185.497 194
1185.509 178
1185.521 164
1185.533 145
1185.545 119
1185.557 98
1185.569 79
1185.581 62
1185.593 58
1185.605 61
1185.617 70
1185.629 84
1185.641 91
1185.653 83
1185.665 68
1185.677 63
1185.689 70
1185.701 84
1185.713 90
1185.725 99
1185.737 117
1185.749 138
1185.761 167
1185.773 209
1185.785 257
1185.797 300
1185.809 340
1185.821 363
1185.833 371
1185.845 375
1185.857 384
1185.869 398
1185.881 409
1185.893 404
1185.905 387
1185.917 373
1185.929 359
1185.941 346
1185.954 337
1185.966 314
1185.978 283
1185.990 252
1186.002 223
1186.014 190
1186.026 165
1186.038 158
1186.050 163
1186.062 158
1186.074 145
1186.086 135
1186.098 136
1186.110 140
1186.122 145
1186.134 152
1186.146 153
1186.158 140
1186.170 120
1186.182 94
1186.194 76
1186.206 74
1186.218 75
1186.230 73
1186.242 65
1186.254 49
1186.266 40
1186.278 40
1186.290 37
1186.302 28
1186.314 23
1186.326 23
1186.338 28
1186.350 43
1186.362 58
1186.374 59
1186.386 52
1186.398 39
1186.410 23
1186.422 3
1186.434 -5
1186.446 -2
1186.458 2
1186.470 -3
1186.482 -13
1186.494 -19
1186.506 -30
1186.518 -43
1186.530 -52
1186.542 -60
1186.554 -69
1186.567 -79
1186.579 -87
1186.591 -92
1186.603 -100
1186.615 -102
1186.627 -99
1186.639 -92
1186.651 -85
1186.663 -76
1186.675 -55
1186.687 -40
1186.699 -30
1186.711 -18
1186.723 -17
1186.735 -20
1186.747 -12
1186.759 17
1186.771 65
1186.783 117
1186.795 175
1186.807 228
1186.819 279
1186.831 332
1186.843 392
1186.855 453
1186.867 499
1186.879 534
1186.891 558
1186.903 568
1186.915 576
1186.927 584
1186.939 592
1186.951 596
1186.963 590
1186.975 579
1186.987 564
1186.999 546
1187.011 526
1187.023 497
1187.035 461
1187.047 411
1187.059 363
1187.071 311
1187.084 261
1187.096 225
1187.108 206
1187.120 190
1187.132 168
1187.144 150
1187.156 142
1187.168 138
1187.180 145
1187.192 156
1187.204 169
1187.216 176
1187.228 178
1187.240 180
1187.252 174
1187.264 159
1187.276 147
1187.288 140
1187.300 135
1187.312 132
1187.324 126
1187.336 120
1187.348 115
1187.360 112
1187.372 101
1187.384 80
1187.396 58
1187.408 36
1187.420 21
1187.432 8
1187.444 5
1187.456 7
1187.468 8
1187.480 8
1187.492 12
1187.504 18
1187.516 20
1187.528 16
1187.540 12
1187.552 5
1187.565 -8
1187.577 -24
1187.589 -38
1187.601 -54
1187.613 -75
1187.625 -94
1187.637 -101
1187.649 -95
1187.661 -91
1187.673 -85
1187.685 -82
1187.697 -84
1187.709 -80
1187.721 -73
1187.733 -65
1187.745 -40
1187.757 2
1187.769 40
1187.781 80
1187.793 118
1187.805 158
1187.817 197
1187.829 235
1187.841 281
1187.853 331
1187.865 372
1187.877 407
1187.889 432
1187.901 449
1187.913 458
1187.925 458
1187.937 456
1187.949 454
1187.961 454
1187.973 454
1187.985 461
1187.998 465
1188.010 464
1188.022 453
1188.034 442
1188.046 422
1188.058 402
1188.070 388
1188.082 377
1188.094 365
1188.106 355
1188.118 343
1188.130 325
1188.142 312
1188.154 301
1188.166 294
1188.178 291
1188.190 292
1188.202 283
1188.214 268
1188.226 245
1188.238 225
1188.250 204
1188.262 181
1188.274 156
1188.286 135
1188.298 120
1188.310 111
1188.322 101
1188.334 87
1188.346 68
1188.358 42
1188.370 18
1188.382 -3
1188.394 -14
1188.407 -23
1188.419 -33
1188.431 -40
1188.443 -40
1188.455 -42
1188.467 -49
1188.479 -53
1188.491 -58
1188.503 -60
1188.515 -62
1188.527 -68
1188.539 -74
1188.551 -84
1188.563 -95
1188.575 -91
1188.587 -77
1188.599 -68
1188.611 -60
1188.623 -48
1188.635 -34
1188.647 -12
1188.659 11
1188.671 30
1188.683 50
1188.695 81
1188.707 126
1188.719 192
1188.731 280
1188.743 377
1188.755 492
1188.767 622
1188.780 758
1188.792 902
1188.804 1042
1188.816 1168
1188.828 1282
1188.840 1388
1188.852 1485
1188.864 1567
1188.876 1635
1188.888 1684
1188.900 1718
1188.912 1740
1188.924 1745
1188.936 1725
1188.948 1694
1188.960 1655
1188.972 1617
1188.984 1575
1188.996 1516
1189.008 1446
1189.020 1361
1189.032 1270
1189.044 1183
1189.056 1100
1189.068 1031
1189.080 974
1189.092 923
1189.104 870
1189.116 834
1189.128 806
1189.141 772
1189.153 730
1189.165 690
1189.177 650
1189.189 608
1189.201 560
1189.213 510
1189.225 463
1189.237 427
1189.249 381
1189.261 334
1189.273 292
1189.285 252
1189.297 222
1189.309 213
1189.321 213
1189.333 214
1189.345 216
1189.357 212
1189.369 212
1189.381 223
1189.393 251
1189.405 284
1189.417 323
1189.429 365
1189.441 402
1189.453 430
1189.465 447
1189.478 461
1189.490 460
1189.502 450
1189.514 445
1189.526 444
1189.538 436
1189.550 428
1189.562 416
1189.574 404
1189.586 389
1189.598 370
1189.610 350
1189.622 333
1189.634 324
1189.646 316
1189.658 312
1189.670 307
1189.682 303
1189.694 305
1189.706 315
1189.718 337
1189.730 381
1189.742 439
1189.754 501
1189.766 560
1189.778 627
1189.790 695
1189.803 759
1189.815 822
1189.827 874
1189.839 925
1189.851 979
1189.863 1034
1189.875 1091
1189.887 1145
1189.899 1200
1189.911 1244
1189.923 1264
1189.935 1277
1189.947 1274
1189.959 1265
1189.971 1254
1189.983 1222
1189.995 1181
1190.007 1129
1190.019 1067
1190.031 997
1190.043 921
1190.055 844
1190.067 770
1190.079 703
1190.091 639
1190.103 572
1190.116 506
1190.128 452
1190.140 407
1190.152 363
1190.164 320
1190.176 287
1190.188 256
1190.200 233
1190.212 209
1190.224 182
1190.236 168
1190.248 162
1190.260 168
1190.272 175
1190.284 193
1190.296 224
1190.308 249
1190.320 276
1190.332 298
1190.344 307
1190.356 303
1190.368 289
1190.380 270
1190.392 252
1190.404 241
1190.417 236
1190.429 235
1190.441 228
1190.453 213
1190.465 200
1190.477 188
1190.489 186
1190.501 183
1190.513 170
1190.525 155
1190.537 149
1190.549 141
1190.561 131
1190.573 128
1190.585 135
1190.597 148
1190.609 155
1190.621 160
1190.633 162
1190.645 166
1190.657 163
1190.669 148
1190.681 124
1190.693 93
1190.706 66
1190.718 51
1190.730 55
1190.742 77
1190.754 111
1190.766 152
1190.778 198
1190.790 249
1190.802 300
1190.814 350
1190.826 406
1190.838 457
1190.850 514
1190.862 566
1190.874 611
1190.886 657
1190.898 712
1190.910 750
1190.922 777
1190.934 796
1190.946 800
1190.958 782
1190.970 746
1190.983 707
1190.995 674
1191.007 643
1191.019 620
1191.031 596
1191.043 558
1191.055 515
1191.067 479
1191.079 455
1191.091 438
1191.103 418
1191.115 396
1191.127 373
1191.139 343
1191.151 314
1191.163 283
1191.175 254
1191.187 231
1191.199 207
1191.211 193
1191.223 181
1191.235 158
1191.248 139
1191.260 127
1191.272 102
1191.284 82
1191.296 66
1191.308 47
1191.320 18
1191.332 -6
1191.344 -16
1191.356 -13
1191.368 -2
1191.380 17
1191.392 24
1191.404 17
1191.416 17
1191.428 23
1191.440 34
1191.452 39
1191.464 36
1191.476 32
1191.488 28
1191.500 27
1191.513 37
1191.525 53
1191.537 68
1191.549 83
1191.561 99
1191.573 118
1191.585 130
1191.597 127
1191.609 124
1191.621 121
1191.633 105
1191.645 88
1191.657 71
1191.669 57
1191.681 57
1191.693 70
1191.705 86
1191.717 90
1191.729 98
1191.741 105
1191.753 117
1191.766 136
1191.778 152
1191.790 165
1191.802 182
1191.814 202
1191.826 224
1191.838 252
1191.850 277
1191.862 305
1191.874 328
1191.886 341
1191.898 350
1191.910 353
1191.922 348
1191.934 325
1191.946 290
1191.958 253
1191.970 226
1191.982 212
1191.994 202
1192.006 203
1192.019 214
1192.031 227
1192.043 240
1192.055 244
1192.067 234
1192.079 219
1192.091 219
1192.103 224
1192.115 238
1192.127 248
1192.139 240
1192.151 223
1192.163 212
1192.175 212
1192.187 212
1192.199 218
1192.211 217
1192.223 216
1192.235 204
1192.247 181
1192.260 159
1192.272 127
1192.284 96
1192.296 64
1192.308 45
1192.320 35
1192.332 30
1192.344 32
1192.356 30
1192.368 33
1192.380 26
1192.392 10
1192.404 -1
1192.416 -6
1192.428 -9
1192.440 -9
1192.452 -1
1192.464 1
1192.476 -2
1192.488 -19
1192.501 -45
1192.513 -57
1192.525 -39
1192.537 -9
1192.549 18
1192.561 50
1192.573 84
1192.585 114
1192.597 135
1192.609 153
1192.621 165
1192.633 173
1192.645 175
1192.657 176
1192.669 179
1192.681 178
1192.693 185
1192.705 194
1192.717 192
1192.730 184
1192.742 165
1192.754 157
1192.766 163
1192.778 179
1192.790 188
1192.802 191
1192.814 200
1192.826 209
1192.838 224
1192.850 238
1192.862 257
1192.874 294
1192.886 345
1192.898 399
1192.910 444
1192.922 479
1192.934 502
1192.946 510
1192.959 513
1192.971 510
1192.983 497
1192.995 482
1193.007 457
1193.019 429
1193.031 388
1193.043 338
1193.055 278
1193.067 203
1193.079 125
1193.091 64
1193.103 19
1193.115 -9
1193.127 -28
1193.139 -42
1193.151 -51
1193.163 -53
1193.176 -40
1193.188 -22
1193.200 -2
1193.212 17
1193.224 40
1193.236 69
1193.248 98
1193.260 118
1193.272 122
1193.284 115
1193.296 112
1193.308 111
1193.320 115
1193.332 122
1193.344 124
1193.356 121
1193.368 108
1193.380 90
1193.393 58
1193.405 27
1193.417 -2
1193.429 -22
1193.441 -30
1193.453 -34
1193.465 -41
1193.477 -49
1193.489 -54
1193.501 -60
1193.513 -61
1193.525 -64
1193.537 -67
1193.549 -72
1193.561 -79
1193.573 -81
1193.585 -88
1193.597 -91
1193.610 -96
1193.622 -113
1193.634 -135
1193.646 -149
1193.658 -154
1193.670 -148
1193.682 -132
1193.694 -118
1193.706 -113
1193.718 -103
1193.730 -91
1193.742 -79
1193.754 -72
1193.766 -52
1193.778 -32
1193.790 -1
1193.802 42
1193.815 98
1193.827 160
1193.839 223
1193.851 283
1193.863 339
1193.875 397
1193.887 446
1193.899 482
1193.911 513
1193.923 543
1193.935 572
1193.947 583
1193.959 577
1193.971 556
1193.983 524
1193.995 492
1194.007 457
1194.020 411
1194.032 357
1194.044 299
1194.056 236
1194.068 174
1194.080 118
1194.092 69
1194.104 23
1194.116 -20
1194.128 -51
1194.140 -75
1194.152 -86
1194.164 -91
1194.176 -91
1194.188 -93
1194.200 -97
1194.212 -110
1194.225 -118
1194.237 -120
1194.249 -129
1194.261 -139
1194.273 -140
1194.285 -125
1194.297 -108
1194.309 -100
1194.321 -93
1194.333 -86
1194.345 -81
1194.357 -73
1194.369 -54
1194.381 -30
1194.393 1
1194.405 34
1194.418 63
1194.430 90
1194.442 116
1194.454 150
1194.466 184
1194.478 222
1194.490 264
1194.502 302
1194.514 336
1194.526 361
1194.538 383
1194.550 395
1194.562 388
1194.574 370
1194.586 361
1194.598 353
1194.611 340
1194.623 321
1194.635 303
1194.647 280
1194.659 252
1194.671 227
1194.683 197
1194.695 175
1194.707 167
1194.719 170
1194.731 187
1194.743 203
1194.755 213
1194.767 224
1194.779 238
1194.791 257
1194.804 290
1194.816 343
1194.828 398
1194.840 447
1194.852 492
1194.864 530
1194.876 566
1194.888 586
1194.900 587
1194.912 577
1194.924 565
1194.936 557
1194.948 559
1194.960 553
1194.972 536
1194.984 510
1194.997 481
1195.009 461
1195.021 448
1195.033 432
1195.045 410
1195.057 392
1195.069 374
1195.081 348
1195.093 327
1195.105 304
1195.117 279
1195.129 264
1195.141 257
1195.153 260
1195.165 269
1195.178 276
1195.190 273
1195.202 265
1195.214 256
1195.226 237
1195.238 209
1195.250 171
1195.262 133
1195.274 106
1195.286 85
1195.298 67
1195.310 47
1195.322 11
1195.334 -28
1195.346 -63
1195.358 -94
1195.371 -110
1195.383 -126
1195.395 -139
1195.407 -147
1195.419 -151
1195.431 -152
1195.443 -147
1195.455 -130
1195.467 -110
1195.479 -87
1195.491 -59
1195.503 -31
1195.515 -6
1195.527 16
1195.539 27
1195.552 29
1195.564 33
1195.576 39
1195.588 49
1195.600 55
1195.612 53
1195.624 44
1195.636 38
1195.648 32
1195.660 24
1195.672 3
1195.684 -24
1195.696 -41
1195.708 -40
1195.721 -32
1195.733 -11
1195.745 13
1195.757 43
1195.769 72
1195.781 98
1195.793 116
1195.805 134
1195.817 151
1195.829 173
1195.841 201
1195.853 231
1195.865 258
1195.877 284
1195.889 302
1195.902 314
1195.914 333
1195.926 363
1195.938 394
1195.950 417
1195.962 425
1195.974 427
1195.986 427
1195.998 429
1196.010 428
1196.022 418
1196.034 396
1196.046 375
1196.058 354
1196.070 329
1196.083 303
1196.095 275
1196.107 237
1196.119 196
1196.131 160
1196.143 120
1196.155 78
1196.167 36
1196.179 -1
1196.191 -22
1196.203 -33
1196.215 -40
1196.227 -40
1196.239 -29
1196.252 -16
1196.264 5
1196.276 26
1196.288 39
1196.300 45
1196.312 46
1196.324 48
1196.336 52
1196.348 59
1196.360 63
1196.372 70
1196.384 76
1196.396 71
1196.408 59
1196.421 48
1196.433 44
1196.445 40
1196.457 25
1196.469 11
1196.481 5
1196.493 0
1196.505 -13
1196.517 -20
1196.529 -12
1196.541 14
1196.553 50
1196.565 85
1196.577 118
1196.590 153
1196.602 181
1196.614 201
1196.626 215
1196.638 221
1196.650 227
1196.662 233
1196.674 234
1196.686 233
1196.698 220
1196.710 208
1196.722 195
1196.734 192
1196.746 198
1196.759 221
1196.771 274
1196.783 347
1196.795 438
1196.807 527
1196.819 626
1196.831 742
1196.843 864
1196.855 990
1196.867 1122
1196.879 1254
1196.891 1380
1196.903 1492
1196.916 1577
1196.928 1637
1196.940 1679
1196.952 1709
1196.964 1708
1196.976 1686
1196.988 1648
1197.000 1588
1197.012 1501
1197.024 1382
1197.036 1245
1197.048 1105
1197.060 960
1197.072 824
1197.085 690
1197.097 561
1197.109 453
1197.121 364
1197.133 289
1197.145 223
1197.157 169
1197.169 120
1197.181 91
1197.193 67
1197.205 38
1197.217 14
1197.229 -8
1197.242 -22
1197.254 -30
1197.266 -36
1197.278 -50
1197.290 -62
1197.302 -68
1197.314 -63
1197.326 -62
1197.338 -55
1197.350 -51
1197.362 -54
1197.374 -63
1197.386 -72
1197.399 -75
1197.411 -70
1197.423 -66
1197.435 -58
1197.447 -52
1197.459 -50
1197.471 -41
1197.483 -24
1197.495 4
1197.507 31
1197.519 59
1197.531 83
1197.543 94
1197.556 90
1197.568 86
1197.580 82
1197.592 87
1197.604 92
1197.616 96
1197.628 105
1197.640 117
1197.652 131
1197.664 151
1197.676 168
1197.688 180
1197.700 182
1197.713 178
1197.725 182
1197.737 190
1197.749 213
1197.761 256
1197.773 324
1197.785 418
1197.797 526
1197.809 644
1197.821 766
1197.833 893
1197.845 1020
1197.857 1144
1197.870 1255
1197.882 1350
1197.894 1420
1197.906 1471
1197.918 1505
1197.930 1511
1197.942 1492
1197.954 1463
1197.966 1413
1197.978 1353
1197.990 1280
1198.002 1190
1198.015 1091
1198.027 983
1198.039 871
1198.051 755
1198.063 632
1198.075 521
1198.087 422
1198.099 330
1198.111 259
1198.123 201
1198.135 163
1198.147 137
1198.159 116
1198.172 103
1198.184 85
1198.196 71
1198.208 61
1198.220 60
1198.232 51
1198.244 41
1198.256 22
1198.268 -0
1198.280 -26
1198.292 -57
1198.304 -82
1198.317 -97
1198.329 -115
1198.341 -124
1198.353 -123
1198.365 -111
1198.377 -90
1198.389 -66
1198.401 -43
1198.413 -27
1198.425 -9
1198.437 15
1198.449 37
1198.462 56
1198.474 76
1198.486 94
1198.498 118
1198.510 139
1198.522 158
1198.534 175
1198.546 181
1198.558 184
1198.570 185
1198.582 189
1198.594 187
1198.606 185
1198.619 175
1198.631 169
1198.643 160
1198.655 144
1198.667 132
1198.679 125
1198.691 122
1198.703 125
1198.715 142
1198.727 162
1198.739 186
1198.751 217
1198.764 258
1198.776 306
1198.788 361
1198.800 412
1198.812 465
1198.824 525
1198.836 585
1198.848 651
1198.860 721
1198.872 779
1198.884 827
1198.896 864
1198.909 892
1198.921 922
1198.933 959
1198.945 985
1198.957 992
1198.969 979
1198.981 948
1198.993 911
1199.005 871
1199.017 834
1199.029 800
1199.041 765
1199.054 731
1199.066 694
1199.078 662
1199.090 636
1199.102 611
1199.114 583
1199.126 554
1199.138 527
1199.150 501
1199.162 474
1199.174 449
1199.187 421
1199.199 390
1199.211 364
1199.223 328
1199.235 286
1199.247 250
1199.259 219
1199.271 197
1199.283 176
1199.295 151
1199.307 113
1199.319 68
1199.332 28
1199.344 4
1199.356 -11
1199.368 -20
1199.380 -27
1199.392 -26
1199.404 -19
1199.416 -7
1199.428 5
1199.440 22
1199.452 41
1199.465 48
1199.477 44
1199.489 45
1199.501 44
1199.513 39
1199.525 30
1199.537 25
1199.549 28
1199.561 31
1199.573 31
1199.585 32
1199.597 37
1199.610 46
1199.622 58
1199.634 73
1199.646 81
1199.658 83
1199.670 87
1199.682 100
1199.694 121
1199.706 143
1199.718 166
1199.730 202
1199.743 248
1199.755 297
1199.767 341
1199.779 381
1199.791 420
1199.803 452
1199.815 476
1199.827 492
1199.839 515
1199.851 541
1199.863 562
1199.875 589
1199.888 620
1199.900 646
1199.912 660
1199.924 661
1199.936 655
1199.948 647
1199.960 639
1199.972 635
1199.984 629
1199.996 615
1200.008 591
1200.021 578
1200.033 575
1200.045 573
1200.057 565
1200.069 552
1200.081 545
1200.093 536
1200.105 516
1200.117 487
1200.129 465
1200.141 446
1200.154 427
1200.166 400
1200.178 364
1200.190 332
1200.202 317
1200.214 298
1200.226 276
1200.238 258
1200.250 234
1200.262 203
1200.274 169
1200.287 132
1200.299 95
1200.311 71
1200.323 51
1200.335 25
1200.347 -1
1200.359 -22
1200.371 -37
1200.383 -48
1200.395 -57
1200.407 -61
1200.420 -58
1200.432 -50
1200.444 -42
1200.456 -31
1200.468 -22
1200.480 -11
1200.492 7
1200.504 25
1200.516 45
1200.528 65
1200.540 88
1200.553 117
1200.565 137
1200.577 149
1200.589 161
1200.601 177
1200.613 191
1200.625 199
1200.637 203
1200.649 201
1200.661 197
1200.673 192
1200.686 183
1200.698 167
1200.710 160
1200.722 166
1200.734 179
1200.746 217
1200.758 274
1200.770 347
1200.782 430
1200.794 513
1200.807 598
1200.819 685
1200.831 761
1200.843 842
1200.855 927
1200.867 999
1200.879 1061
1200.891 1108
1200.903 1134
1200.915 1144
1200.927 1140
1200.940 1136
1200.952 1131
1200.964 1115
1200.976 1077
1200.988 1014
1201.000 937
1201.012 847
1201.024 744
1201.036 636
1201.048 533
1201.061 437
1201.073 368
1201.085 322
1201.097 288
1201.109 278
1201.121 269
1201.133 267
1201.145 262
1201.157 252
1201.169 243
1201.181 235
1201.194 226
1201.206 225
1201.218 227
1201.230 229
1201.242 229
1201.254 229
1201.266 224
1201.278 216
1201.290 204
1201.302 189
1201.315 174
1201.327 158
1201.339 133
1201.351 100
1201.363 69
1201.375 36
1201.387 -2
1201.399 -33
1201.411 -59
1201.423 -72
1201.435 -72
1201.448 -75
1201.460 -84
1201.472 -96
1201.484 -111
1201.496 -127
1201.508 -151
1201.520 -173
1201.532 -187
1201.544 -196
1201.556 -205
1201.569 -209
1201.581 -203
1201.593 -195
1201.605 -182
1201.617 -167
1201.629 -157
1201.641 -143
1201.653 -121
1201.665 -95
1201.677 -70
1201.690 -43
1201.702 -11
1201.714 14
1201.726 39
1201.738 66
1201.750 97
1201.762 140
1201.774 187
1201.786 249
1201.798 322
1201.811 400
1201.823 484
1201.835 572
1201.847 659
1201.859 736
1201.871 802
1201.883 854
1201.895 889
1201.907 905
1201.919 910
1201.932 906
1201.944 893
1201.956 868
1201.968 828
1201.980 770
1201.992 706
1202.004 639
1202.016 568
1202.028 495
1202.040 426
1202.053 367
1202.065 312
1202.077 249
1202.089 193
1202.101 144
1202.113 98
1202.125 68
1202.137 36
1202.149 15
1202.161 5
1202.174 1
1202.186 7
1202.198 23
1202.210 37
1202.222 51
1202.234 59
1202.246 56
1202.258 51
1202.270 54
1202.282 61
1202.295 64
1202.307 61
1202.319 53
1202.331 54
1202.343 70
1202.355 91
1202.367 114
1202.379 143
1202.391 177
1202.403 201
1202.416 210
1202.428 200
1202.440 183
1202.452 166
1202.464 145
1202.476 117
1202.488 88
1202.500 49
1202.512 17
1202.524 -0
1202.537 -12
1202.549 -18
1202.561 -20
1202.573 -27
1202.585 -36
1202.597 -49
1202.609 -57
1202.621 -59
1202.633 -45
1202.645 -33
1202.658 -20
1202.670 -10
1202.682 3
1202.694 31
1202.706 60
1202.718 83
1202.730 112
1202.742 149
1202.754 182
1202.767 199
1202.779 210
1202.791 221
1202.803 246
1202.815 281
1202.827 315
1202.839 352
1202.851 387
1202.863 416
1202.875 444
1202.888 473
1202.900 501
1202.912 528
1202.924 545
1202.936 554
1202.948 557
1202.960 559
1202.972 562
1202.984 568
1202.996 575
1203.009 566
1203.021 555
1203.033 535
1203.045 515
1203.057 499
1203.069 478
1203.081 453
1203.093 423
1203.105 385
1203.118 344
1203.130 301
1203.142 271
1203.154 246
1203.166 225
1203.178 208
1203.190 190
1203.202 180
1203.214 173
1203.226 174
1203.239 190
1203.251 208
1203.263 216
1203.275 219
1203.287 220
1203.299 229
1203.311 244
1203.323 265
1203.335 292
1203.348 318
1203.360 339
1203.372 353
1203.384 364
1203.396 361
1203.408 350
1203.420 340
1203.432 322
1203.444 298
1203.457 270
1203.469 240
1203.481 214
1203.493 190
1203.505 169
1203.517 142
1203.529 112
1203.541 94
1203.553 83
1203.565 77
1203.578 74
1203.590 72
1203.602 67
1203.614 59
1203.626 60
1203.638 67
1203.650 83
1203.662 100
1203.674 114
1203.687 124
1203.699 126
1203.711 125
1203.723 125
1203.735 126
1203.747 129
1203.759 136
1203.771 147
1203.783 155
1203.796 152
1203.808 146
1203.820 145
1203.832 153
1203.844 176
1203.856 205
1203.868 228
1203.880 238
1203.892 248
1203.905 255
1203.917 256
1203.929 262
1203.941 279
1203.953 310
1203.965 340
1203.977 364
1203.989 378
1204.001 381
1204.014 380
1204.026 361
1204.038 327
1204.050 288
1204.062 247
1204.074 208
1204.086 174
1204.098 154
1204.110 131
1204.122 105
1204.135 78
1204.147 51
1204.159 31
1204.171 21
1204.183 10
1204.195 6
1204.207 15
1204.219 27
1204.231 35
1204.244 36
1204.256 43
1204.268 57
1204.280 81
1204.292 114
1204.304 152
1204.316 186
1204.328 206
1204.340 213
1204.353 212
1204.365 213
1204.377 208
1204.389 190
1204.401 173
1204.413 157
1204.425 140
1204.437 115
1204.449 94
1204.462 79
1204.474 60
1204.486 48
1204.498 43
1204.510 31
1204.522 19
1204.534 14
1204.546 17
1204.559 35
1204.571 49
1204.583 53
1204.595 45
1204.607 41
1204.619 40
1204.631 45
1204.643 50
1204.655 52
1204.668 59
1204.680 63
1204.692 72
1204.704 81
1204.716 95
1204.728 116
1204.740 135
1204.752 151
1204.764 161
1204.777 168
1204.789 173
1204.801 183
1204.813 204
1204.825 229
1204.837 246
1204.849 265
1204.861 287
1204.873 312
1204.886 347
1204.898 376
1204.910 382
1204.922 369
1204.934 348
1204.946 330
1204.958 311
1204.970 292
1204.982 265
1204.995 247
1205.007 230
1205.019 210
1205.031 192
1205.043 178
1205.055 163
1205.067 153
1205.079 147
1205.092 147
1205.104 148
1205.116 149
1205.128 151
1205.140 157
1205.152 154
1205.164 147
1205.176 138
1205.188 132
1205.201 129
1205.213 140
1205.225 157
1205.237 168
1205.249 167
1205.261 149
1205.273 118
1205.285 94
1205.297 72
1205.310 50
1205.322 36
1205.334 29
1205.346 30
1205.358 32
1205.370 30
1205.382 33
1205.394 43
1205.407 66
1205.419 92
1205.431 127
1205.443 160
1205.455 185
1205.467 202
1205.479 211
1205.491 217
1205.503 213
1205.516 197
1205.528 182
1205.540 170
1205.552 154
1205.564 131
1205.576 106
1205.588 75
1205.600 32
1205.613 -14
1205.625 -58
1205.637 -99
1205.649 -132
1205.661 -166
1205.673 -193
1205.685 -211
1205.697 -228
1205.709 -238
1205.722 -234
1205.734 -218
1205.746 -187
1205.758 -155
1205.770 -121
1205.782 -83
1205.794 -37
1205.806 8
1205.819 51
1205.831 96
1205.843 135
1205.855 162
1205.867 175
1205.879 183
1205.891 196
1205.903 214
1205.916 228
1205.928 241
1205.940 254
1205.952 263
1205.964 268
1205.976 272
1205.988 270
1206.000 258
1206.012 239
1206.025 219
1206.037 198
1206.049 171
1206.061 141
1206.073 122
1206.085 104
1206.097 78
1206.109 46
1206.122 12
1206.134 -16
1206.146 -25
1206.158 -22
1206.170 -22
1206.182 -24
1206.194 -33
1206.206 -48
1206.219 -62
1206.231 -63
1206.243 -53
1206.255 -40
1206.267 -23
1206.279 -6
1206.291 17
1206.303 37
1206.315 47
1206.328 45
1206.340 45
1206.352 43
1206.364 41
1206.376 36
1206.388 26
1206.400 7
1206.412 -20
1206.425 -38
1206.437 -54
1206.449 -77
1206.461 -107
1206.473 -134
1206.485 -147
1206.497 -151
1206.509 -140
1206.522 -122
1206.534 -111
1206.546 -101
1206.558 -86
1206.570 -63
1206.582 -34
1206.594 -5
1206.606 16
1206.619 33
1206.631 46
1206.643 63
1206.655 78
1206.667 92
1206.679 104
1206.691 119
1206.703 143
1206.716 163
1206.728 176
1206.740 185
1206.752 191
1206.764 203
1206.776 215
1206.788 223
1206.800 230
1206.813 236
1206.825 239
1206.837 246
1206.849 266
1206.861 283
1206.873 300
1206.885 315
1206.897 330
1206.910 347
1206.922 365
1206.934 383
1206.946 394
1206.958 392
1206.970 384
1206.982 380
1206.994 382
1207.007 393
1207.019 406
1207.031 416
1207.043 414
1207.055 403
1207.067 381
1207.079 355
1207.091 328
1207.104 311
1207.116 297
1207.128 286
1207.140 263
1207.152 236
1207.164 208
1207.176 184
1207.188 162
1207.201 143
1207.213 125
1207.225 106
1207.237 92
1207.249 84
1207.261 84
1207.273 84
1207.285 89
1207.298 98
1207.310 106
1207.322 112
1207.334 122
1207.346 128
1207.358 126
1207.370 120
1207.382 113
1207.395 107
1207.407 99
1207.419 90
1207.431 79
1207.443 69
1207.455 59
1207.467 47
1207.479 26
1207.492 3
1207.504 -22
1207.516 -42
1207.528 -58
1207.540 -62
1207.552 -71
1207.564 -77
1207.576 -79
1207.589 -72
1207.601 -59
1207.613 -37
1207.625 -15
1207.637 8
1207.649 30
1207.661 41
1207.673 56
1207.686 78
1207.698 103
1207.710 122
1207.722 140
1207.734 160
1207.746 184
1207.758 218
1207.771 253
1207.783 282
1207.795 304
1207.807 321
1207.819 335
1207.831 345
1207.843 350
1207.855 358
1207.868 367
1207.880 372
1207.892 380
1207.904 388
1207.916 387
1207.928 391
1207.940 388
1207.952 376
1207.965 366
1207.977 352
1207.989 325
1208.001 294
1208.013 266
1208.025 242
1208.037 227
1208.049 208
1208.062 181
1208.074 150
1208.086 116
1208.098 84
1208.110 64
1208.122 59
1208.134 54
1208.147 44
1208.159 41
1208.171 47
1208.183 54
1208.195 60
1208.207 57
1208.219 57
1208.231 66
1208.244 73
1208.256 89
1208.268 111
1208.280 125
1208.292 136
1208.304 140
1208.316 140
1208.328 139
1208.341 130
1208.353 110
1208.365 95
1208.377 87
1208.389 71
1208.401 44
1208.413 9
1208.426 -27
1208.438 -57
1208.450 -88
1208.462 -112
1208.474 -120
1208.486 -116
1208.498 -112
1208.510 -104
1208.523 -84
1208.535 -62
1208.547 -47
1208.559 -31
1208.571 -11
1208.583 15
1208.595 41
1208.608 64
1208.620 97
1208.632 126
1208.644 143
1208.656 151
1208.668 155
1208.680 154
1208.692 145
1208.705 135
1208.717 130
1208.729 141
1208.741 163
1208.753 174
1208.765 188
1208.777 212
1208.790 253
1208.802 318
1208.814 405
1208.826 506
1208.838 615
1208.850 723
1208.862 833
1208.874 942
1208.887 1048
1208.899 1139
1208.911 1216
1208.923 1283
1208.935 1333
1208.947 1354
1208.959 1354
1208.972 1349
1208.984 1336
1208.996 1310
1209.008 1267
1209.020 1200
1209.032 1116
1209.044 1021
1209.057 915
1209.069 804
1209.081 686
1209.093 568
1209.105 454
1209.117 347
1209.129 260
1209.141 190
1209.154 133
1209.166 89
1209.178 64
1209.190 40
1209.202 18
1209.214 4
1209.226 -6
1209.239 -24
1209.251 -47
1209.263 -65
1209.275 -75
1209.287 -72
1209.299 -66
1209.311 -61
1209.324 -53
1209.336 -38
1209.348 -22
1209.360 -4
1209.372 9
1209.384 12
1209.396 10
1209.408 9
1209.421 8
1209.433 9
1209.445 8
1209.457 10
1209.469 17
1209.481 23
1209.493 27
1209.506 30
1209.518 26
1209.530 25
1209.542 26
1209.554 26
1209.566 23
1209.578 23
1209.591 20
1209.603 13
1209.615 10
1209.627 13
1209.639 15
1209.651 17
1209.663 15
1209.675 11
1209.688 14
1209.700 18
1209.712 21
1209.724 29
1209.736 35
1209.748 41
1209.760 56
1209.773 81
1209.785 101
1209.797 124
1209.809 159
1209.821 208
1209.833 264
1209.845 319
1209.858 383
1209.870 443
1209.882 498
1209.894 553
1209.906 608
1209.918 654
1209.930 689
1209.943 715
1209.955 723
1209.967 716
1209.979 700
1209.991 679
1210.003 659
1210.015 643
1210.028 628
1210.040 606
1210.052 576
1210.064 537
1210.076 490
1210.088 437
1210.100 384
1210.113 333
1210.125 289
1210.137 244
1210.149 200
1210.161 181
1210.173 172
1210.185 158
1210.198 136
1210.210 107
1210.222 80
1210.234 46
1210.246 14
1210.258 -16
1210.270 -52
1210.282 -86
1210.295 -118
1210.307 -145
1210.319 -165
1210.331 -177
1210.343 -175
1210.355 -153
1210.367 -116
1210.380 -76
1210.392 -42
1210.404 -14
1210.416 13
1210.428 34
1210.440 44
1210.452 50
1210.465 62
1210.477 74
1210.489 80
1210.501 70
1210.513 53
1210.525 33
1210.537 -3
1210.550 -42
1210.562 -78
1210.574 -104
1210.586 -120
1210.598 -132
1210.610 -134
1210.622 -141
1210.635 -147
1210.647 -146
1210.659 -141
1210.671 -126
1210.683 -103
1210.695 -81
1210.707 -56
1210.720 -26
1210.732 -2
1210.744 16
1210.756 36
1210.768 59
1210.780 83
1210.792 101
1210.805 124
1210.817 154
1210.829 183
1210.841 211
1210.853 239
1210.865 262
1210.877 282
1210.890 302
1210.902 323
1210.914 350
1210.926 375
1210.938 399
1210.950 412
1210.963 407
1210.975 396
1210.987 380
1210.999 367
1211.011 354
1211.023 343
1211.035 330
1211.048 316
1211.060 293
1211.072 271
1211.084 251
1211.096 223
1211.108 203
1211.120 186
1211.133 167
1211.145 153
1211.157 143
1211.169 138
1211.181 142
1211.193 154
1211.205 177
1211.218 194
1211.230 194
1211.242 186
1211.254 177
1211.266 165
1211.278 149
1211.290 134
1211.303 121
1211.315 103
1211.327 87
1211.339 71
1211.351 56
1211.363 40
1211.375 23
1211.388 12
1211.400 -4
1211.412 -18
1211.424 -26
1211.436 -24
1211.448 -23
1211.461 -24
1211.473 -20
1211.485 -16
1211.497 -3
1211.509 22
1211.521 44
1211.533 65
1211.546 84
1211.558 105
1211.570 120
1211.582 119
1211.594 107
1211.606 97
1211.618 99
1211.631 106
1211.643 118
1211.655 135
1211.667 145
1211.679 139
1211.691 135
1211.703 133
1211.716 132
1211.728 133
1211.740 135
1211.752 136
1211.764 146
1211.776 164
1211.789 189
1211.801 210
1211.813 223
1211.825 232
1211.837 242
1211.849 263
1211.861 288
1211.874 314
1211.886 328
1211.898 329
1211.910 324
1211.922 315
1211.934 303
1211.946 285
1211.959 271
1211.971 261
1211.983 254
1211.995 240
1212.007 222
1212.019 201
1212.032 186
1212.044 178
1212.056 181
1212.068 183
1212.080 173
1212.092 161
1212.104 147
1212.117 133
1212.129 126
1212.141 119
1212.153 122
1212.165 132
1212.177 143
1212.189 153
1212.202 167
1212.214 182
1212.226 188
1212.238 192
1212.250 192
1212.262 188
1212.275 186
1212.287 181
1212.299 176
1212.311 162
1212.323 141
1212.335 114
1212.347 89
1212.360 60
1212.372 28
1212.384 4
1212.396 -15
1212.408 -41
1212.420 -73
1212.432 -107
1212.445 -141
1212.457 -164
1212.469 -177
1212.481 -179
1212.493 -171
1212.505 -158
1212.518 -143
1212.530 -129
1212.542 -121
1212.554 -116
1212.566 -116
1212.578 -123
1212.590 -131
1212.603 -128
1212.615 -119
1212.627 -113
1212.639 -103
1212.651 -88
1212.663 -71
1212.676 -62
1212.688 -56
1212.700 -46
1212.712 -33
1212.724 -22
1212.736 -5
1212.748 22
1212.761 55
1212.773 88
1212.785 121
1212.797 159
1212.809 195
1212.821 235
1212.834 280
1212.846 326
1212.858 366
1212.870 399
1212.882 431
1212.894 462
1212.906 483
1212.919 493
1212.931 495
1212.943 488
1212.955 479
1212.967 465
1212.979 447
1212.992 425
1213.004 407
1213.016 381
1213.028 341
1213.040 292
1213.052 245
1213.064 204
1213.077 161
1213.089 118
1213.101 76
1213.113 39
1213.125 3
1213.137 -38
1213.150 -79
1213.162 -120
1213.174 -161
1213.186 -188
1213.198 -206
1213.210 -215
1213.223 -218
1213.235 -214
1213.247 -204
1213.259 -197
1213.271 -200
1213.283 -203
1213.295 -206
1213.308 -211
1213.320 -206
1213.332 -201
1213.344 -191
1213.356 -175
1213.368 -153
1213.381 -136
1213.393 -119
1213.405 -94
1213.417 -66
1213.429 -47
1213.441 -34
1213.454 -24
1213.466 -14
1213.478 -0
1213.490 6
1213.502 9
1213.514 11
1213.526 9
1213.539 5
1213.551 0
1213.563 8
1213.575 27
1213.587 50
1213.599 66
1213.612 75
1213.624 73
1213.636 65
1213.648 64
1213.660 66
1213.672 69
1213.685 76
1213.697 84
1213.709 95
1213.721 106
1213.733 122
1213.745 143
1213.757 165
1213.770 188
1213.782 210
1213.794 233
1213.806 269
1213.818 304
1213.830 333
1213.843 350
1213.855 360
1213.867 372
1213.879 386
1213.891 396
1213.903 397
1213.916 402
1213.928 420
1213.940 436
1213.952 449
1213.964 445
1213.976 436
1213.988 422
1214.001 403
1214.013 382
1214.025 364
1214.037 348
1214.049 335
1214.061 319
1214.074 304
1214.086 286
1214.098 275
1214.110 266
1214.122 254
1214.134 246
1214.147 244
1214.159 236
1214.171 221
1214.183 182
1214.195 139
1214.207 96
1214.220 54
1214.232 29
1214.244 17
1214.256 4
1214.268 -10
1214.280 -10
1214.293 -2
1214.305 9
1214.317 25
1214.329 31
1214.341 40
1214.353 52
1214.365 58
1214.378 61
1214.390 70
1214.402 76
1214.414 79
1214.426 81
1214.438 82
1214.451 84
1214.463 100
1214.475 114
1214.487 127
1214.499 139
1214.511 145
1214.524 139
1214.536 127
1214.548 109
1214.560 90
1214.572 65
1214.584 46
1214.597 39
1214.609 36
1214.621 43
1214.633 57
1214.645 79
1214.657 100
1214.670 120
1214.682 130
1214.694 127
1214.706 116
1214.718 103
1214.730 89
1214.743 82
1214.755 89
1214.767 93
1214.779 108
1214.791 139
1214.803 190
1214.816 253
1214.828 323
1214.840 394
1214.852 466
1214.864 531
1214.876 600
1214.889 668
1214.901 730
1214.913 786
1214.925 824
1214.937 865
1214.949 912
1214.962 955
1214.974 993
1214.986 1026
1214.998 1041
1215.010 1045
1215.022 1036
1215.034 1010
1215.047 971
1215.059 921
1215.071 865
1215.083 807
1215.095 741
1215.107 671
1215.120 602
1215.132 529
1215.144 466
1215.156 414
1215.168 372
1215.180 329
1215.193 291
1215.205 264
1215.217 244
1215.229 227
1215.241 222
1215.253 218
1215.266 211
1215.278 200
1215.290 186
1215.302 183
1215.314 182
1215.326 184
1215.339 189
1215.351 199
1215.363 211
1215.375 223
1215.387 229
1215.399 232
1215.412 239
1215.424 237
1215.436 225
1215.448 199
1215.460 163
1215.472 129
1215.485 106
1215.497 77
1215.509 49
1215.521 29
1215.533 10
1215.545 -6
1215.558 -10
1215.570 -7
1215.582 -4
1215.594 5
1215.606 23
1215.619 45
1215.631 74
1215.643 105
1215.655 139
1215.667 177
1215.679 217
1215.692 258
1215.704 292
1215.716 319
1215.728 344
1215.740 364
1215.752 379
1215.765 398
1215.777 419
1215.789 426
1215.801 427
1215.813 434
1215.825 451
1215.838 478
1215.850 508
1215.862 531
1215.874 560
1215.886 595
1215.898 629
1215.911 667
1215.923 704
1215.935 733
1215.947 762
1215.959 792
1215.971 813
1215.984 824
1215.996 829
1216.008 826
1216.020 811
1216.032 787
1216.044 763
1216.057 738
1216.069 712
1216.081 684
1216.093 649
1216.105 604
1216.117 554
1216.130 506
1216.142 462
1216.154 429
1216.166 404
1216.178 390
1216.190 381
1216.203 367
1216.215 356
1216.227 348
1216.239 336
1216.251 322
1216.264 301
1216.276 283
1216.288 269
1216.300 251
1216.312 238
1216.324 224
1216.337 207
1216.349 197
1216.361 187
1216.373 178
1216.385 167
1216.397 165
1216.410 170
1216.422 174
1216.434 175
1216.446 177
1216.458 175
1216.470 179
1216.483 180
1216.495 173
1216.507 161
1216.519 151
1216.531 136
1216.543 127
1216.556 116
1216.568 96
1216.580 78
1216.592 58
1216.604 39
1216.617 29
1216.629 28
1216.641 35
1216.653 46
1216.665 59
1216.677 72
1216.690 74
1216.702 69
1216.714 57
1216.726 37
1216.738 26
1216.750 24
1216.763 30
1216.775 35
1216.787 54
1216.799 83
1216.811 116
1216.823 150
1216.836 184
1216.848 215
1216.860 244
1216.872 275
1216.884 308
1216.897 342
1216.909 379
1216.921 407
1216.933 424
1216.945 440
1216.957 452
1216.970 467
1216.982 482
1216.994 495
1217.006 511
1217.018 522
1217.030 511
1217.043 478
1217.055 432
1217.067 384
1217.079 341
1217.091 304
1217.103 271
1217.116 236
1217.128 198
1217.140 167
1217.152 151
1217.164 140
1217.177 133
1217.189 135
1217.201 140
1217.213 146
1217.225 146
1217.237 141
1217.250 136
1217.262 131
1217.274 123
1217.286 107
1217.298 88
1217.310 78
1217.323 71
1217.335 66
1217.347 66
1217.359 71
1217.371 69
1217.384 52
1217.396 16
1217.408 -23
1217.420 -57
1217.432 -84
1217.444 -109
1217.457 -134
1217.469 -152
1217.481 -172
1217.493 -189
1217.505 -192
1217.518 -188
1217.530 -176
1217.542 -165
1217.554 -153
1217.566 -146
1217.578 -148
1217.591 -149
1217.603 -135
1217.615 -115
1217.627 -89
1217.639 -59
1217.651 -30
1217.664 3
1217.676 42
1217.688 76
1217.700 107
1217.712 138
1217.725 157
1217.737 165
1217.749 169
1217.761 171
1217.773 179
1217.785 201
1217.798 234
1217.810 266
1217.822 299
1217.834 328
1217.846 353
1217.859 378
1217.871 403
1217.883 425
1217.895 440
1217.907 440
1217.919 428
1217.932 409
1217.944 389
1217.956 380
1217.968 379
1217.980 370
1217.992 361
1218.005 347
1218.017 330
1218.029 320
1218.041 310
1218.053 292
1218.066 274
1218.078 264
1218.090 258
1218.102 252
1218.114 253
1218.126 260
1218.139 272
1218.151 291
1218.163 304
1218.175 311
1218.187 318
1218.200 325
1218.212 328
1218.224 328
1218.236 319
1218.248 309
1218.260 292
1218.273 271
1218.285 256
1218.297 251
1218.309 249
1218.321 248
1218.334 245
1218.346 240
1218.358 237
1218.370 241
1218.382 257
1218.394 282
1218.407 299
1218.419 304
1218.431 305
1218.443 311
1218.455 312
1218.468 308
1218.480 308
1218.492 306
1218.504 298
1218.516 290
1218.528 277
1218.541 262
1218.553 255
1218.565 242
1218.577 224
1218.589 206
1218.602 180
1218.614 151
1218.626 125
1218.638 113
1218.650 109
1218.663 116
1218.675 119
1218.687 125
1218.699 134
1218.711 151
1218.723 178
1218.736 232
1218.748 305
1218.760 386
1218.772 484
1218.784 603
1218.797 753
1218.809 939
1218.821 1147
1218.833 1362
1218.845 1587
1218.857 1793
1218.870 1978
1218.882 2150
1218.894 2304
1218.906 2436
1218.918 2545
1218.931 2611
1218.943 2636
1218.955 2624
1218.967 2581
1218.979 2510
1218.991 2421
1219.004 2315
1219.016 2182
1219.028 2022
1219.040 1832
1219.052 1632
1219.065 1428
1219.077 1229
1219.089 1043
1219.101 881
1219.113 735
1219.126 610
1219.138 518
1219.150 450
1219.162 407
1219.174 388
1219.186 383
1219.199 379
1219.211 371
1219.223 345
1219.235 315
1219.247 303
1219.260 302
1219.272 306
1219.284 310
1219.296 303
1219.308 290
1219.321 285
1219.333 281
1219.345 271
1219.357 261
1219.369 249
1219.381 236
1219.394 223
1219.406 211
1219.418 204
1219.430 191
1219.442 175
1219.455 172
1219.467 175
1219.479 174
1219.491 169
1219.503 166
1219.516 170
1219.528 184
1219.540 201
1219.552 209
1219.564 205
1219.576 194
1219.589 187
1219.601 188
1219.613 206
1219.625 223
1219.637 239
1219.650 254
1219.662 257
1219.674 258
1219.686 278
1219.698 311
1219.711 356
1219.723 428
1219.735 527
1219.747 641
1219.759 767
1219.771 902
1219.784 1060
1219.796 1241
1219.808 1438
1219.820 1651
1219.832 1860
1219.845 2049
1219.857 2227
1219.869 2412
1219.881 2587
1219.893 2728
1219.906 2837
1219.918 2909
1219.930 2944
1219.942 2943
1219.954 2917
1219.967 2857
1219.979 2765
1219.991 2643
1220.003 2498
1220.015 2326
1220.027 2125
1220.040 1919
1220.052 1728
1220.064 1532
1220.076 1337
1220.088 1157
1220.101 989
1220.113 830
1220.125 688
1220.137 561
1220.149 454
1220.162 362
1220.174 287
1220.186 239
1220.198 204
1220.210 181
1220.223 173
1220.235 183
1220.247 189
1220.259 196
1220.271 208
1220.283 218
1220.296 220
1220.308 222
1220.320 225
1220.332 212
1220.344 193
1220.357 172
1220.369 157
1220.381 146
1220.393 137
1220.405 137
1220.418 143
1220.430 145
1220.442 141
1220.454 130
1220.466 120
1220.479 112
1220.491 105
1220.503 101
1220.515 102
1220.527 123
1220.540 164
1220.552 209
1220.564 247
1220.576 282
1220.588 311
1220.600 343
1220.613 366
1220.625 380
1220.637 374
1220.649 355
1220.661 327
1220.674 303
1220.686 281
1220.698 263
1220.710 263
1220.722 285
1220.735 321
1220.747 369
1220.759 420
1220.771 482
1220.783 562
1220.796 645
1220.808 738
1220.820 853
1220.832 978
1220.844 1101
1220.857 1216
1220.869 1336
1220.881 1458
1220.893 1574
1220.905 1677
1220.918 1753
1220.930 1809
1220.942 1849
1220.954 1873
1220.966 1875
1220.979 1847
1220.991 1796
1221.003 1720
1221.015 1635
1221.027 1550
1221.039 1462
1221.052 1367
1221.064 1276
1221.076 1188
1221.088 1103
1221.100 1015
1221.113 931
1221.125 843
1221.137 762
1221.149 697
1221.161 636
1221.174 583
1221.186 528
1221.198 461
1221.210 400
1221.222 351
1221.235 315
1221.247 280
1221.259 241
1221.271 199
1221.283 154
1221.296 122
1221.308 102
1221.320 94
1221.332 86
1221.344 74
1221.357 59
1221.369 48
1221.381 53
1221.393 68
1221.405 85
1221.418 105
1221.430 135
1221.442 170
1221.454 200
1221.466 226
1221.479 252
1221.491 277
1221.503 311
1221.515 354
1221.527 388
1221.540 409
1221.552 424
1221.564 439
1221.576 454
1221.588 462
1221.601 460
1221.613 451
1221.625 433
1221.637 415
1221.649 402
1221.662 393
1221.674 375
1221.686 350
1221.698 314
1221.710 279
1221.723 252
1221.735 244
1221.747 249
1221.759 254
1221.771 267
1221.784 289
1221.796 326
1221.808 372
1221.820 416
1221.832 465
1221.845 520
1221.857 577
1221.869 632
1221.881 687
1221.893 728
1221.906 760
1221.918 788
1221.930 816
1221.942 836
1221.954 845
1221.967 843
1221.979 837
1221.991 824
1222.003 808
1222.015 781
1222.028 750
1222.040 709
1222.052 672
1222.064 638
1222.076 603
1222.089 563
1222.101 532
1222.113 499
1222.125 465
1222.137 431
1222.150 401
1222.162 373
1222.174 344
1222.186 316
1222.198 294
1222.211 268
1222.223 241
1222.235 212
1222.247 188
1222.259 162
1222.272 135
1222.284 111
1222.296 92
1222.308 75
1222.320 63
1222.333 60
1222.345 70
1222.357 86
1222.369 103
1222.381 124
1222.394 144
1222.406 163
1222.418 182
1222.430 207
1222.442 238
1222.455 274
1222.467 318
1222.479 346
1222.491 372
1222.503 402
1222.516 426
1222.528 434
1222.540 436
1222.552 432
1222.564 431
1222.577 432
1222.589 439
1222.601 444
1222.613 450
1222.625 446
1222.638 437
1222.650 426
1222.662 415
1222.674 409
1222.686 404
1222.699 400
1222.711 398
1222.723 397
1222.735 397
1222.747 411
1222.760 424
1222.772 451
1222.784 497
1222.796 559
1222.808 626
1222.821 687
1222.833 744
1222.845 796
1222.857 846
1222.870 882
1222.882 894
1222.894 909
1222.906 933
1222.918 959
1222.931 983
1222.943 998
1222.955 1007
1222.967 1000
1222.979 983
1222.992 954
1223.004 918
1223.016 874
1223.028 826
1223.040 775
1223.053 721
1223.065 669
1223.077 620
1223.089 583
1223.101 550
1223.114 527
1223.126 503
1223.138 490
1223.150 489
1223.162 489
1223.175 496
1223.187 504
1223.199 503
1223.211 499
1223.223 492
1223.236 485
1223.248 481
1223.260 485
1223.272 483
1223.284 468
1223.297 438
1223.309 417
1223.321 395
1223.333 367
1223.346 342
1223.358 323
1223.370 304
1223.382 282
1223.394 262
1223.407 248
1223.419 242
1223.431 242
1223.443 242
1223.455 249
1223.468 249
1223.480 251
1223.492 252
1223.504 253
1223.516 266
1223.529 283
1223.541 300
1223.553 315
1223.565 330
1223.577 352
1223.590 374
1223.602 388
1223.614 396
1223.626 400
1223.639 400
1223.651 390
1223.663 384
1223.675 389
1223.687 388
1223.700 391
1223.712 399
1223.724 405
1223.736 406
1223.748 413
1223.761 431
1223.773 454
1223.785 478
1223.797 517
1223.809 563
1223.822 601
1223.834 629
1223.846 656
1223.858 681
1223.870 702
1223.883 727
1223.895 754
1223.907 778
1223.919 794
1223.932 805
1223.944 799
1223.956 784
1223.968 763
1223.980 739
1223.993 706
1224.005 668
1224.017 621
1224.029 577
1224.041 534
1224.054 488
1224.066 450
1224.078 407
1224.090 364
1224.102 332
1224.115 313
1224.127 306
1224.139 312
1224.151 334
1224.164 362
1224.176 376
1224.188 380
1224.200 382
1224.212 393
1224.225 406
1224.237 420
1224.249 429
1224.261 430
1224.273 419
1224.286 407
1224.298 395
1224.310 384
1224.322 378
1224.335 364
1224.347 342
1224.359 313
1224.371 297
1224.383 294
1224.396 297
1224.408 298
1224.420 290
1224.432 277
1224.444 257
1224.457 241
1224.469 230
1224.481 227
1224.493 228
1224.505 229
1224.518 227
1224.530 211
1224.542 194
1224.554 194
1224.567 202
1224.579 217
1224.591 236
1224.603 251
1224.615 255
1224.628 254
1224.640 259
1224.652 272
1224.664 291
1224.676 317
1224.689 342
1224.701 368
1224.713 401
1224.725 432
1224.738 474
1224.750 516
1224.762 545
1224.774 563
1224.786 578
1224.799 593
1224.811 606
1224.823 611
1224.835 614
1224.847 616
1224.860 610
1224.872 599
1224.884 587
1224.896 573
1224.909 567
1224.921 564
1224.933 555
1224.945 544
1224.957 524
1224.970 489
1224.982 440
1224.994 384
1225.006 335
1225.018 293
1225.031 251
1225.043 213
1225.055 184
1225.067 172
1225.080 168
1225.092 173
1225.104 199
1225.116 230
1225.128 261
1225.141 292
1225.153 316
1225.165 334
1225.177 346
1225.190 354
1225.202 362
1225.214 371
1225.226 383
1225.238 395
1225.251 405
1225.263 405
1225.275 392
1225.287 370
1225.299 349
1225.312 332
1225.324 309
1225.336 284
1225.348 255
1225.361 229
1225.373 205
1225.385 189
1225.397 182
1225.409 194
1225.422 220
1225.434 256
1225.446 287
1225.458 317
1225.470 339
1225.483 348
1225.495 354
1225.507 358
1225.519 352
1225.532 339
1225.544 329
1225.556 319
1225.568 303
1225.580 285
1225.593 262
1225.605 227
1225.617 189
1225.629 159
1225.642 136
1225.654 126
1225.666 127
1225.678 144
1225.690 163
1225.703 186
1225.715 209
1225.727 234
1225.739 261
1225.752 291
1225.764 314
1225.776 339
1225.788 367
1225.800 403
1225.813 437
1225.825 471
1225.837 498
1225.849 519
1225.861 540
1225.874 559
1225.886 561
1225.898 553
1225.910 542
1225.923 523
1225.935 504
1225.947 485
1225.959 466
1225.971 449
1225.984 440
1225.996 444
1226.008 446
1226.020 443
1226.033 430
1226.045 418
1226.057 403
1226.069 379
1226.081 355
1226.094 335
1226.106 315
1226.118 289
1226.130 266
1226.143 256
1226.155 256
1226.167 261
1226.179 258
1226.191 244
1226.204 221
1226.216 199
1226.228 182
1226.240 166
1226.253 146
1226.265 128
1226.277 121
1226.289 118
1226.301 120
1226.314 121
1226.326 114
1226.338 104
1226.350 101
1226.363 107
1226.375 117
1226.387 126
1226.399 137
1226.411 157
1226.424 181
1226.436 211
1226.448 246
1226.460 282
1226.473 308
1226.485 327
1226.497 350
1226.509 374
1226.521 389
1226.534 401
1226.546 406
1226.558 404
1226.570 405
1226.583 405
1226.595 398
1226.607 388
1226.619 371
1226.631 345
1226.644 317
1226.656 292
1226.668 274
1226.680 255
1226.693 228
1226.705 207
1226.717 198
1226.729 203
1226.741 220
1226.754 236
1226.766 241
1226.778 242
1226.790 249
1226.803 258
1226.815 265
1226.827 283
1226.839 299
1226.851 317
1226.864 340
1226.876 356
1226.888 367
1226.900 377
1226.913 377
1226.925 371
1226.937 364
1226.949 361
1226.962 366
1226.974 374
1226.986 377
1226.998 379
1227.010 387
1227.023 395
1227.035 394
1227.047 381
1227.059 366
1227.072 358
1227.084 357
1227.096 358
1227.108 353
1227.120 343
1227.133 336
1227.145 341
1227.157 359
1227.169 377
1227.182 397
1227.194 419
1227.206 426
1227.218 430
1227.230 432
1227.243 424
1227.255 408
1227.267 377
1227.279 345
1227.292 324
1227.304 312
1227.316 305
1227.328 299
1227.341 286
1227.353 268
1227.365 253
1227.377 234
1227.389 212
1227.402 195
1227.414 191
1227.426 192
1227.438 193
1227.451 189
1227.463 190
1227.475 198
1227.487 219
1227.499 238
1227.512 257
1227.524 282
1227.536 308
1227.548 333
1227.561 357
1227.573 370
1227.585 392
1227.597 411
1227.610 425
1227.622 429
1227.634 434
1227.646 450
1227.658 473
1227.671 493
1227.683 506
1227.695 513
1227.707 519
1227.720 520
1227.732 519
1227.744 511
1227.756 505
1227.769 510
1227.781 518
1227.793 519
1227.805 510
1227.817 491
1227.830 485
1227.842 479
1227.854 470
1227.866 454
1227.879 441
1227.891 435
1227.903 426
1227.915 417
1227.928 418
1227.940 424
1227.952 440
1227.964 452
1227.976 459
1227.989 461
1228.001 467
1228.013 474
1228.025 478
1228.038 469
1228.050 447
1228.062 420
1228.074 400
1228.087 380
1228.099 355
1228.111 330
1228.123 309
1228.135 297
1228.148 284
1228.160 264
1228.172 239
1228.184 225
1228.197 216
1228.209 196
1228.221 172
1228.233 157
1228.246 157
1228.258 167
1228.270 180
1228.282 200
1228.294 220
1228.307 231
1228.319 240
1228.331 250
1228.343 261
1228.356 273
1228.368 289
1228.380 311
1228.392 325
1228.405 335
1228.417 343
1228.429 345
1228.441 341
1228.453 326
1228.466 311
1228.478 296
1228.490 283
1228.502 277
1228.515 268
1228.527 261
1228.539 256
1228.551 242
1228.564 217
1228.576 192
1228.588 177
1228.600 167
1228.612 153
1228.625 130
1228.637 102
1228.649 82
1228.661 73
1228.674 70
1228.686 75
1228.698 77
1228.710 79
1228.723 92
1228.735 114
1228.747 141
1228.759 172
1228.772 212
1228.784 251
1228.796 284
1228.808 311
1228.820 352
1228.833 402
1228.845 462
1228.857 534
1228.869 601
1228.882 660
1228.894 713
1228.906 751
1228.918 778
1228.931 796
1228.943 799
1228.955 796
1228.967 781
1228.980 757
1228.992 724
1229.004 690
1229.016 667
1229.028 650
1229.041 628
1229.053 609
1229.065 589
1229.077 572
1229.090 559
1229.102 540
1229.114 517
1229.126 495
1229.139 470
1229.151 436
1229.163 398
1229.175 363
1229.188 344
1229.200 332
1229.212 325
1229.224 313
1229.236 292
1229.249 267
1229.261 234
1229.273 196
1229.285 152
1229.298 98
1229.310 47
1229.322 10
1229.334 -17
1229.347 -31
1229.359 -28
1229.371 -4
1229.383 35
1229.396 81
1229.408 122
1229.420 161
1229.432 191
1229.445 209
1229.457 222
1229.469 230
1229.481 226
1229.493 218
1229.506 207
1229.518 189
1229.530 169
1229.542 154
1229.555 155
1229.567 162
1229.579 165
1229.591 168
1229.604 170
1229.616 165
1229.628 155
1229.640 150
1229.653 142
1229.665 138
1229.677 147
1229.689 171
1229.702 199
1229.714 222
1229.726 248
1229.738 271
1229.750 295
1229.763 323
1229.775 340
1229.787 356
1229.799 365
1229.812 370
1229.824 372
1229.836 370
1229.848 367
1229.861 377
1229.873 393
1229.885 410
1229.897 427
1229.910 449
1229.922 471
1229.934 478
1229.946 477
1229.959 484
1229.971 495
1229.983 503
1229.995 509
1230.008 511
1230.020 509
1230.032 507
1230.044 505
1230.056 502
1230.069 485
1230.081 464
1230.093 451
1230.105 444
1230.118 437
1230.130 420
1230.142 392
1230.154 368
1230.167 351
1230.179 336
1230.191 325
1230.203 315
1230.216 301
1230.228 288
1230.240 264
1230.252 229
1230.265 194
1230.277 161
1230.289 126
1230.301 100
1230.314 91
1230.326 93
1230.338 102
1230.350 108
1230.362 114
1230.375 120
1230.387 132
1230.399 145
1230.411 150
1230.424 155
1230.436 156
1230.448 161
1230.460 163
1230.473 159
1230.485 154
1230.497 162
1230.509 184
1230.522 213
1230.534 244
1230.546 266
1230.558 283
1230.571 297
1230.583 303
1230.595 301
1230.607 287
1230.620 271
1230.632 258
1230.644 245
1230.656 230
1230.669 217
1230.681 204
1230.693 185
1230.705 167
1230.718 153
1230.730 148
1230.742 159
1230.754 186
1230.767 221
1230.779 260
1230.791 322
1230.803 401
1230.816 494
1230.828 601
1230.840 720
1230.852 867
1230.864 1027
1230.877 1176
1230.889 1308
1230.901 1427
1230.913 1528
1230.926 1608
1230.938 1671
1230.950 1708
1230.962 1713
1230.975 1695
1230.987 1659
1230.999 1602
1231.011 1519
1231.024 1414
1231.036 1295
1231.048 1169
1231.060 1038
1231.073 913
1231.085 799
1231.097 693
1231.109 595
1231.122 511
1231.134 429
1231.146 360
1231.158 316
1231.171 288
1231.183 266
1231.195 248
1231.207 228
1231.220 223
1231.232 216
1231.244 200
1231.256 174
1231.269 152
1231.281 127
1231.293 108
1231.305 97
1231.318 87
1231.330 75
1231.342 62
1231.354 46
1231.367 27
1231.379 3
1231.391 -19
1231.403 -30
1231.416 -16
1231.428 10
1231.440 42
1231.452 73
1231.465 96
1231.477 116
1231.489 137
1231.501 157
1231.514 185
1231.526 210
1231.538 229
1231.550 238
1231.563 245
1231.575 252
1231.587 255
1231.599 244
1231.612 218
1231.624 190
1231.636 171
1231.648 155
1231.661 139
1231.673 122
1231.685 105
1231.697 84
1231.710 60
1231.722 40
1231.734 23
1231.746 16
1231.759 29
1231.771 58
1231.783 104
1231.795 149
1231.808 208
1231.820 275
1231.832 343
1231.844 419
1231.857 503
1231.869 597
1231.881 699
1231.893 799
1231.906 894
1231.918 982
1231.930 1062
1231.942 1120
1231.955 1159
1231.967 1182
1231.979 1188
1231.991 1183
1232.004 1163
1232.016 1128
1232.028 1068
1232.040 1000
1232.053 921
1232.065 830
1232.077 737
1232.089 650
1232.102 572
1232.114 499
1232.126 432
1232.138 370
1232.151 322
1232.163 282
1232.175 256
1232.187 227
1232.200 206
1232.212 203
1232.224 212
1232.236 232
1232.249 250
1232.261 269
1232.273 291
1232.285 313
1232.298 328
1232.310 333
1232.322 331
1232.334 331
1232.347 320
1232.359 302
1232.371 275
1232.383 238
1232.396 190
1232.408 144
1232.420 102
1232.432 66
1232.445 47
1232.457 38
1232.469 25
1232.481 11
1232.494 -0
1232.506 -3
1232.518 -0
1232.530 5
1232.543 15
1232.555 27
1232.567 47
1232.579 72
1232.592 95
1232.604 124
1232.616 161
1232.628 208
1232.641 251
1232.653 287
1232.665 314
1232.677 347
1232.690 387
1232.702 429
1232.714 457
1232.726 476
1232.739 490
1232.751 496
1232.763 503
1232.775 505
1232.788 514
1232.800 523
1232.812 535
1232.824 544
1232.837 551
1232.849 572
1232.861 588
1232.873 610
1232.886 631
1232.898 647
1232.910 660
1232.922 666
1232.935 665
1232.947 657
1232.959 642
1232.971 625
1232.984 609
1232.996 590
1233.008 562
1233.021 530
1233.033 494
1233.045 465
1233.057 437
1233.070 400
1233.082 354
1233.094 308
1233.106 264
1233.119 225
1233.131 198
1233.143 173
1233.155 161
1233.168 152
1233.180 149
1233.192 152
1233.204 163
1233.217 176
1233.229 187
1233.241 202
1233.253 213
1233.266 219
1233.278 224
1233.290 218
1233.302 202
1233.315 185
1233.327 174
1233.339 165
1233.351 154
1233.364 137
1233.376 106
1233.388 72
1233.400 36
1233.413 -2
1233.425 -38
1233.437 -72
1233.449 -100
1233.462 -112
1233.474 -113
1233.486 -102
1233.499 -89
1233.511 -78
1233.523 -72
1233.535 -64
1233.548 -51
1233.560 -22
1233.572 10
1233.584 45
1233.597 74
1233.609 97
1233.621 119
1233.633 149
1233.646 175
1233.658 184
1233.670 184
1233.682 185
1233.695 182
1233.707 173
1233.719 164
1233.731 158
1233.744 144
1233.756 134
1233.768 126
1233.780 115
1233.793 108
1233.805 104
1233.817 110
1233.830 122
1233.842 131
1233.854 141
1233.866 158
1233.879 180
1233.891 211
1233.903 256
1233.915 310
1233.928 364
1233.940 402
1233.952 426
1233.964 444
1233.977 452
1233.989 458
1234.001 458
1234.013 447
1234.026 424
1234.038 398
1234.050 371
1234.062 347
1234.075 322
1234.087 304
1234.099 287
1234.111 263
1234.124 233
1234.136 199
1234.148 161
1234.161 121
1234.173 81
1234.185 47
1234.197 12
1234.210 -13
1234.222 -19
1234.234 -14
1234.246 -3
1234.259 15
1234.271 31
1234.283 37
1234.295 34
1234.308 26
1234.320 22
1234.332 18
1234.344 4
1234.357 -10
1234.369 -25
1234.381 -41
1234.394 -49
1234.406 -50
1234.418 -55
1234.430 -53
1234.443 -52
1234.455 -35
1234.467 -7
1234.479 16
1234.492 36
1234.504 60
1234.516 81
1234.528 94
1234.541 108
1234.553 129
1234.565 153
1234.577 182
1234.590 215
1234.602 241
1234.614 265
1234.626 282
1234.639 281
1234.651 260
1234.663 235
1234.676 213
1234.688 191
1234.700 163
1234.712 132
1234.725 105
1234.737 85
1234.749 70
1234.761 61
1234.774 48
1234.786 31
1234.798 30
1234.810 48
1234.823 86
1234.835 124
1234.847 149
1234.860 176
1234.872 214
1234.884 258
1234.896 300
1234.909 338
1234.921 372
1234.933 392
1234.945 405
1234.958 413
1234.970 413
1234.982 409
1234.994 400
1235.007 381
1235.019 358
1235.031 336
1235.043 315
1235.056 289
1235.068 261
1235.080 227
1235.093 196
1235.105 165
1235.117 133
1235.129 104
1235.142 79
1235.154 67
1235.166 66
1235.178 77
1235.191 81
1235.203 71
1235.215 62
1235.227 66
1235.240 80
1235.252 89
1235.264 91
1235.277 90
1235.289 87
1235.301 76
1235.313 70
1235.326 69
1235.338 69
1235.350 65
1235.362 58
1235.375 45
1235.387 31
1235.399 12
1235.411 -4
1235.424 -16
1235.436 -19
1235.448 -21
1235.461 -24
1235.473 -30
1235.485 -30
1235.497 -24
1235.510 -15
1235.522 -5
1235.534 2
1235.546 4
1235.559 -3
1235.571 -6
1235.583 1
1235.596 19
1235.608 41
1235.620 57
1235.632 75
1235.645 93
1235.657 102
1235.669 101
1235.681 101
1235.694 96
1235.706 83
1235.718 76
1235.730 75
1235.743 86
1235.755 100
1235.767 116
1235.780 134
1235.792 157
1235.804 182
1235.816 205
1235.829 229
1235.841 259
1235.853 290
1235.865 314
1235.878 330
1235.890 342
1235.902 349
1235.915 347
1235.927 345
1235.939 341
1235.951 325
1235.964 306
1235.976 284
1235.988 255
1236.000 222
1236.013 192
1236.025 155
1236.037 115
1236.049 80
1236.062 45
1236.074 17
1236.086 4
1236.099 -2
1236.111 -1
1236.123 -5
1236.135 -11
1236.148 -19
1236.160 -26
1236.172 -39
1236.184 -52
1236.197 -64
1236.209 -78
1236.221 -90
1236.234 -99
1236.246 -112
1236.258 -126
1236.270 -140
1236.283 -153
1236.295 -163
1236.307 -178
1236.319 -193
1236.332 -201
1236.344 -206
1236.356 -213
1236.369 -222
1236.381 -221
1236.393 -216
1236.405 -199
1236.418 -171
1236.430 -141
1236.442 -111
1236.454 -87
1236.467 -66
1236.479 -49
1236.491 -31
1236.504 -18
1236.516 -7
1236.528 -2
1236.540 1
1236.553 8
1236.565 22
1236.577 34
1236.589 34
1236.602 26
1236.614 19
1236.626 22
1236.639 29
1236.651 35
1236.663 38
1236.675 37
1236.688 31
1236.700 18
1236.712 5
1236.724 -12
1236.737 -22
1236.749 -16
1236.761 -2
1236.774 20
1236.786 53
1236.798 93
1236.810 144
1236.823 213
1236.835 295
1236.847 388
1236.859 492
1236.872 594
1236.884 699
1236.896 794
1236.909 878
1236.921 955
1236.933 1022
1236.945 1066
1236.958 1093
1236.970 1119
1236.982 1138
1236.994 1148
1237.007 1149
1237.019 1134
1237.031 1108
1237.044 1072
1237.056 1019
1237.068 959
1237.080 887
1237.093 796
1237.105 691
1237.117 587
1237.130 489
1237.142 413
1237.154 355
1237.166 302
1237.179 251
1237.191 207
1237.203 162
1237.215 127
1237.228 104
1237.240 78
1237.252 47
1237.265 12
1237.277 -14
1237.289 -22
1237.301 -30
1237.314 -36
1237.326 -33
1237.338 -16
1237.351 4
1237.363 27
1237.375 54
1237.387 79
1237.400 107
1237.412 130
1237.424 135
1237.436 129
1237.449 116
1237.461 95
1237.473 83
1237.486 84
1237.498 94
1237.510 106
1237.522 110
1237.535 100
1237.547 86
1237.559 70
1237.572 54
1237.584 41
1237.596 31
1237.608 14
1237.621 2
1237.633 1
1237.645 2
1237.657 12
1237.670 31
1237.682 50
1237.694 67
1237.707 78
1237.719 80
1237.731 84
1237.743 92
1237.756 104
1237.768 126
1237.780 156
1237.793 187
1237.805 226
1237.817 273
1237.829 330
1237.842 400
1237.854 471
1237.866 541
1237.878 603
1237.891 659
1237.903 708
1237.915 750
1237.928 790
1237.940 818
1237.952 834
1237.964 841
1237.977 835
1237.989 830
1238.001 820
1238.014 803
1238.026 795
1238.038 786
1238.050 765
1238.063 729
1238.075 679
1238.087 626
1238.100 579
1238.112 534
1238.124 489
1238.136 444
1238.149 399
1238.161 353
1238.173 313
1238.185 283
1238.198 260
1238.210 237
1238.222 212
1238.235 189
1238.247 168
1238.259 156
1238.271 141
1238.284 124
1238.296 110
1238.308 92
1238.321 84
1238.333 85
1238.345 89
1238.357 104
1238.370 115
1238.382 120
1238.394 126
1238.407 125
1238.419 119
1238.431 108
1238.443 99
1238.456 95
1238.468 99
1238.480 107
1238.493 115
1238.505 130
1238.517 154
1238.529 173
1238.542 184
1238.554 185
1238.566 173
1238.579 151
1238.591 128
1238.603 114
1238.615 115
1238.628 125
1238.640 135
1238.652 152
1238.665 174
1238.677 204
1238.689 224
1238.701 235
1238.714 238
1238.726 235
1238.738 224
1238.750 209
1238.763 201
1238.775 208
1238.787 219
1238.800 228
1238.812 243
1238.824 261
1238.836 283
1238.849 308
1238.861 328
1238.873 342
1238.886 352
1238.898 354
1238.910 353
1238.922 345
1238.935 330
1238.947 327
1238.959 340
1238.972 362
1238.984 391
1238.996 417
1239.008 434
1239.021 449
1239.033 457
1239.045 457
1239.058 443
1239.070 429
1239.082 408
1239.094 377
1239.107 343
1239.119 306
1239.131 268
1239.144 228
1239.156 174
1239.168 119
1239.180 73
1239.193 33
1239.205 2
1239.217 -18
1239.230 -35
1239.242 -47
1239.254 -50
1239.266 -51
1239.279 -51
1239.291 -54
1239.303 -50
1239.316 -41
1239.328 -35
1239.340 -32
1239.352 -26
1239.365 -24
1239.377 -23
1239.389 -23
1239.402 -20
1239.414 -18
1239.426 -16
1239.438 -14
1239.451 -14
1239.463 -15
1239.475 -13
1239.488 -10
1239.500 -6
1239.512 7
1239.525 26
1239.537 45
1239.549 68
1239.561 101
1239.574 136
1239.586 167
1239.598 197
1239.611 230
1239.623 263
1239.635 286
1239.647 306
1239.660 322
1239.672 338
1239.684 354
1239.697 367
1239.709 373
1239.721 373
1239.733 366
1239.746 358
1239.758 349
1239.770 356
1239.783 370
1239.795 379
1239.807 395
1239.819 409
1239.832 419
1239.844 429
1239.856 443
1239.869 461
1239.881 476
1239.893 481
1239.905 483
1239.918 487
1239.930 492
1239.942 496
1239.955 506
1239.967 514
1239.979 518
1239.991 522
1240.004 520
1240.016 515
1240.028 507
1240.041 500
1240.053 498
1240.065 490
1240.078 481
1240.090 477
1240.102 477
1240.114 485
1240.127 491
1240.139 501
1240.151 500
1240.164 494
1240.176 491
1240.188 487
1240.200 487
1240.213 490
1240.225 495
1240.237 489
1240.250 474
1240.262 460
1240.274 455
1240.286 454
1240.299 447
1240.311 441
1240.323 437
1240.336 424
1240.348 416
1240.360 411
1240.373 401
1240.385 394
1240.397 402
1240.409 420
1240.422 447
1240.434 479
1240.446 519
1240.459 560
1240.471 592
1240.483 604
1240.495 608
1240.508 616
1240.520 616
1240.532 610
1240.545 596
1240.557 580
1240.569 568
1240.581 553
1240.594 534
1240.606 514
1240.618 510
1240.631 510
1240.643 507
1240.655 502
1240.668 492
1240.680 485
1240.692 476
1240.704 463
1240.717 453
1240.729 447
1240.741 446
1240.754 458
1240.766 490
1240.778 532
1240.790 581
1240.803 639
1240.815 695
1240.827 744
1240.840 790
1240.852 828
1240.864 863
1240.877 883
1240.889 893
1240.901 901
1240.913 916
1240.926 935
1240.938 960
1240.950 976
1240.963 984
1240.975 987
1240.987 986
1241.000 971
1241.012 947
1241.024 919
1241.036 887
1241.049 851
1241.061 805
1241.073 753
1241.086 701
1241.098 653
1241.110 616
1241.122 594
1241.135 583
1241.147 566
1241.159 547
1241.172 532
1241.184 514
1241.196 508
1241.209 512
1241.221 513
1241.233 516
1241.245 521
1241.258 527
1241.270 534
1241.282 537
1241.295 532
1241.307 533
1241.319 535
1241.331 530
1241.344 528
1241.356 531
1241.368 535
1241.381 537
1241.393 540
1241.405 544
1241.418 545
1241.430 534
1241.442 520
1241.454 506
1241.467 494
1241.479 484
1241.491 465
1241.504 435
1241.516 407
1241.528 391
1241.541 381
1241.553 379
1241.565 393
1241.577 412
1241.590 425
1241.602 427
1241.614 410
1241.627 390
1241.639 378
1241.651 374
1241.664 385
1241.676 404
1241.688 418
1241.700 431
1241.713 446
1241.725 461
1241.737 481
1241.750 502
1241.762 530
1241.774 561
1241.787 592
1241.799 628
1241.811 672
1241.823 722
1241.836 775
1241.848 824
1241.860 870
1241.873 925
1241.885 979
1241.897 1026
1241.910 1066
1241.922 1103
1241.934 1143
1241.946 1175
1241.959 1186
1241.971 1180
1241.983 1166
1241.996 1152
1242.008 1135
1242.020 1113
1242.033 1084
1242.045 1042
1242.057 989
1242.069 934
1242.082 868
1242.094 811
1242.106 761
1242.119 712
1242.131 671
1242.143 627
1242.156 587
1242.168 555
1242.180 535
1242.192 521
1242.205 508
1242.217 497
1242.229 486
1242.242 473
1242.254 453
1242.266 442
1242.279 434
1242.291 422
1242.303 410
1242.315 400
1242.328 382
1242.340 371
1242.352 368
1242.365 362
1242.377 352
1242.389 350
1242.402 354
1242.414 360
1242.426 355
1242.438 338
1242.451 322
1242.463 319
1242.475 313
1242.488 307
1242.500 312
1242.512 319
1242.525 328
1242.537 343
1242.549 367
1242.561 389
1242.574 417
1242.586 442
1242.598 450
1242.611 443
1242.623 426
1242.635 403
1242.648 378
1242.660 356
1242.672 344
1242.685 340
1242.697 337
1242.709 340
1242.721 342
1242.734 343
1242.746 352
1242.758 369
1242.771 387
1242.783 395
1242.795 398
1242.808 411
1242.820 440
1242.832 471
1242.844 510
1242.857 549
1242.869 592
1242.881 627
1242.894 650
1242.906 678
1242.918 710
1242.931 743
1242.943 778
1242.955 792
1242.968 789
1242.980 777
1242.992 768
1243.004 761
1243.017 760
1243.029 763
1243.041 762
1243.054 745
1243.066 719
1243.078 695
1243.091 676
1243.103 655
1243.115 627
1243.127 600
1243.140 583
1243.152 572
1243.164 572
1243.177 572
1243.189 567
1243.201 560
1243.214 551
1243.226 531
1243.238 518
1243.251 506
1243.263 491
1243.275 481
1243.287 465
1243.300 449
1243.312 432
1243.324 407
1243.337 392
1243.349 382
1243.361 370
1243.374 354
1243.386 337
1243.398 313
1243.411 275
1243.423 228
1243.435 188
1243.447 164
1243.460 145
1243.472 122
1243.484 104
1243.497 97
1243.509 88
1243.521 86
1243.534 94
1243.546 106
1243.558 115
1243.571 120
1243.583 129
1243.595 146
1243.607 170
1243.620 186
1243.632 191
1243.644 190
1243.657 182
1243.669 179
1243.681 182
1243.694 187
1243.706 199
1243.718 203
1243.731 193
1243.743 188
1243.755 185
1243.767 185
1243.780 187
1243.792 189
1243.804 190
1243.817 189
1243.829 183
1243.841 174
1243.854 169
1243.866 163
1243.878 163
1243.891 177
1243.903 200
1243.915 224
1243.928 238
1243.940 256
1243.952 289
1243.964 322
1243.977 351
1243.989 362
1244.001 360
1244.014 352
1244.026 345
1244.038 349
1244.051 362
1244.063 374
1244.075 383
1244.088 385
1244.100 388
1244.112 399
1244.124 411
1244.137 426
1244.149 436
1244.161 435
1244.174 418
1244.186 397
1244.198 378
1244.211 364
1244.223 350
1244.235 340
1244.248 334
1244.260 334
1244.272 342
1244.285 347
1244.297 351
1244.309 361
1244.321 373
1244.334 376
1244.346 367
1244.358 344
1244.371 318
1244.383 289
1244.395 258
1244.408 236
1244.420 219
1244.432 202
1244.445 184
1244.457 168
1244.469 163
1244.482 162
1244.494 172
1244.506 180
1244.518 180
1244.531 173
1244.543 164
1244.555 161
1244.568 157
1244.580 149
1244.592 151
1244.605 160
1244.617 171
1244.629 183
1244.642 197
1244.654 211
1244.666 225
1244.679 240
1244.691 251
1244.703 250
1244.715 246
1244.728 242
1244.740 239
1244.752 248
1244.765 263
1244.777 292
1244.789 326
1244.802 369
1244.814 421
1244.826 482
1244.839 548
1244.851 619
1244.863 691
1244.876 754
1244.888 811
1244.900 858
1244.912 885
1244.925 899
1244.937 905
1244.949 900
1244.962 889
1244.974 869
1244.986 835
1244.999 801
1245.011 769
1245.023 732
1245.036 692
1245.048 646
1245.060 589
1245.073 532
1245.085 484
1245.097 439
1245.110 404
1245.122 375
1245.134 341
1245.146 314
1245.159 303
1245.171 315
1245.183 335
1245.196 357
1245.208 376
1245.220 390
1245.233 394
1245.245 392
1245.257 389
1245.270 387
1245.282 384
1245.294 383
1245.307 378
1245.319 368
1245.331 357
1245.344 350
1245.356 338
1245.368 325
1245.380 314
1245.393 297
1245.405 271
1245.417 239
1245.430 211
1245.442 198
1245.454 188
1245.467 176
1245.479 172
1245.491 168
1245.504 154
1245.516 141
1245.528 140
1245.541 145
1245.553 145
1245.565 141
1245.578 135
1245.590 123
1245.602 114
1245.615 116
1245.627 125
1245.639 146
1245.651 171
1245.664 188
1245.676 200
1245.688 210
1245.701 221
1245.713 237
1245.725 250
1245.738 264
1245.750 283
1245.762 301
1245.775 315
1245.787 336
1245.799 364
1245.812 400
1245.824 436
1245.836 474
1245.849 513
1245.861 547
1245.873 573
1245.886 601
1245.898 635
1245.910 662
1245.922 679
1245.935 685
1245.947 683
1245.959 668
1245.972 651
1245.984 641
1245.996 633
1246.009 620
1246.021 597
1246.033 561
1246.046 523
1246.058 478
1246.070 431
1246.083 379
1246.095 323
1246.107 272
1246.120 228
1246.132 193
1246.144 158
1246.157 133
1246.169 118
1246.181 105
1246.194 99
1246.206 96
1246.218 96
1246.231 99
1246.243 104
1246.255 110
1246.267 115
1246.280 114
1246.292 110
1246.304 107
1246.317 109
1246.329 110
1246.341 116
1246.354 125
1246.366 134
1246.378 140
1246.391 140
1246.403 130
1246.415 120
1246.428 109
1246.440 107
1246.452 113
1246.465 120
1246.477 123
1246.489 124
1246.502 120
1246.514 107
1246.526 93
1246.539 81
1246.551 69
1246.563 68
1246.576 62
1246.588 50
1246.600 38
1246.612 18
1246.625 -6
1246.637 -22
1246.649 -31
1246.662 -42
1246.674 -49
1246.686 -54
1246.699 -63
1246.711 -62
1246.723 -49
1246.736 -21
1246.748 20
1246.760 68
1246.773 115
1246.785 171
1246.797 238
1246.810 310
1246.822 382
1246.834 449
1246.847 519
1246.859 599
1246.871 679
1246.884 757
1246.896 831
1246.908 891
1246.921 938
1246.933 967
1246.945 977
1246.958 978
1246.970 972
1246.982 947
1246.995 919
1247.007 884
1247.019 840
1247.032 790
1247.044 741
1247.056 690
1247.068 637
1247.081 592
1247.093 555
1247.105 523
1247.118 501
1247.130 480
1247.142 458
1247.155 449
1247.167 444
1247.179 439
1247.192 432
1247.204 428
1247.216 434
1247.229 437
1247.241 431
1247.253 416
1247.266 388
1247.278 343
1247.290 299
1247.303 255
1247.315 221
1247.327 196
1247.340 174
1247.352 156
1247.364 145
1247.377 138
1247.389 140
1247.401 148
1247.414 156
1247.426 156
1247.438 153
1247.451 148
1247.463 149
1247.475 153
1247.488 161
1247.500 171
1247.512 177
1247.525 176
1247.537 162
1247.549 146
1247.562 131
1247.574 124
1247.586 117
1247.599 104
1247.611 85
1247.623 55
1247.636 21
1247.648 -11
1247.660 -28
1247.673 -36
1247.685 -37
1247.697 -25
1247.709 -4
1247.722 13
1247.734 27
1247.746 44
1247.759 59
1247.771 72
1247.783 84
1247.796 93
1247.808 99
1247.820 107
1247.833 125
1247.845 154
1247.857 197
1247.870 248
1247.882 299
1247.894 347
1247.907 393
1247.919 440
1247.931 492
1247.944 543
1247.956 583
1247.968 608
1247.981 620
1247.993 623
1248.005 623
1248.018 610
1248.030 587
1248.042 560
1248.055 528
1248.067 497
1248.079 455
1248.092 396
1248.104 337
1248.116 289
1248.129 236
1248.141 177
1248.153 124
1248.166 76
1248.178 32
1248.190 -3
1248.203 -23
1248.215 -28
1248.227 -18
1248.240 -3
1248.252 13
1248.264 28
1248.277 45
1248.289 64
1248.301 89
1248.314 108
1248.326 113
1248.338 109
1248.351 103
1248.363 99
1248.375 100
1248.388 100
1248.400 106
1248.412 115
1248.425 117
1248.437 115
1248.449 111
1248.462 105
1248.474 101
1248.486 93
1248.499 71
1248.511 40
1248.523 17
1248.536 -3
1248.548 -16
1248.560 -17
1248.573 -9
1248.585 9
1248.597 35
1248.610 53
1248.622 65
1248.634 73
1248.647 75
1248.659 77
1248.671 81
1248.684 73
1248.696 56
1248.708 40
1248.721 27
1248.733 25
1248.745 37
1248.758 49
1248.770 59
1248.782 65
1248.795 72
1248.807 79
1248.819 92
1248.832 100
1248.844 105
1248.856 103
1248.869 107
1248.881 127
1248.893 164
1248.906 207
1248.918 243
1248.930 275
1248.943 301
1248.955 329
1248.967 358
1248.980 377
1248.992 387
1249.004 391
1249.017 392
1249.029 393
1249.041 385
1249.054 367
1249.066 348
1249.078 325
1249.091 295
1249.103 266
1249.115 238
1249.128 202
1249.140 164
1249.152 124
1249.165 86
1249.177 51
1249.189 21
1249.202 -15
1249.214 -50
1249.226 -79
1249.239 -88
1249.251 -82
1249.263 -75
1249.276 -73
1249.288 -74
1249.300 -72
1249.313 -63
1249.325 -48
1249.337 -22
1249.350 0
1249.362 25
1249.374 53
1249.387 81
1249.399 113
1249.411 149
1249.424 179
1249.436 198
1249.448 196
1249.461 186
1249.473 174
1249.485 167
1249.498 158
1249.510 149
1249.522 133
1249.535 124
1249.547 118
1249.559 108
1249.572 84
1249.584 60
1249.596 45
1249.609 29
1249.621 14
1249.634 4
1249.646 -4
1249.658 -10
1249.671 -15
1249.683 -12
1249.695 -5
1249.708 7
1249.720 13
1249.732 15
1249.745 17
1249.757 22
1249.769 36
1249.782 51
1249.794 56
1249.806 60
1249.819 65
1249.831 76
1249.843 94
1249.856 120
1249.868 150
1249.880 178
1249.893 196
1249.905 212
1249.917 225
1249.930 241
1249.942 250
1249.954 258
1249.967 270
1249.979 276
1249.991 287
1250.004 303
1250.016 316
1250.028 322
1250.041 321
1250.053 313
1250.065 297
1250.078 279
1250.090 260
1250.102 244
1250.115 230
1250.127 221
1250.139 214
1250.152 210
1250.164 205
1250.176 201
1250.189 196
1250.201 195
1250.213 200
1250.226 210
1250.238 225
1250.250 233
1250.263 236
1250.275 237
1250.288 242
1250.300 250
1250.312 247
1250.325 234
1250.337 218
1250.349 194
1250.362 168
1250.374 145
1250.386 122
1250.399 90
1250.411 56
1250.423 17
1250.436 -21
1250.448 -58
1250.460 -87
1250.473 -112
1250.485 -130
1250.497 -139
1250.510 -141
1250.522 -142
1250.534 -141
1250.547 -130
1250.559 -112
1250.571 -89
1250.584 -62
1250.596 -29
1250.608 -1
1250.621 18
1250.633 31
1250.645 40
1250.658 51
1250.670 61
1250.682 60
1250.695 52
1250.707 48
1250.719 46
1250.732 44
1250.744 43
1250.757 37
1250.769 30
1250.781 35
1250.794 45
1250.806 63
1250.818 86
1250.831 112
1250.843 144
1250.855 186
1250.868 227
1250.880 257
1250.892 280
1250.905 303
1250.917 320
1250.929 333
1250.942 340
1250.954 351
1250.966 359
1250.979 360
1250.991 352
1251.003 340
1251.016 324
1251.028 297
1251.040 260
1251.053 219
1251.065 179
1251.077 142
1251.090 100
1251.102 64
1251.115 41
1251.127 25
1251.139 28
1251.152 43
1251.164 59
1251.176 77
1251.189 96
1251.201 114
1251.213 137
1251.226 159
1251.238 168
1251.250 163
1251.263 163
1251.275 166
1251.287 179
1251.300 200
1251.312 221
1251.324 248
1251.337 266
1251.349 274
1251.361 275
1251.374 270
1251.386 254
1251.398 226
1251.411 188
1251.423 153
1251.436 122
1251.448 102
1251.460 88
1251.473 86
1251.485 95
1251.497 100
1251.510 112
1251.522 127
1251.534 138
1251.547 140
1251.559 138
1251.571 126
1251.584 115
1251.596 110
1251.608 110
1251.621 116
1251.633 134
1251.645 153
1251.658 162
1251.670 169
1251.682 177
1251.695 191
1251.707 202
1251.720 210
1251.732 214
1251.744 209
1251.757 194
1251.769 177
1251.781 167
1251.794 178
1251.806 203
1251.818 236
1251.831 262
1251.843 279
1251.855 295
1251.868 308
1251.880 320
1251.892 334
1251.905 339
1251.917 331
1251.929 321
1251.942 310
1251.954 307
1251.967 312
1251.979 313
1251.991 307
1252.004 304
1252.016 293
1252.028 277
1252.041 267
1252.053 259
1252.065 251
1252.078 240
1252.090 220
1252.102 194
1252.115 166
1252.127 138
1252.139 110
1252.152 88
1252.164 70
1252.176 55
1252.189 41
1252.201 29
1252.214 23
1252.226 27
1252.238 23
1252.251 12
1252.263 7
1252.275 3
1252.288 -5
1252.300 -9
1252.312 -7
1252.325 7
1252.337 28
1252.349 51
1252.362 73
1252.374 95
1252.386 108
1252.399 118
1252.411 129
1252.423 138
1252.436 145
1252.448 154
1252.461 154
1252.473 152
1252.485 144
1252.498 131
1252.510 115
1252.522 107
1252.535 105
1252.547 108
1252.559 115
1252.572 119
1252.584 121
1252.596 119
1252.609 110
1252.621 109
1252.633 113
1252.646 118
1252.658 113
1252.671 109
1252.683 107
1252.695 110
1252.708 104
1252.720 92
1252.732 78
1252.745 74
1252.757 83
1252.769 104
1252.782 131
1252.794 166
1252.806 206
1252.819 248
1252.831 289
1252.843 327
1252.856 355
1252.868 380
1252.881 395
1252.893 401
1252.905 406
1252.918 415
1252.930 432
1252.942 455
1252.955 482
1252.967 501
1252.979 507
1252.992 513
1253.004 510
1253.016 492
1253.029 462
1253.041 428
1253.054 386
1253.066 343
1253.078 292
1253.091 252
1253.103 221
1253.115 207
1253.128 200
1253.140 199
1253.152 201
1253.165 205
1253.177 201
1253.189 192
1253.202 177
1253.214 151
1253.226 125
1253.239 94
1253.251 59
1253.264 26
1253.276 6
1253.288 -4
1253.301 1
1253.313 11
1253.325 15
1253.338 17
1253.350 20
1253.362 29
1253.375 36
1253.387 41
1253.399 50
1253.412 61
1253.424 71
1253.437 80
1253.449 83
1253.461 86
1253.474 89
1253.486 97
1253.498 114
1253.511 139
1253.523 165
1253.535 180
1253.548 191
1253.560 198
1253.572 199
1253.585 195
1253.597 193
1253.610 185
1253.622 179
1253.634 176
1253.647 175
1253.659 178
1253.671 184
1253.684 182
1253.696 169
1253.708 164
1253.721 164
1253.733 170
1253.745 186
1253.758 205
1253.770 227
1253.783 245
1253.795 253
1253.807 253
1253.820 252
1253.832 255
1253.844 268
1253.857 280
1253.869 296
1253.881 311
1253.894 321
1253.906 325
1253.919 333
1253.931 331
1253.943 324
1253.956 322
1253.968 325
1253.980 324
1253.993 311
1254.005 296
1254.017 282
1254.030 268
1254.042 252
1254.054 228
1254.067 203
1254.079 188
1254.092 178
1254.104 173
1254.116 170
1254.129 162
1254.141 148
1254.153 123
1254.166 91
1254.178 64
1254.190 37
1254.203 8
1254.215 -19
1254.228 -45
1254.240 -70
1254.252 -90
1254.265 -104
1254.277 -113
1254.289 -123
1254.302 -135
1254.314 -143
1254.326 -148
1254.339 -155
1254.351 -165
1254.363 -167
1254.376 -160
1254.388 -151
1254.401 -140
1254.413 -130
1254.425 -118
1254.438 -98
1254.450 -71
1254.462 -42
1254.475 -11
1254.487 21
1254.499 53
1254.512 80
1254.524 95
1254.537 109
1254.549 126
1254.561 144
1254.574 161
1254.586 181
1254.598 201
1254.611 218
1254.623 237
1254.635 254
1254.648 264
1254.660 255
1254.673 237
1254.685 216
1254.697 199
1254.710 189
1254.722 191
1254.734 195
1254.747 195
1254.759 195
1254.771 194
1254.784 193
1254.796 191
1254.809 198
1254.821 210
1254.833 228
1254.846 242
1254.858 260
1254.870 275
1254.883 293
1254.895 310
1254.907 332
1254.920 359
1254.932 391
1254.945 421
1254.957 448
1254.969 468
1254.982 485
1254.994 498
1255.006 506
1255.019 501
1255.031 489
1255.043 483
1255.056 483
1255.068 490
1255.081 504
1255.093 520
1255.105 526
1255.118 523
1255.130 513
1255.142 494
1255.155 474
1255.167 452
1255.179 434
1255.192 410
1255.204 382
1255.217 342
1255.229 304
1255.241 265
1255.254 234
1255.266 209
1255.278 180
1255.291 151
1255.303 131
1255.316 106
1255.328 88
1255.340 82
1255.353 84
1255.365 91
1255.377 94
1255.390 89
1255.402 89
1255.414 100
1255.427 119
1255.439 140
1255.452 168
1255.464 198
1255.476 222
1255.489 240
1255.501 254
1255.513 266
1255.526 271
1255.538 256
1255.550 236
1255.563 221
1255.575 214
1255.588 203
1255.600 197
1255.612 203
1255.625 219
1255.637 239
1255.649 258
1255.662 282
1255.674 315
1255.687 341
1255.699 364
1255.711 378
1255.724 385
1255.736 394
1255.748 398
1255.761 400
1255.773 410
1255.785 432
1255.798 449
1255.810 459
1255.823 468
1255.835 473
1255.847 467
1255.860 451
1255.872 440
1255.884 434
1255.897 423
1255.909 405
1255.922 399
1255.934 399
1255.946 398
1255.959 399
1255.971 409
1255.983 421
1255.996 431
1256.008 435
1256.020 427
1256.033 409
1256.045 390
1256.058 364
1256.070 345
1256.082 336
1256.095 334
1256.107 334
1256.119 334
1256.132 328
1256.144 322
1256.157 308
1256.169 291
1256.181 265
1256.194 238
1256.206 213
1256.218 190
1256.231 171
1256.243 163
1256.256 160
1256.268 153
1256.280 136
1256.293 123
1256.305 115
1256.317 112
1256.330 111
1256.342 108
1256.354 97
1256.367 87
1256.379 85
1256.392 86
1256.404 87
1256.416 93
1256.429 103
1256.441 120
1256.453 130
1256.466 125
1256.478 116
1256.491 101
1256.503 78
1256.515 53
1256.528 32
1256.540 14
1256.552 -9
1256.565 -24
1256.577 -34
1256.590 -44
1256.602 -55
1256.614 -68
1256.627 -79
1256.639 -81
1256.651 -84
1256.664 -82
1256.676 -77
1256.689 -76
1256.701 -79
1256.713 -72
1256.726 -57
1256.738 -29
1256.750 -2
1256.763 19
1256.775 29
1256.788 51
1256.800 82
1256.812 117
1256.825 147
1256.837 172
1256.849 201
1256.862 229
1256.874 248
1256.887 261
1256.899 273
1256.911 285
1256.924 294
1256.936 297
1256.948 288
1256.961 269
1256.973 248
1256.986 234
1256.998 231
1257.010 236
1257.023 240
1257.035 243
1257.047 240
1257.060 234
1257.072 227
1257.085 223
1257.097 222
1257.109 217
1257.122 210
1257.134 206
1257.146 201
1257.159 206
1257.171 208
1257.184 201
1257.196 182
1257.208 156
1257.221 130
1257.233 104
1257.245 74
1257.258 52
1257.270 38
1257.283 21
1257.295 -5
1257.307 -32
1257.320 -56
1257.332 -71
1257.344 -70
1257.357 -67
1257.369 -69
1257.382 -68
1257.394 -68
1257.406 -70
1257.419 -68
1257.431 -53
1257.443 -32
1257.456 -1
1257.468 32
1257.481 64
1257.493 91
1257.505 105
1257.518 111
1257.530 115
1257.542 117
1257.555 108
1257.567 95
1257.580 88
1257.592 88
1257.604 95
1257.617 100
1257.629 105
1257.641 107
1257.654 93
1257.666 72
1257.679 44
1257.691 19
1257.703 3
1257.716 -8
1257.728 -27
1257.740 -44
1257.753 -51
1257.765 -55
1257.778 -44
1257.790 -23
1257.802 5
1257.815 36
1257.827 74
1257.840 104
1257.852 134
1257.864 156
1257.877 173
1257.889 192
1257.901 211
1257.914 224
1257.926 223
1257.939 226
1257.951 233
1257.963 246
1257.976 259
1257.988 263
1258.000 260
1258.013 242
1258.025 209
1258.038 174
1258.050 144
1258.062 118
1258.075 93
1258.087 65
1258.099 33
1258.112 8
1258.124 -6
1258.137 -8
1258.149 -4
1258.161 0
1258.174 5
1258.186 15
1258.199 27
1258.211 32
1258.223 41
1258.236 45
1258.248 45
1258.260 42
1258.273 37
1258.285 29
1258.298 21
1258.310 22
1258.322 26
1258.335 34
1258.347 43
1258.359 51
1258.372 55
1258.384 48
1258.397 40
1258.409 41
1258.421 45
1258.434 50
1258.446 58
1258.459 68
1258.471 83
1258.483 104
1258.496 127
1258.508 146
1258.520 158
1258.533 168
1258.545 175
1258.558 179
1258.570 182
1258.582 179
1258.595 170
1258.607 153
1258.619 132
1258.632 103
1258.644 72
1258.657 48
1258.669 34
1258.681 29
1258.694 29
1258.706 35
1258.719 47
1258.731 54
1258.743 53
1258.756 43
1258.768 35
1258.780 35
1258.793 33
1258.805 36
1258.818 41
1258.830 53
1258.842 63
1258.855 78
1258.867 99
1258.880 126
1258.892 151
1258.904 162
1258.917 169
1258.929 179
1258.941 185
1258.954 187
1258.966 185
1258.979 186
1258.991 178
1259.003 168
1259.016 166
1259.028 177
1259.041 189
1259.053 197
1259.065 195
1259.078 188
1259.090 173
1259.102 151
1259.115 121
1259.127 93
1259.140 81
1259.152 77
1259.164 79
1259.177 89
1259.189 105
1259.202 114
1259.214 118
1259.226 127
1259.239 134
1259.251 134
1259.263 126
1259.276 123
1259.288 136
1259.301 157
1259.313 177
1259.325 198
1259.338 213
1259.350 221
1259.363 223
1259.375 231
1259.387 240
1259.400 239
1259.412 222
1259.424 195
1259.437 165
1259.449 140
1259.462 117
1259.474 99
1259.486 84
1259.499 79
1259.511 79
1259.524 75
1259.536 67
1259.548 58
1259.561 44
1259.573 24
1259.586 8
1259.598 -3
1259.610 -14
1259.623 -18
1259.635 -16
1259.647 -1
1259.660 18
1259.672 36
1259.685 45
1259.697 41
1259.709 27
1259.722 6
1259.734 -11
1259.747 -25
1259.759 -40
1259.771 -53
1259.784 -64
1259.796 -67
1259.808 -63
1259.821 -49
1259.833 -29
1259.846 -7
1259.858 20
1259.870 51
1259.883 87
1259.895 119
1259.908 150
1259.920 185
1259.932 216
1259.945 239
1259.957 255
1259.970 261
1259.982 263
1259.994 264
1260.007 267
1260.019 279
1260.032 287
1260.044 292
1260.056 292
1260.069 284
1260.081 269
1260.093 249
1260.106 237
1260.118 240
1260.131 250
1260.143 266
1260.155 274
1260.168 279
1260.180 279
1260.193 286
1260.205 290
1260.217 281
1260.230 262
1260.242 235
1260.255 207
1260.267 178
1260.279 161
1260.292 147
1260.304 119
1260.316 86
1260.329 63
1260.341 48
1260.354 40
1260.366 39
1260.378 46
1260.391 61
1260.403 77
1260.416 91
1260.428 99
1260.440 104
1260.453 111
1260.465 132
1260.478 171
1260.490 218
1260.502 257
1260.515 286
1260.527 302
1260.540 314
1260.552 312
1260.564 302
1260.577 271
1260.589 225
1260.601 175
1260.614 135
1260.626 105
1260.639 79
1260.651 61
1260.663 38
1260.676 7
1260.688 -18
1260.701 -39
1260.713 -59
1260.725 -81
1260.738 -104
1260.750 -122
1260.763 -128
1260.775 -121
1260.787 -107
1260.800 -86
1260.812 -58
1260.825 -25
1260.837 17
1260.849 66
1260.862 117
1260.874 170
1260.887 217
1260.899 257
1260.911 286
1260.924 300
1260.936 313
1260.948 327
1260.961 339
1260.973 349
1260.986 358
1260.998 357
1261.010 350
1261.023 343
1261.035 321
1261.048 285
1261.060 241
1261.072 197
1261.085 152
1261.097 102
1261.110 57
1261.122 21
1261.134 -9
1261.147 -38
1261.159 -67
1261.172 -96
1261.184 -117
1261.196 -130
1261.209 -131
1261.221 -128
1261.234 -116
1261.246 -101
1261.258 -90
1261.271 -80
1261.283 -72
1261.296 -61
1261.308 -44
1261.320 -19
1261.333 4
1261.345 28
1261.358 54
1261.370 78
1261.382 94
1261.395 107
1261.407 112
1261.420 117
1261.432 128
1261.444 136
1261.457 136
1261.469 131
1261.481 129
1261.494 114
1261.506 90
1261.519 61
1261.531 43
1261.543 35
1261.556 26
1261.568 11
1261.581 3
1261.593 4
1261.605 11
1261.618 18
1261.630 22
1261.643 29
1261.655 34
1261.667 34
1261.680 32
1261.692 39
1261.705 48
1261.717 65
1261.729 85
1261.742 98
1261.754 110
1261.767 125
1261.779 137
1261.791 144
1261.804 148
1261.816 138
1261.829 120
1261.841 97
1261.853 77
1261.866 48
1261.878 25
1261.891 10
1261.903 13
1261.915 21
1261.928 25
1261.940 32
1261.953 53
1261.965 76
1261.977 97
1261.990 118
1262.002 138
1262.015 152
1262.027 156
1262.039 151
1262.052 146
1262.064 150
1262.077 159
1262.089 167
1262.101 175
1262.114 171
1262.126 160
1262.139 147
1262.151 134
1262.163 122
1262.176 116
1262.188 112
1262.201 106
1262.213 99
1262.225 96
1262.238 90
1262.250 92
1262.263 105
1262.275 124
1262.287 134
1262.300 138
1262.312 139
1262.325 148
1262.337 160
1262.349 178
1262.362 193
1262.374 199
1262.387 195
1262.399 188
1262.411 170
1262.424 148
1262.436 129
1262.449 115
1262.461 101
1262.473 93
1262.486 84
1262.498 81
1262.511 89
1262.523 100
1262.535 118
1262.548 136
1262.560 145
1262.573 140
1262.585 134
1262.597 127
1262.610 125
1262.622 133
1262.635 142
1262.647 139
1262.659 131
1262.672 128
1262.684 127
1262.697 128
1262.709 128
1262.721 121
1262.734 103
1262.746 74
1262.759 39
1262.771 3
1262.783 -32
1262.796 -55
1262.808 -65
1262.821 -72
1262.833 -75
1262.846 -63
1262.858 -44
1262.870 -21
1262.883 11
1262.895 43
1262.908 67
1262.920 91
1262.932 113
1262.945 136
1262.957 166
1262.970 194
1262.982 223
1262.994 250
1263.007 265
1263.019 274
1263.032 283
1263.044 289
1263.056 287
1263.069 280
1263.081 267
1263.094 245
1263.106 216
1263.118 186
1263.131 159
1263.143 139
1263.156 122
1263.168 108
1263.180 98
1263.193 81
1263.205 67
1263.218 60
1263.230 54
1263.242 51
1263.255 52
1263.267 51
1263.280 55
1263.292 72
1263.304 88
1263.317 94
1263.329 93
1263.342 85
1263.354 78
1263.367 68
1263.379 57
1263.391 51
1263.404 44
1263.416 36
1263.429 25
1263.441 17
1263.453 12
1263.466 6
1263.478 3
1263.491 2
1263.503 -5
1263.515 -7
1263.528 -15
1263.540 -20
1263.553 -30
1263.565 -49
1263.577 -70
1263.590 -88
1263.602 -103
1263.615 -110
1263.627 -108
1263.639 -107
1263.652 -111
1263.664 -112
1263.677 -105
1263.689 -86
1263.701 -57
1263.714 -11
1263.726 36
1263.739 96
1263.751 162
1263.764 234
1263.776 313
1263.788 396
1263.801 476
1263.813 556
1263.826 635
1263.838 694
1263.850 749
1263.863 799
1263.875 840
1263.888 872
1263.900 889
1263.912 896
1263.925 889
1263.937 870
1263.950 839
1263.962 808
1263.974 779
1263.987 752
1263.999 719
1264.012 674
1264.024 621
1264.037 578
1264.049 535
1264.061 487
1264.074 431
1264.086 378
1264.099 326
1264.111 289
1264.123 248
1264.136 213
1264.148 184
1264.161 151
1264.173 120
1264.185 89
1264.198 58
1264.210 27
1264.223 5
1264.235 -10
1264.247 -25
1264.260 -41
1264.272 -54
1264.285 -64
1264.297 -67
1264.310 -58
1264.322 -36
1264.334 1
1264.347 36
1264.359 71
1264.372 103
1264.384 127
1264.396 138
1264.409 147
1264.421 151
1264.434 152
1264.446 149
1264.458 143
1264.471 133
1264.483 124
1264.496 109
1264.508 102
1264.521 98
1264.533 87
1264.545 65
1264.558 37
1264.570 4
1264.583 -35
1264.595 -66
1264.607 -83
1264.620 -94
1264.632 -96
1264.645 -94
1264.657 -82
1264.669 -59
1264.682 -28
1264.694 10
1264.707 47
1264.719 88
1264.732 133
1264.744 175
1264.756 212
1264.769 251
1264.781 303
1264.794 352
1264.806 395
1264.818 433
1264.831 474
1264.843 517
1264.856 571
1264.868 623
1264.880 673
1264.893 711
1264.905 729
1264.918 736
1264.930 739
1264.943 729
1264.955 715
1264.967 711
1264.980 698
1264.992 681
1265.005 657
1265.017 622
1265.029 578
1265.042 523
1265.054 469
1265.067 415
1265.079 360
1265.092 311
1265.104 265
1265.116 220
1265.129 183
1265.141 155
1265.154 133
1265.166 111
1265.178 99
1265.191 102
1265.203 114
1265.216 125
1265.228 135
1265.241 133
1265.253 128
1265.265 128
1265.278 129
1265.290 126
1265.303 119
1265.315 107
1265.327 91
1265.340 82
1265.352 73
1265.365 74
1265.377 85
1265.390 96
1265.402 107
1265.414 119
1265.427 129
1265.439 138
1265.452 147
1265.464 155
1265.476 161
1265.489 162
1265.501 166
1265.514 171
1265.526 170
1265.538 166
1265.551 159
1265.563 146
1265.576 120
1265.588 84
1265.601 49
1265.613 18
1265.625 -4
1265.638 -12
1265.650 -17
1265.663 -25
1265.675 -26
1265.688 -21
1265.700 -10
1265.712 12
1265.725 33
1265.737 58
1265.750 100
1265.762 150
1265.774 208
1265.787 258
1265.799 298
1265.812 336
1265.824 373
1265.837 409
1265.849 454
1265.861 502
1265.874 544
1265.886 572
1265.899 586
1265.911 588
1265.923 584
1265.936 578
1265.948 570
1265.961 562
1265.973 557
1265.986 541
1265.998 517
1266.010 490
1266.023 465
1266.035 438
1266.048 409
1266.060 378
1266.072 344
1266.085 306
1266.097 266
1266.110 245
1266.122 238
1266.135 227
1266.147 205
1266.159 177
1266.172 150
1266.184 130
1266.197 127
1266.209 141
1266.222 156
1266.234 155
1266.246 147
1266.259 136
1266.271 123
1266.284 112
1266.296 111
1266.308 116
1266.321 124
1266.333 128
1266.346 126
1266.358 118
1266.371 117
1266.383 133
1266.395 156
1266.408 173
1266.420 184
1266.433 194
1266.445 201
1266.458 212
1266.470 219
1266.482 220
1266.495 222
1266.507 223
1266.520 225
1266.532 232
1266.544 240
1266.557 247
1266.569 259
1266.582 265
1266.594 260
1266.607 245
1266.619 227
1266.631 209
1266.644 198
1266.656 195
1266.669 198
1266.681 204
1266.694 213
1266.706 226
1266.718 241
1266.731 265
1266.743 293
1266.756 322
1266.768 341
1266.780 354
1266.793 365
1266.805 382
1266.818 404
1266.830 431
1266.843 452
1266.855 470
1266.867 490
1266.880 502
1266.892 508
1266.905 515
1266.917 521
1266.930 521
1266.942 521
1266.954 513
1266.967 497
1266.979 472
1266.992 445
1267.004 428
1267.017 422
1267.029 425
1267.041 432
1267.054 439
1267.066 452
1267.079 461
1267.091 466
1267.103 461
1267.116 450
1267.128 440
1267.141 431
1267.153 423
1267.166 424
1267.178 426
1267.190 424
1267.203 414
1267.215 398
1267.228 371
1267.240 337
1267.253 309
1267.265 293
1267.277 288
1267.290 289
1267.302 292
1267.315 306
1267.327 323
1267.340 340
1267.352 353
1267.364 361
1267.377 370
1267.389 389
1267.402 401
1267.414 405
1267.427 400
1267.439 392
1267.451 382
1267.464 370
1267.476 359
1267.489 354
1267.501 350
1267.514 347
1267.526 349
1267.538 356
1267.551 355
1267.563 338
1267.576 317
1267.588 300
1267.601 285
1267.613 270
1267.625 261
1267.638 256
1267.650 255
1267.663 251
1267.675 251
1267.688 254
1267.700 252
1267.712 246
1267.725 238
1267.737 228
1267.750 219
1267.762 212
1267.775 195
1267.787 180
1267.799 178
1267.812 190
1267.824 206
1267.837 229
1267.849 255
1267.861 278
1267.874 302
1267.886 323
1267.899 338
1267.911 345
1267.924 348
1267.936 353
1267.948 366
1267.961 382
1267.973 397
1267.986 406
1267.998 409
1268.011 411
1268.023 413
1268.035 403
1268.048 397
1268.060 386
1268.073 368
1268.085 345
1268.098 318
1268.110 288
1268.123 258
1268.135 234
1268.147 221
1268.160 222
1268.172 231
1268.185 237
1268.197 241
1268.210 249
1268.222 255
1268.234 252
1268.247 239
1268.259 217
1268.272 201
1268.284 203
1268.297 217
1268.309 228
1268.321 232
1268.334 239
1268.346 253
1268.359 269
1268.371 286
1268.384 306
1268.396 318
1268.408 326
1268.421 330
1268.433 325
1268.446 312
1268.458 293
1268.471 273
1268.483 264
1268.495 271
1268.508 289
1268.520 313
1268.533 333
1268.545 348
1268.558 356
1268.570 356
1268.582 353
1268.595 344
1268.607 329
1268.620 311
1268.632 293
1268.645 271
1268.657 249
1268.669 217
1268.682 191
1268.694 194
1268.707 216
1268.719 254
1268.732 301
1268.744 353
1268.756 400
1268.769 436
1268.781 465
1268.794 481
1268.806 503
1268.819 527
1268.831 555
1268.844 590
1268.856 641
1268.868 699
1268.881 741
1268.893 766
1268.906 777
1268.918 776
1268.931 764
1268.943 751
1268.955 737
1268.968 712
1268.980 674
1268.993 623
1269.005 555
1269.018 484
1269.030 425
1269.042 378
1269.055 351
1269.067 331
1269.080 309
1269.092 286
1269.105 263
1269.117 233
1269.129 205
1269.142 180
1269.154 161
1269.167 153
1269.179 161
1269.192 163
1269.204 166
1269.217 174
1269.229 185
1269.241 190
1269.254 186
1269.266 181
1269.279 177
1269.291 175
1269.304 170
1269.316 157
1269.328 139
1269.341 119
1269.353 98
1269.366 76
1269.378 63
1269.391 64
1269.403 79
1269.415 95
1269.428 108
1269.440 117
1269.453 126
1269.465 137
1269.478 148
1269.490 157
1269.503 168
1269.515 180
1269.527 184
1269.540 183
1269.552 183
1269.565 173
1269.577 168
1269.590 173
1269.602 175
1269.614 181
1269.627 189
1269.639 185
1269.652 167
1269.664 155
1269.677 144
1269.689 135
1269.702 127
1269.714 124
1269.726 124
1269.739 127
1269.751 137
1269.764 158
1269.776 184
1269.789 207
1269.801 227
1269.813 253
1269.826 284
1269.838 320
1269.851 360
1269.863 397
1269.876 425
1269.888 453
1269.901 479
1269.913 503
1269.925 524
1269.938 532
1269.950 551
1269.963 571
1269.975 578
1269.988 578
1270.000 573
1270.012 555
1270.025 536
1270.037 520
1270.050 493
1270.062 458
1270.075 420
1270.087 383
1270.100 343
1270.112 301
1270.124 263
1270.137 233
1270.149 210
1270.162 189
1270.174 170
1270.187 160
1270.199 155
1270.212 150
1270.224 140
1270.236 128
1270.249 116
1270.261 114
1270.274 114
1270.286 114
1270.299 117
1270.311 122
1270.323 129
1270.336 126
1270.348 117
1270.361 114
1270.373 125
1270.386 137
1270.398 154
1270.411 166
1270.423 175
1270.435 179
1270.448 174
1270.460 164
1270.473 160
1270.485 163
1270.498 173
1270.510 187
1270.523 198
1270.535 196
1270.547 189
1270.560 184
1270.572 180
1270.585 179
1270.597 179
1270.610 187
1270.622 190
1270.634 190
1270.647 178
1270.659 165
1270.672 145
1270.684 116
1270.697 88
1270.709 77
1270.722 76
1270.734 80
1270.746 96
1270.759 108
1270.771 109
1270.784 103
1270.796 95
1270.809 88
1270.821 94
1270.834 114
1270.846 146
1270.858 186
1270.871 226
1270.883 255
1270.896 269
1270.908 274
1270.921 287
1270.933 305
1270.946 318
1270.958 331
1270.970 327
1270.983 310
1270.995 285
1271.008 262
1271.020 240
1271.033 224
1271.045 207
1271.058 187
1271.070 174
1271.082 167
1271.095 156
1271.107 145
1271.120 141
1271.132 133
1271.145 126
1271.157 128
1271.170 136
1271.182 150
1271.194 168
1271.207 182
1271.219 189
1271.232 195
1271.244 194
1271.257 185
1271.269 169
1271.282 158
1271.294 154
1271.306 149
1271.319 138
1271.331 127
1271.344 112
1271.356 104
1271.369 94
1271.381 85
1271.394 72
1271.406 56
1271.418 35
1271.431 17
1271.443 1
1271.456 -14
1271.468 -26
1271.481 -38
1271.493 -47
1271.506 -49
1271.518 -48
1271.530 -46
1271.543 -49
1271.555 -57
1271.568 -70
1271.580 -82
1271.593 -89
1271.605 -93
1271.618 -97
1271.630 -100
1271.642 -104
1271.655 -104
1271.667 -105
1271.680 -109
1271.692 -113
1271.705 -118
1271.717 -124
1271.730 -126
1271.742 -122
1271.755 -112
1271.767 -100
1271.779 -89
1271.792 -80
1271.804 -75
1271.817 -70
1271.829 -56
1271.842 -32
1271.854 -2
1271.867 36
1271.879 77
1271.891 110
1271.904 140
1271.916 163
1271.929 181
1271.941 197
1271.954 214
1271.966 232
1271.979 249
1271.991 263
1272.003 266
1272.016 258
1272.028 246
1272.041 224
1272.053 191
1272.066 159
1272.078 125
1272.091 95
1272.103 67
1272.116 44
1272.128 21
1272.140 -1
1272.153 -27
1272.165 -52
1272.178 -70
1272.190 -78
1272.203 -78
1272.215 -76
1272.228 -71
1272.240 -66
1272.252 -66
1272.265 -69
1272.277 -73
1272.290 -81
1272.302 -88
1272.315 -84
1272.327 -71
1272.340 -57
1272.352 -42
1272.365 -34
1272.377 -36
1272.389 -47
1272.402 -65
1272.414 -79
1272.427 -82
1272.439 -74
1272.452 -63
1272.464 -42
1272.477 -21
1272.489 7
1272.501 35
1272.514 59
1272.526 82
1272.539 102
1272.551 115
1272.564 125
1272.576 139
1272.589 144
1272.601 145
1272.614 136
1272.626 118
1272.638 96
1272.651 72
1272.663 53
1272.676 39
1272.688 27
1272.701 10
1272.713 -10
1272.726 -26
1272.738 -43
1272.750 -68
1272.763 -89
1272.775 -97
1272.788 -85
1272.800 -62
1272.813 -43
1272.825 -16
1272.838 23
1272.850 54
1272.863 78
1272.875 95
1272.887 110
1272.900 125
1272.912 135
1272.925 139
1272.937 145
1272.950 149
1272.962 154
1272.975 156
1272.987 150
1273.000 143
1273.012 144
1273.024 151
1273.037 153
1273.049 154
1273.062 156
1273.074 153
1273.087 158
1273.099 166
1273.112 173
1273.124 179
1273.137 194
1273.149 203
1273.161 210
1273.174 218
1273.186 222
1273.199 230
1273.211 229
1273.224 215
1273.236 195
1273.249 175
1273.261 161
1273.274 145
1273.286 127
1273.298 108
1273.311 96
1273.323 89
1273.336 84
1273.348 67
1273.361 49
1273.373 32
1273.386 16
1273.398 -2
1273.411 -20
1273.423 -24
1273.435 -20
1273.448 -12
1273.460 1
1273.473 14
1273.485 18
1273.498 20
1273.510 23
1273.523 19
1273.535 22
1273.548 29
1273.560 34
1273.572 36
1273.585 35
1273.597 37
1273.610 47
1273.622 66
1273.635 92
1273.647 123
1273.660 162
1273.672 195
1273.685 222
1273.697 241
1273.709 249
1273.722 255
1273.734 270
1273.747 285
1273.759 304
1273.772 325
1273.784 344
1273.797 366
1273.809 385
1273.822 399
1273.834 406
1273.847 411
1273.859 406
1273.871 401
1273.884 388
1273.896 368
1273.909 347
1273.921 316
1273.934 285
1273.946 262
1273.959 243
1273.971 229
1273.984 216
1273.996 205
1274.008 201
1274.021 207
1274.033 213
1274.046 215
1274.058 222
1274.071 233
1274.083 246
1274.096 267
1274.108 292
1274.121 307
1274.133 319
1274.146 320
1274.158 313
1274.170 314
1274.183 324
1274.195 337
1274.208 349
1274.220 361
1274.233 365
1274.245 366
1274.258 359
1274.270 351
1274.283 342
1274.295 336
1274.307 347
1274.320 353
1274.332 355
1274.345 355
1274.357 359
1274.370 370
1274.382 381
1274.395 389
1274.407 394
1274.420 394
1274.432 385
1274.445 373
1274.457 351
1274.469 327
1274.482 302
1274.494 264
1274.507 229
1274.519 197
1274.532 170
1274.544 158
1274.557 151
1274.569 141
1274.582 135
1274.594 133
1274.607 132
1274.619 138
1274.631 146
1274.644 151
1274.656 158
1274.669 170
1274.681 187
1274.694 203
1274.706 227
1274.719 252
1274.731 268
1274.744 275
1274.756 275
1274.769 278
1274.781 287
1274.793 294
1274.806 298
1274.818 302
1274.831 294
1274.843 286
1274.856 281
1274.868 278
1274.881 284
1274.893 291
1274.906 299
1274.918 308
1274.931 323
1274.943 346
1274.955 372
1274.968 389
1274.980 399
1274.993 407
1275.005 409
1275.018 406
1275.030 403
1275.043 407
1275.055 413
1275.068 418
1275.080 412
1275.093 397
1275.105 374
1275.118 354
1275.130 335
1275.142 318
1275.155 304
1275.167 292
1275.180 274
1275.192 253
1275.205 228
1275.217 209
1275.230 192
1275.242 170
1275.255 148
1275.267 131
1275.280 119
1275.292 105
1275.304 99
1275.317 90
1275.329 76
1275.342 59
1275.354 51
1275.367 52
1275.379 58
1275.392 61
1275.404 68
1275.417 77
1275.429 82
1275.442 85
1275.454 80
1275.467 80
1275.479 87
1275.491 95
1275.504 100
1275.516 107
1275.529 112
1275.541 111
1275.554 102
1275.566 86
1275.579 65
1275.591 38
1275.604 13
1275.616 -15
1275.629 -41
1275.641 -60
1275.654 -76
1275.666 -91
1275.678 -97
1275.691 -97
1275.703 -92
1275.716 -85
1275.728 -71
1275.741 -51
1275.753 -28
1275.766 4
1275.778 44
1275.791 69
1275.803 88
1275.816 104
1275.828 124
1275.841 158
1275.853 200
1275.865 243
1275.878 281
1275.890 312
1275.903 327
1275.915 324
1275.928 321
1275.940 317
1275.953 315
1275.965 311
1275.978 305
1275.990 293
1276.003 281
1276.015 272
1276.028 258
1276.040 233
1276.052 209
1276.065 191
1276.077 169
1276.090 143
1276.102 111
1276.115 84
1276.127 63
1276.140 48
1276.152 28
1276.165 9
1276.177 10
1276.190 23
1276.202 46
1276.215 80
1276.227 116
1276.240 139
1276.252 149
1276.264 151
1276.277 149
1276.289 146
1276.302 153
1276.314 158
1276.327 164
1276.339 163
1276.352 153
1276.364 136
1276.377 114
1276.389 95
1276.402 82
1276.414 74
1276.427 78
1276.439 75
1276.451 59
1276.464 38
1276.476 16
1276.489 3
1276.501 1
1276.514 5
1276.526 12
1276.539 31
1276.551 50
1276.564 60
1276.576 71
1276.589 84
1276.601 91
1276.614 85
1276.626 79
1276.639 79
1276.651 83
1276.663 89
1276.676 97
1276.688 102
1276.701 93
1276.713 78
1276.726 67
1276.738 62
1276.751 68
1276.763 82
1276.776 94
1276.788 98
1276.801 100
1276.813 96
1276.826 93
1276.838 89
1276.851 85
1276.863 82
1276.876 89
1276.888 99
1276.900 108
1276.913 124
1276.925 128
1276.938 132
1276.950 149
1276.963 162
1276.975 172
1276.988 177
1277.000 183
1277.013 194
1277.025 201
1277.038 205
1277.050 204
1277.063 195
1277.075 178
1277.088 165
1277.100 162
1277.113 158
1277.125 155
1277.137 149
1277.150 141
1277.162 141
1277.175 150
1277.187 156
1277.200 161
1277.212 164
1277.225 167
1277.237 169
1277.250 174
1277.262 179
1277.275 179
1277.287 176
1277.300 170
1277.312 174
1277.325 175
1277.337 167
1277.350 154
1277.362 136
1277.374 114
1277.387 93
1277.399 72
1277.412 58
1277.424 42
1277.437 26
1277.449 13
1277.462 -0
1277.474 -1
1277.487 2
1277.499 6
1277.512 11
1277.524 22
1277.537 40
1277.549 52
1277.562 55
1277.574 50
1277.587 45
1277.599 45
1277.612 50
1277.624 58
1277.636 62
1277.649 67
1277.661 76
1277.674 86
1277.686 90
1277.699 83
1277.711 72
1277.724 67
1277.736 68
1277.749 71
1277.761 70
1277.774 71
1277.786 80
1277.799 87
1277.811 100
1277.824 116
1277.836 127
1277.849 137
1277.861 142
1277.874 137
1277.886 126
1277.898 113
1277.911 100
1277.923 82
1277.936 60
1277.948 37
1277.961 26
1277.973 29
1277.986 37
1277.998 46
1278.011 54
1278.023 62
1278.036 64
1278.048 59
1278.061 54
1278.073 58
1278.086 72
1278.098 93
1278.111 117
1278.123 141
1278.136 161
1278.148 187
1278.161 206
1278.173 217
1278.185 231
1278.198 231
1278.210 219
1278.223 209
1278.235 197
1278.248 181
1278.260 174
1278.273 173
1278.285 164
1278.298 142
1278.310 120
1278.323 110
1278.335 118
1278.348 128
1278.360 139
1278.373 147
1278.385 150
1278.398 146
1278.410 143
1278.423 143
1278.435 147
1278.448 144
1278.460 129
1278.472 106
1278.485 85
1278.497 71
1278.510 58
1278.522 37
1278.535 6
1278.547 -18
1278.560 -33
1278.572 -49
1278.585 -60
1278.597 -65
1278.610 -75
1278.622 -82
1278.635 -82
1278.647 -90
1278.660 -105
1278.672 -114
1278.685 -104
1278.697 -89
1278.710 -68
1278.722 -52
1278.735 -31
1278.747 -12
1278.760 -0
1278.772 8
1278.785 20
1278.797 31
1278.809 40
1278.822 40
1278.834 44
1278.847 55
1278.859 69
1278.872 83
1278.884 92
1278.897 97
1278.909 103
1278.922 115
1278.934 126
1278.947 130
1278.959 128
1278.972 126
1278.984 117
1278.997 110
1279.009 99
1279.022 84
1279.034 81
1279.047 90
1279.059 103
1279.072 113
1279.084 120
1279.097 116
1279.109 108
1279.122 99
1279.134 88
1279.147 78
1279.159 73
1279.171 71
1279.184 63
1279.196 48
1279.209 38
1279.221 25
1279.234 2
1279.246 -22
1279.259 -41
1279.271 -64
1279.284 -86
1279.296 -103
1279.309 -121
1279.321 -145
1279.334 -167
1279.346 -184
1279.359 -192
1279.371 -192
1279.384 -184
1279.396 -162
1279.409 -132
1279.421 -106
1279.434 -94
1279.446 -88
1279.459 -91
1279.471 -97
1279.484 -104
1279.496 -107
1279.509 -112
1279.521 -116
1279.534 -113
1279.546 -105
1279.559 -97
1279.571 -88
1279.583 -73
1279.596 -63
1279.608 -57
1279.621 -48
1279.633 -37
1279.646 -23
1279.658 -9
1279.671 5
1279.683 10
1279.696 11
1279.708 20
1279.721 34
1279.733 49
1279.746 61
1279.758 75
1279.771 83
1279.783 87
1279.796 92
1279.808 90
1279.821 81
1279.833 64
1279.846 53
1279.858 49
1279.871 53
1279.883 58
1279.896 67
1279.908 84
1279.921 105
1279.933 122
1279.946 135
1279.958 155
1279.971 167
1279.983 166
1279.996 159
1280.008 151
1280.021 149
1280.033 147
1280.045 139
1280.058 127
1280.070 117
1280.083 115
1280.095 117
1280.108 120
1280.120 122
1280.133 123
1280.145 119
1280.158 121
1280.170 118
1280.183 112
1280.195 105
1280.208 104
1280.220 105
1280.233 104
1280.245 91
1280.258 70
1280.270 45
1280.283 21
1280.295 -2
1280.308 -17
1280.320 -21
1280.333 -28
1280.345 -46
1280.358 -62
1280.370 -64
1280.383 -53
1280.395 -33
1280.408 -18
1280.420 -11
1280.433 4
1280.445 29
1280.458 55
1280.470 78
1280.483 101
1280.495 121
1280.508 139
1280.520 153
1280.533 158
1280.545 151
1280.558 142
1280.570 131
1280.583 108
1280.595 81
1280.608 56
1280.620 31
1280.632 10
1280.645 -1
1280.657 3
1280.670 21
1280.682 45
1280.695 67
1280.707 77
1280.720 75
1280.732 63
1280.745 53
1280.757 48
1280.770 50
1280.782 53
1280.795 53
1280.807 61
1280.820 73
1280.832 86
1280.845 102
1280.857 124
1280.870 157
1280.882 189
1280.895 220
1280.907 252
1280.920 280
1280.932 306
1280.945 330
1280.957 355
1280.970 383
1280.982 417
1280.995 456
1281.007 494
1281.020 528
1281.032 557
1281.045 584
1281.057 603
1281.070 612
1281.082 605
1281.095 585
1281.107 556
1281.120 529
1281.132 509
1281.145 486
1281.157 454
1281.170 423
1281.182 397
1281.195 372
1281.207 349
1281.220 329
1281.232 313
1281.245 294
1281.257 265
1281.270 229
1281.282 194
1281.295 159
1281.307 130
1281.320 107
1281.332 89
1281.345 66
1281.357 43
1281.370 21
1281.382 -2
1281.395 -15
1281.407 -19
1281.420 -16
1281.432 -8
1281.445 -7
1281.457 -6
1281.470 -8
1281.482 -5
1281.495 11
1281.507 38
1281.520 68
1281.532 92
1281.544 108
1281.557 112
1281.569 109
1281.582 107
1281.594 106
1281.607 100
1281.619 87
1281.632 82
1281.644 84
1281.657 86
1281.669 88
1281.682 84
1281.694 78
1281.707 68
1281.719 48
1281.732 26
1281.744 11
1281.757 4
1281.769 2
1281.782 1
1281.794 -8
1281.807 -15
1281.819 -16
1281.832 -1
1281.844 29
1281.857 73
1281.869 120
1281.882 158
1281.894 190
1281.907 212
1281.919 236
1281.932 259
1281.944 282
1281.957 306
1281.969 328
1281.982 353
1281.994 377
1282.007 402
1282.019 418
1282.032 427
1282.044 438
1282.057 444
1282.069 446
1282.082 436
1282.094 424
1282.107 408
1282.119 386
1282.132 356
1282.144 316
1282.157 270
1282.169 227
1282.182 198
1282.194 188
1282.207 185
1282.219 193
1282.232 204
1282.244 214
1282.257 219
1282.269 218
1282.282 211
1282.294 210
1282.307 208
1282.319 206
1282.332 204
1282.344 205
1282.357 201
1282.369 192
1282.382 194
1282.394 203
1282.407 220
1282.419 235
1282.432 245
1282.444 253
1282.457 260
1282.469 271
1282.482 273
1282.494 270
1282.507 261
1282.519 254
1282.532 258
1282.544 273
1282.557 293
1282.569 316
1282.582 331
1282.594 348
1282.607 367
1282.619 382
1282.632 392
1282.644 392
1282.657 390
1282.669 387
1282.682 377
1282.694 351
1282.707 316
1282.719 290
1282.732 264
1282.744 254
1282.757 260
1282.769 263
1282.782 264
1282.794 261
1282.807 256
1282.819 256
1282.832 266
1282.844 280
1282.857 284
1282.869 286
1282.882 285
1282.894 284
1282.907 287
1282.919 300
1282.932 326
1282.944 348
1282.957 365
1282.969 390
1282.982 411
1282.994 430
1283.007 449
1283.019 459
1283.032 462
1283.044 455
1283.057 445
1283.069 437
1283.082 438
1283.094 445
1283.107 444
1283.119 436
1283.132 429
1283.144 422
1283.157 423
1283.169 422
1283.182 417
1283.194 410
1283.207 399
1283.219 382
1283.232 360
1283.244 338
1283.257 306
1283.269 272
1283.282 252
1283.294 248
1283.307 244
1283.319 234
1283.332 223
1283.344 217
1283.357 208
1283.369 197
1283.382 183
1283.394 166
1283.407 154
1283.419 142
1283.432 135
1283.444 140
1283.457 145
1283.470 146
1283.482 144
1283.495 145
1283.507 152
1283.520 155
1283.532 153
1283.545 143
1283.557 128
1283.570 108
1283.582 93
1283.595 83
1283.607 79
1283.620 85
1283.632 97
1283.645 119
1283.657 149
1283.670 174
1283.682 196
1283.695 214
1283.707 221
1283.720 230
1283.732 227
1283.745 217
1283.757 210
1283.770 209
1283.782 208
1283.795 215
1283.807 228
1283.820 242
1283.832 247
1283.845 247
1283.857 242
1283.870 233
1283.882 224
1283.895 214
1283.907 210
1283.920 204
1283.932 197
1283.945 188
1283.957 185
1283.970 188
1283.982 198
1283.995 214
1284.007 219
1284.020 218
1284.032 220
1284.045 224
1284.057 227
1284.070 227
1284.082 224
1284.095 223
1284.107 218
1284.120 211
1284.132 207
1284.145 204
1284.157 197
1284.170 195
1284.182 183
1284.195 168
1284.207 150
1284.220 133
1284.232 121
1284.245 116
1284.257 117
1284.270 116
1284.282 109
1284.295 94
1284.307 87
1284.320 80
1284.332 81
1284.345 87
1284.357 100
1284.370 116
1284.383 134
1284.395 157
1284.408 188
1284.420 209
1284.433 219
1284.445 230
1284.458 240
1284.470 251
1284.483 257
1284.495 258
1284.508 257
1284.520 249
1284.533 232
1284.545 211
1284.558 183
1284.570 152
1284.583 118
1284.595 92
1284.608 69
1284.620 49
1284.633 23
1284.645 -11
1284.658 -43
1284.670 -67
1284.683 -79
1284.695 -88
1284.708 -85
1284.720 -78
1284.733 -73
1284.745 -76
1284.758 -84
1284.770 -80
1284.783 -67
1284.795 -53
1284.808 -29
1284.820 6
1284.833 46
1284.845 87
1284.858 127
1284.870 159
1284.883 183
1284.895 206
1284.908 223
1284.920 236
1284.933 247
1284.945 263
1284.958 282
1284.971 299
1284.983 306
1284.996 308
1285.008 297
1285.021 281
1285.033 267
1285.046 251
1285.058 232
1285.071 210
1285.083 188
1285.096 157
1285.108 114
1285.121 71
1285.133 39
1285.146 22
1285.158 7
1285.171 -12
1285.183 -31
1285.196 -50
1285.208 -65
1285.221 -76
1285.233 -82
1285.246 -89
1285.258 -97
1285.271 -101
1285.283 -110
1285.296 -116
1285.308 -119
1285.321 -126
1285.333 -133
1285.346 -139
1285.358 -145
1285.371 -149
1285.383 -153
1285.396 -158
1285.408 -157
1285.421 -155
1285.434 -152
1285.446 -152
1285.459 -157
1285.471 -158
1285.484 -152
1285.496 -144
1285.509 -134
1285.521 -115
1285.534 -90
1285.546 -64
1285.559 -29
1285.571 19
1285.584 67
1285.596 111
1285.609 149
1285.621 173
1285.634 185
1285.646 198
1285.659 213
1285.671 228
1285.684 236
1285.696 236
1285.709 240
1285.721 239
1285.734 241
1285.746 240
1285.759 233
1285.771 218
1285.784 190
1285.796 149
1285.809 109
1285.821 74
1285.834 50
1285.847 42
1285.859 39
1285.872 30
1285.884 18
1285.897 15
1285.909 14
1285.922 7
1285.934 1
1285.947 -0
1285.959 -7
1285.972 -3
1285.984 11
1285.997 25
1286.009 47
1286.022 83
1286.034 120
1286.047 151
1286.059 181
1286.072 212
1286.084 244
1286.097 273
1286.109 302
1286.122 321
1286.134 329
1286.147 333
1286.159 329
1286.172 328
1286.184 334
1286.197 341
1286.210 347
1286.222 345
1286.235 328
1286.247 300
1286.260 271
1286.272 240
1286.285 207
1286.297 172
1286.310 139
1286.322 114
1286.335 96
1286.347 86
1286.360 79
1286.372 75
1286.385 72
1286.397 64
1286.410 49
1286.422 37
1286.435 28
1286.447 20
1286.460 13
1286.472 15
1286.485 21
1286.497 20
1286.510 22
1286.522 28
1286.535 36
1286.548 50
1286.560 68
1286.573 87
1286.585 101
1286.598 107
1286.610 110
1286.623 114
1286.635 113
1286.648 106
1286.660 95
1286.673 86
1286.685 84
1286.698 89
1286.710 94
1286.723 97
1286.735 95
1286.748 89
1286.760 68
1286.773 39
1286.785 4
1286.798 -29
1286.810 -55
1286.823 -69
1286.835 -78
1286.848 -73
1286.861 -61
1286.873 -49
1286.886 -23
1286.898 7
1286.911 37
1286.923 65
1286.936 91
1286.948 115
1286.961 139
1286.973 159
1286.986 171
1286.998 175
1287.011 173
1287.023 170
1287.036 168
1287.048 172
1287.061 174
1287.073 175
1287.086 168
1287.098 159
1287.111 147
1287.123 130
1287.136 105
1287.149 84
1287.161 64
1287.174 49
1287.186 47
1287.199 42
1287.211 33
1287.224 32
1287.236 25
1287.249 14
1287.261 9
1287.274 3
1287.286 2
1287.299 6
1287.311 13
1287.324 21
1287.336 31
1287.349 36
1287.361 38
1287.374 41
1287.386 44
1287.399 46
1287.412 47
1287.424 48
1287.437 51
1287.449 64
1287.462 76
1287.474 87
1287.487 96
1287.499 103
1287.512 109
1287.524 110
1287.537 98
1287.549 81
1287.562 63
1287.574 37
1287.587 4
1287.599 -24
1287.612 -53
1287.624 -75
1287.637 -94
1287.650 -116
1287.662 -132
1287.675 -146
1287.687 -150
1287.700 -149
1287.712 -139
1287.725 -125
1287.737 -107
1287.750 -90
1287.762 -75
1287.775 -59
1287.787 -35
1287.800 -11
1287.812 7
1287.825 24
1287.837 38
1287.850 49
1287.862 68
1287.875 90
1287.887 108
1287.900 122
1287.913 129
1287.925 134
1287.938 138
1287.950 139
1287.963 132
1287.975 119
1287.988 97
1288.000 74
1288.013 49
1288.025 26
1288.038 10
1288.050 4
1288.063 5
1288.075 1
1288.088 -0
1288.100 -3
1288.113 -4
1288.126 1
1288.138 2
1288.151 0
1288.163 -2
1288.176 -1
1288.188 8
1288.201 26
1288.213 44
1288.226 62
1288.238 77
1288.251 84
1288.263 84
1288.276 80
1288.288 67
1288.301 59
1288.313 54
1288.326 42
1288.338 22
1288.351 5
1288.364 -6
1288.376 -12
1288.389 -19
1288.401 -28
1288.414 -32
1288.426 -31
1288.439 -35
1288.451 -40
1288.464 -42
1288.476 -37
1288.489 -26
1288.501 -13
1288.514 -4
1288.526 11
1288.539 28
1288.551 45
1288.564 58
1288.577 62
1288.589 52
1288.602 43
1288.614 37
1288.627 40
1288.639 46
1288.652 54
1288.664 61
1288.677 62
1288.689 49
1288.702 28
1288.714 19
1288.727 23
1288.739 32
1288.752 40
1288.764 39
1288.777 37
1288.790 43
1288.802 50
1288.815 59
1288.827 76
1288.840 93
1288.852 112
1288.865 135
1288.877 159
1288.890 181
1288.902 198
1288.915 207
1288.927 215
1288.940 223
1288.952 229
1288.965 233
1288.978 244
1288.990 250
1289.003 253
1289.015 251
1289.028 245
1289.040 225
1289.053 197
1289.065 178
1289.078 165
1289.090 158
1289.103 147
1289.115 130
1289.128 102
1289.140 68
1289.153 40
1289.165 23
1289.178 19
1289.191 23
1289.203 21
1289.216 13
1289.228 8
1289.241 7
1289.253 2
1289.266 -4
1289.278 -11
1289.291 -21
1289.303 -33
1289.316 -42
1289.328 -52
1289.341 -61
1289.353 -69
1289.366 -72
1289.379 -71
1289.391 -70
1289.404 -76
1289.416 -89
1289.429 -94
1289.441 -89
1289.454 -87
1289.466 -80
1289.479 -66
1289.491 -58
1289.504 -55
1289.516 -43
1289.529 -24
1289.542 -3
1289.554 19
1289.567 33
1289.579 39
1289.592 45
1289.604 54
1289.617 63
1289.629 70
1289.642 76
1289.654 77
1289.667 80
1289.679 80
1289.692 80
1289.704 77
1289.717 68
1289.730 54
1289.742 39
1289.755 18
1289.767 1
1289.780 -8
1289.792 -4
1289.805 16
1289.817 38
1289.830 56
1289.842 70
1289.855 75
1289.867 68
1289.880 69
1289.892 79
1289.905 81
1289.918 71
1289.930 61
1289.943 55
1289.955 57
1289.968 63
1289.980 67
1289.993 67
1290.005 68
1290.018 62
1290.030 54
1290.043 48
1290.055 34
1290.068 26
1290.081 20
1290.093 14
1290.106 11
1290.118 10
1290.131 12
1290.143 29
1290.156 55
1290.168 79
1290.181 105
1290.193 129
1290.206 148
1290.218 160
1290.231 169
1290.244 183
1290.256 193
1290.269 190
1290.281 178
1290.294 165
1290.306 158
1290.319 154
1290.331 148
1290.344 137
1290.356 117
1290.369 93
1290.381 66
1290.394 31
1290.407 5
1290.419 -18
1290.432 -37
1290.444 -51
1290.457 -66
1290.469 -83
1290.482 -101
1290.494 -107
1290.507 -102
1290.519 -82
1290.532 -56
1290.544 -30
1290.557 -3
1290.570 19
1290.582 33
1290.595 43
1290.607 52
1290.620 51
1290.632 38
1290.645 25
1290.657 17
1290.670 12
1290.682 7
1290.695 0
1290.707 -8
1290.720 -10
1290.733 -10
1290.745 -13
1290.758 -9
1290.770 0
1290.783 12
1290.795 25
1290.808 33
1290.820 44
1290.833 66
1290.845 90
1290.858 124
1290.870 163
1290.883 196
1290.896 224
1290.908 252
1290.921 279
1290.933 299
1290.946 307
1290.958 306
1290.971 309
1290.983 310
1290.996 305
1291.008 297
1291.021 288
1291.034 277
1291.046 268
1291.059 255
1291.071 239
1291.084 224
1291.096 213
1291.109 202
1291.121 188
1291.134 184
1291.146 183
1291.159 184
1291.171 185
1291.184 178
1291.197 168
1291.209 157
1291.222 141
1291.234 128
1291.247 118
1291.259 111
1291.272 107
1291.284 109
1291.297 114
1291.309 110
1291.322 104
1291.335 103
1291.347 116
1291.360 135
1291.372 149
1291.385 157
1291.397 160
1291.410 164
1291.422 170
1291.435 178
1291.447 187
1291.460 193
1291.473 195
1291.485 200
1291.498 208
1291.510 216
1291.523 217
1291.535 201
1291.548 176
1291.560 146
1291.573 114
1291.585 89
1291.598 67
1291.611 48
1291.623 34
1291.636 13
1291.648 -13
1291.661 -42
1291.673 -69
1291.686 -88
1291.698 -94
1291.711 -91
1291.723 -80
1291.736 -74
1291.749 -67
1291.761 -56
1291.774 -32
1291.786 -0
1291.799 42
1291.811 83
1291.824 115
1291.836 140
1291.849 169
1291.861 202
1291.874 231
1291.887 255
1291.899 270
1291.912 282
1291.924 299
1291.937 313
1291.949 318
1291.962 318
1291.974 307
1291.987 296
1291.999 289
1292.012 276
1292.025 262
1292.037 251
1292.050 247
1292.062 247
1292.075 244
1292.087 235
1292.100 218
1292.112 204
1292.125 201
1292.137 193
1292.150 184
1292.163 163
1292.175 138
1292.188 108
1292.200 74
1292.213 42
1292.225 23
1292.238 8
1292.250 -11
1292.263 -31
1292.275 -53
1292.288 -73
1292.301 -92
1292.313 -104
1292.326 -110
1292.338 -110
1292.351 -106
1292.363 -93
1292.376 -80
1292.388 -71
1292.401 -64
1292.413 -56
1292.426 -50
1292.439 -50
1292.451 -52
1292.464 -51
1292.476 -46
1292.489 -34
1292.501 -30
1292.514 -35
1292.526 -36
1292.539 -35
1292.552 -27
1292.564 -14
1292.577 -3
1292.589 12
1292.602 32
1292.614 44
1292.627 55
1292.639 62
1292.652 69
1292.664 78
1292.677 92
1292.690 111
1292.702 124
1292.715 131
1292.727 132
1292.740 124
1292.752 105
1292.765 88
1292.777 75
1292.790 62
1292.803 58
1292.815 62
1292.828 72
1292.840 88
1292.853 104
1292.865 110
1292.878 110
1292.890 115
1292.903 129
1292.915 150
1292.928 172
1292.941 190
1292.953 200
1292.966 213
1292.978 219
1292.991 219
1293.003 222
1293.016 226
1293.028 230
1293.041 223
1293.054 206
1293.066 192
1293.079 179
1293.091 163
1293.104 145
1293.116 123
1293.129 99
1293.141 75
1293.154 54
1293.167 33
1293.179 18
1293.192 4
1293.204 -11
1293.217 -30
1293.229 -52
1293.242 -77
1293.254 -92
1293.267 -94
1293.279 -83
1293.292 -67
1293.305 -50
1293.317 -31
1293.330 -8
1293.342 19
1293.355 45
1293.367 79
1293.380 115
1293.392 149
1293.405 172
1293.418 186
1293.430 198
1293.443 216
1293.455 225
1293.468 231
1293.480 228
1293.493 215
1293.505 192
1293.518 162
1293.531 134
1293.543 105
1293.556 65
1293.568 31
1293.581 7
1293.593 -17
1293.606 -39
1293.618 -52
1293.631 -56
1293.644 -50
1293.656 -45
1293.669 -35
1293.681 -18
1293.694 7
1293.706 29
1293.719 41
1293.731 64
1293.744 89
1293.757 111
1293.769 134
1293.782 146
1293.794 147
1293.807 140
1293.819 139
1293.832 142
1293.844 151
1293.857 152
1293.870 157
1293.882 164
1293.895 165
1293.907 160
1293.920 156
1293.932 151
1293.945 162
1293.957 174
1293.970 177
1293.983 171
1293.995 164
1294.008 156
1294.020 152
1294.033 150
1294.045 149
1294.058 146
1294.070 144
1294.083 134
1294.096 120
1294.108 111
1294.121 98
1294.133 89
1294.146 79
1294.158 60
1294.171 40
1294.183 25
1294.196 15
1294.209 12
1294.221 6
1294.234 -5
1294.246 -6
1294.259 -9
1294.271 -11
1294.284 -8
1294.296 1
1294.309 3
1294.322 1
1294.334 2
1294.347 -1
1294.359 -5
1294.372 -0
1294.384 12
1294.397 33
1294.409 49
1294.422 65
1294.435 83
1294.447 99
1294.460 115
1294.472 124
1294.485 135
1294.497 146
1294.510 154
1294.522 146
1294.535 127
1294.548 115
1294.560 108
1294.573 106
1294.585 110
1294.598 110
1294.610 104
1294.623 97
1294.636 90
1294.648 90
1294.661 90
1294.673 98
1294.686 104
1294.698 106
1294.711 104
1294.723 92
1294.736 75
1294.749 63
1294.761 59
1294.774 58
1294.786 56
1294.799 62
1294.811 66
1294.824 79
1294.836 98
1294.849 110
1294.862 124
1294.874 128
1294.887 127
1294.899 125
1294.912 134
1294.924 153
1294.937 174
1294.950 192
1294.962 197
1294.975 194
1294.987 187
1295.000 186
1295.012 195
1295.025 206
1295.037 215
1295.050 219
1295.063 213
1295.075 199
1295.088 178
1295.100 153
1295.113 130
1295.125 109
1295.138 92
1295.150 76
1295.163 68
1295.176 65
1295.188 57
1295.201 55
1295.213 52
1295.226 45
1295.238 35
1295.251 13
1295.264 -14
1295.276 -31
1295.289 -42
1295.301 -51
1295.314 -57
1295.326 -65
1295.339 -75
1295.351 -78
1295.364 -69
1295.377 -49
1295.389 -22
1295.402 -4
1295.414 10
1295.427 26
1295.439 35
1295.452 41
1295.465 50
1295.477 63
1295.490 77
1295.502 89
1295.515 104
1295.527 118
1295.540 133
1295.553 146
1295.565 156
1295.578 165
1295.590 180
1295.603 194
1295.615 199
1295.628 205
1295.640 208
1295.653 212
1295.666 211
1295.678 206
1295.691 199
1295.703 194
1295.716 193
1295.728 196
1295.741 198
1295.754 194
1295.766 182
1295.779 160
1295.791 147
1295.804 139
1295.816 129
1295.829 128
1295.841 131
1295.854 130
1295.867 127
1295.879 123
1295.892 122
1295.904 123
1295.917 124
1295.929 123
1295.942 117
1295.955 116
1295.967 128
1295.980 145
1295.992 163
1296.005 182
1296.017 187
1296.030 184
1296.043 177
1296.055 173
1296.068 178
1296.080 187
1296.093 192
1296.105 188
1296.118 184
1296.131 187
1296.143 198
1296.156 215
1296.168 232
1296.181 244
1296.193 242
1296.206 240
1296.218 241
1296.231 246
1296.244 247
1296.256 245
1296.269 236
1296.281 217
1296.294 195
1296.306 169
1296.319 150
1296.332 139
1296.344 131
1296.357 131
1296.369 130
1296.382 120
1296.394 98
1296.407 78
1296.420 61
1296.432 49
1296.445 42
1296.457 23
1296.470 -2
1296.482 -24
1296.495 -35
1296.508 -30
1296.520 -13
1296.533 4
1296.545 23
1296.558 43
1296.570 59
1296.583 85
1296.596 109
1296.608 129
1296.621 145
1296.633 160
1296.646 171
1296.658 183
1296.671 198
1296.683 215
1296.696 229
1296.709 242
1296.721 255
1296.734 268
1296.746 272
1296.759 271
1296.771 264
1296.784 257
1296.797 241
1296.809 221
1296.822 202
1296.834 176
1296.847 156
1296.859 148
1296.872 146
1296.885 157
1296.897 166
1296.910 176
1296.922 187
1296.935 196
1296.947 198
1296.960 202
1296.973 207
1296.985 220
1296.998 238
1297.010 258
1297.023 272
1297.035 279
1297.048 277
1297.061 268
1297.073 248
1297.086 229
1297.098 211
1297.111 199
1297.123 187
1297.136 172
1297.149 145
1297.161 110
1297.174 69
1297.186 34
1297.199 3
1297.211 -30
1297.224 -61
1297.237 -94
1297.249 -127
1297.262 -144
1297.274 -152
1297.287 -153
1297.299 -147
1297.312 -132
1297.325 -107
1297.337 -73
1297.350 -30
1297.362 13
1297.375 48
1297.387 70
1297.400 76
1297.413 77
1297.425 79
1297.438 91
1297.450 107
1297.463 130
1297.475 148
1297.488 159
1297.501 161
1297.513 159
1297.526 159
1297.538 162
1297.551 167
1297.563 169
1297.576 168
1297.589 160
1297.601 142
1297.614 117
1297.626 102
1297.639 97
1297.652 93
1297.664 93
1297.677 103
1297.689 116
1297.702 126
1297.714 130
1297.727 137
1297.740 137
1297.752 127
1297.765 105
1297.777 85
1297.790 81
1297.802 88
1297.815 97
1297.828 104
1297.840 117
1297.853 131
1297.865 148
1297.878 172
1297.890 197
1297.903 227
1297.916 257
1297.928 274
1297.941 284
1297.953 289
1297.966 282
1297.978 264
1297.991 241
1298.004 224
1298.016 211
1298.029 201
1298.041 195
1298.054 189
1298.066 179
1298.079 162
1298.092 148
1298.104 135
1298.117 113
1298.129 87
1298.142 56
1298.155 34
1298.167 23
1298.180 11
1298.192 -2
1298.205 -10
1298.217 -11
1298.230 -13
1298.243 -16
1298.255 -22
1298.268 -29
1298.280 -29
1298.293 -21
1298.305 -13
1298.318 -5
1298.331 6
1298.343 23
1298.356 47
1298.368 72
1298.381 94
1298.393 114
1298.406 134
1298.419 148
1298.431 155
1298.444 160
1298.456 161
1298.469 166
1298.482 171
1298.494 174
1298.507 177
1298.519 180
1298.532 181
1298.544 177
1298.557 169
1298.570 157
1298.582 140
1298.595 121
1298.607 94
1298.620 68
1298.632 44
1298.645 23
1298.658 10
1298.670 7
1298.683 11
1298.695 16
1298.708 31
1298.721 50
1298.733 66
1298.746 71
1298.758 70
1298.771 71
1298.783 72
1298.796 66
1298.809 61
1298.821 62
1298.834 72
1298.846 96
1298.859 125
1298.871 153
1298.884 177
1298.897 192
1298.909 198
1298.922 197
1298.934 197
1298.947 191
1298.960 180
1298.972 169
1298.985 159
1298.997 152
1299.010 144
1299.022 131
1299.035 123
1299.048 122
1299.060 127
1299.073 137
1299.085 150
1299.098 156
1299.110 156
1299.123 150
1299.136 140
1299.148 127
1299.161 106
1299.173 89
1299.186 78
1299.199 71
1299.211 71
1299.224 68
1299.236 49
1299.249 24
1299.261 3
1299.274 -12
1299.287 -23
1299.299 -28
1299.312 -28
1299.324 -27
1299.337 -18
1299.350 -4
1299.362 4
1299.375 10
1299.387 17
1299.400 32
1299.412 45
1299.425 55
1299.438 66
1299.450 79
1299.463 88
1299.475 94
1299.488 101
1299.501 99
1299.513 92
1299.526 87
1299.538 84
1299.551 83
1299.563 72
1299.576 53
1299.589 33
1299.601 9
1299.614 -12
1299.626 -23
1299.639 -25
1299.652 -28
1299.664 -38
1299.677 -45
1299.689 -44
1299.702 -40
1299.714 -32
1299.727 -34
1299.740 -44
1299.752 -55
1299.765 -60
1299.777 -56
1299.790 -53
1299.803 -39
1299.815 -22
1299.828 -3
1299.840 20
1299.853 41
1299.865 59
1299.878 81
1299.891 111
1299.903 145
1299.916 176
1299.928 201
1299.941 216
1299.954 228
1299.966 235
1299.979 239
1299.991 241
1300.004 243
1300.016 241
1300.029 233
1300.042 226
1300.054 220
1300.067 219
1300.079 213
1300.092 197
1300.105 176
1300.117 160
1300.130 150
1300.142 151
1300.155 154
1300.168 156
1300.180 160
1300.193 156
1300.205 157
1300.218 170
1300.230 184
1300.243 199
1300.256 205
1300.268 199
1300.281 189
1300.293 175
1300.306 159
1300.319 140
1300.331 116
1300.344 93
1300.356 73
1300.369 54
1300.381 37
1300.394 13
1300.407 -17
1300.419 -49
1300.432 -78
1300.444 -95
1300.457 -110
1300.470 -124
1300.482 -132
1300.495 -134
1300.507 -136
1300.520 -130
1300.533 -118
1300.545 -101
1300.558 -90
1300.570 -84
1300.583 -76
1300.595 -63
1300.608 -52
1300.621 -47
1300.633 -40
1300.646 -26
1300.658 -9
1300.671 10
1300.684 27
1300.696 39
1300.709 47
1300.721 53
1300.734 47
1300.747 42
1300.759 43
1300.772 43
1300.784 48
1300.797 58
1300.809 69
1300.822 82
1300.835 92
1300.847 99
1300.860 107
1300.872 112
1300.885 115
1300.898 128
1300.910 132
1300.923 127
1300.935 118
1300.948 109
1300.961 99
1300.973 89
1300.986 70
1300.998 53
1301.011 46
1301.024 44
1301.036 43
1301.049 49
1301.061 51
1301.074 55
1301.086 62
1301.099 71
1301.112 83
1301.124 97
1301.137 108
1301.149 111
1301.162 116
1301.175 120
1301.187 121
1301.200 119
1301.212 121
1301.225 123
1301.238 125
1301.250 118
1301.263 114
1301.275 115
1301.288 111
1301.301 103
1301.313 86
1301.326 56
1301.338 18
1301.351 -20
1301.363 -47
1301.376 -58
1301.389 -60
1301.401 -68
1301.414 -81
1301.426 -97
1301.439 -112
1301.452 -124
1301.464 -135
1301.477 -146
1301.489 -153
1301.502 -158
1301.515 -159
1301.527 -154
1301.540 -143
1301.552 -132
1301.565 -132
1301.578 -140
1301.590 -144
1301.603 -143
1301.615 -135
1301.628 -131
1301.641 -121
1301.653 -103
1301.666 -86
1301.678 -75
1301.691 -71
1301.703 -69
1301.716 -62
1301.729 -45
1301.741 -26
1301.754 -5
1301.766 11
1301.779 22
1301.792 29
1301.804 36
1301.817 52
1301.829 66
1301.842 83
1301.855 114
1301.867 156
1301.880 199
1301.892 237
1301.905 268
1301.918 295
1301.930 313
1301.943 318
1301.955 314
1301.968 315
1301.981 317
1301.993 315
1302.006 301
1302.018 290
1302.031 290
1302.044 290
1302.056 288
1302.069 283
1302.081 285
1302.094 288
1302.107 293
1302.119 294
1302.132 297
1302.144 298
1302.157 292
1302.169 280
1302.182 271
1302.195 263
1302.207 259
1302.220 261
1302.232 269
1302.245 270
1302.258 266
1302.270 253
1302.283 239
1302.295 225
1302.308 208
1302.321 190
1302.333 172
1302.346 153
1302.358 130
1302.371 110
1302.384 91
1302.396 81
1302.409 83
1302.421 84
1302.434 84
1302.447 84
1302.459 88
1302.472 92
1302.484 96
1302.497 91
1302.510 87
1302.522 87
1302.535 91
1302.547 94
1302.560 96
1302.573 94
1302.585 84
1302.598 73
1302.610 65
1302.623 57
1302.636 50
1302.648 49
1302.661 57
1302.673 67
1302.686 79
1302.699 88
1302.711 92
1302.724 92
1302.736 90
1302.749 89
1302.762 86
1302.774 84
1302.787 82
1302.799 81
1302.812 86
1302.825 98
1302.837 112
1302.850 125
1302.862 130
1302.875 131
1302.888 136
1302.900 141
1302.913 144
1302.925 135
1302.938 126
1302.951 113
1302.963 98
1302.976 91
1302.988 86
1303.001 81
1303.014 79
1303.026 88
1303.039 100
1303.051 108
1303.064 117
1303.077 122
1303.089 126
1303.102 130
1303.114 134
1303.127 142
1303.140 153
1303.152 166
1303.165 172
1303.177 173
1303.190 177
1303.203 179
1303.215 169
1303.228 152
1303.240 128
1303.253 104
1303.266 82
1303.278 57
1303.291 28
1303.303 2
1303.316 -22
1303.329 -46
1303.341 -66
1303.354 -82
1303.366 -95
1303.379 -106
1303.392 -108
1303.404 -103
1303.417 -99
1303.429 -101
1303.442 -101
1303.455 -97
1303.467 -91
1303.480 -82
1303.492 -70
1303.505 -56
1303.518 -46
1303.530 -48
1303.543 -61
1303.555 -68
1303.568 -68
1303.581 -67
1303.593 -70
1303.606 -66
1303.618 -62
1303.631 -55
1303.644 -50
1303.656 -48
1303.669 -44
1303.681 -31
1303.694 -17
1303.707 -3
1303.719 8
1303.732 14
1303.744 21
1303.757 36
1303.770 63
1303.782 96
1303.795 124
1303.807 155
1303.820 190
1303.833 227
1303.845 264
1303.858 301
1303.870 336
1303.883 378
1303.896 418
1303.908 453
1303.921 494
1303.934 535
1303.946 569
1303.959 600
1303.971 623
1303.984 638
1303.997 641
1304.009 638
1304.022 629
1304.034 619
1304.047 598
1304.060 573
1304.072 547
1304.085 511
1304.097 472
1304.110 436
1304.123 406
1304.135 383
1304.148 361
1304.160 329
1304.173 292
1304.186 260
1304.198 233
1304.211 208
1304.223 183
1304.236 161
1304.249 139
1304.261 123
1304.274 100
1304.286 83
1304.299 80
1304.312 79
1304.324 80
1304.337 80
1304.349 77
1304.362 76
1304.375 76
1304.387 72
1304.400 64
1304.413 53
1304.425 44
1304.438 46
1304.450 54
1304.463 59
1304.476 71
1304.488 83
1304.501 88
1304.513 90
1304.526 85
1304.539 78
1304.551 76
1304.564 79
1304.576 81
1304.589 81
1304.602 81
1304.614 81
1304.627 78
1304.639 78
1304.652 78
1304.665 86
1304.677 92
1304.690 88
1304.702 80
1304.715 67
1304.728 57
1304.740 56
1304.753 57
1304.766 53
1304.778 48
1304.791 50
1304.803 58
1304.816 72
1304.829 91
1304.841 120
1304.854 160
1304.866 197
1304.879 236
1304.892 280
1304.904 331
1304.917 381
1304.929 430
1304.942 485
1304.955 535
1304.967 583
1304.980 629
1304.993 659
1305.005 677
1305.018 685
1305.030 669
1305.043 636
1305.056 601
1305.068 564
1305.081 530
1305.093 492
1305.106 455
1305.119 425
1305.131 387
1305.144 343
1305.156 295
1305.169 243
1305.182 186
1305.194 134
1305.207 96
1305.219 68
1305.232 47
1305.245 25
1305.257 13
1305.270 1
1305.283 -2
1305.295 -9
1305.308 -14
1305.320 -20
1305.333 -26
1305.346 -22
1305.358 -14
1305.371 -15
1305.383 -15
1305.396 -19
1305.409 -30
1305.421 -32
1305.434 -22
1305.446 -9
1305.459 8
1305.472 21
1305.484 36
1305.497 52
1305.510 64
1305.522 76
1305.535 82
1305.547 83
1305.560 84
1305.573 93
1305.585 102
1305.598 105
1305.610 106
1305.623 96
1305.636 82
1305.648 63
1305.661 53
1305.674 44
1305.686 35
1305.699 33
1305.711 44
1305.724 55
1305.737 57
1305.749 54
1305.762 57
1305.774 66
1305.787 78
1305.800 93
1305.812 112
1305.825 138
1305.837 160
1305.850 181
1305.863 200
1305.875 216
1305.888 242
1305.901 267
1305.913 291
1305.926 315
1305.938 339
1305.951 356
1305.964 352
1305.976 338
1305.989 322
1306.001 298
1306.014 274
1306.027 255
1306.039 243
1306.052 231
1306.065 218
1306.077 208
1306.090 197
1306.102 177
1306.115 151
1306.128 127
1306.140 109
1306.153 90
1306.165 66
1306.178 49
1306.191 37
1306.203 30
1306.216 28
1306.229 26
1306.241 22
1306.254 23
1306.266 32
1306.279 38
1306.292 48
1306.304 49
1306.317 39
1306.329 27
1306.342 19
1306.355 16
1306.367 15
1306.380 13
1306.393 15
1306.405 23
1306.418 34
1306.430 44
1306.443 58
1306.456 74
1306.468 83
1306.481 86
1306.493 89
1306.506 90
1306.519 97
1306.531 108
1306.544 125
1306.557 146
1306.569 162
1306.582 180
1306.594 198
1306.607 204
1306.620 204
1306.632 200
1306.645 197
1306.658 186
1306.670 160
1306.683 128
1306.695 109
1306.708 106
1306.721 103
1306.733 87
1306.746 67
1306.758 51
1306.771 38
1306.784 33
1306.796 38
1306.809 49
1306.822 61
1306.834 71
1306.847 69
1306.859 69
1306.872 76
1306.885 87
1306.897 107
1306.910 130
1306.922 152
1306.935 173
1306.948 198
1306.960 225
1306.973 248
1306.986 260
1306.998 266
1307.011 273
1307.023 280
1307.036 276
1307.049 270
1307.061 274
1307.074 275
1307.087 269
1307.099 257
1307.112 245
1307.124 240
1307.137 228
1307.150 212
1307.162 195
1307.175 174
1307.188 148
1307.200 114
1307.213 82
1307.225 50
1307.238 35
1307.251 36
1307.263 39
1307.276 35
1307.288 26
1307.301 15
1307.314 8
1307.326 -4
1307.339 -21
1307.352 -37
1307.364 -49
1307.377 -55
1307.389 -52
1307.402 -47
1307.415 -43
1307.427 -38
1307.440 -33
1307.453 -24
1307.465 -8
1307.478 9
1307.490 24
1307.503 31
1307.516 25
1307.528 15
1307.541 -0
1307.554 -12
1307.566 -18
1307.579 -17
1307.591 -12
1307.604 -14
1307.617 -9
1307.629 -3
1307.642 1
1307.654 0
1307.667 7
1307.680 14
1307.692 15
1307.705 14
1307.718 15
1307.730 19
1307.743 27
1307.755 39
1307.768 56
1307.781 75
1307.793 96
1307.806 121
1307.819 146
1307.831 164
1307.844 178
1307.856 182
1307.869 184
1307.882 184
1307.894 183
1307.907 179
1307.920 175
1307.932 170
1307.945 168
1307.957 170
1307.970 175
1307.983 183
1307.995 197
1308.008 212
1308.021 223
1308.033 224
1308.046 218
1308.058 197
1308.071 173
1308.084 148
1308.096 124
1308.109 102
1308.122 85
1308.134 77
1308.147 69
1308.159 65
1308.172 63
1308.185 61
1308.197 51
1308.210 34
1308.223 15
1308.235 1
1308.248 -5
1308.260 -10
1308.273 -17
1308.286 -24
1308.298 -26
1308.311 -21
1308.324 -4
1308.336 21
1308.349 51
1308.361 76
1308.374 93
1308.387 105
1308.399 117
1308.412 125
1308.425 126
1308.437 127
1308.450 131
1308.462 133
1308.475 136
1308.488 140
1308.500 147
1308.513 158
1308.526 163
1308.538 164
1308.551 154
1308.563 139
1308.576 117
1308.589 88
1308.601 65
1308.614 43
1308.627 23
1308.639 7
1308.652 2
1308.664 7
1308.677 22
1308.690 32
1308.702 37
1308.715 41
1308.728 47
1308.740 57
1308.753 67
1308.766 76
1308.778 79
1308.791 80
1308.803 84
1308.816 94
1308.829 105
1308.841 122
1308.854 139
1308.867 151
1308.879 165
1308.892 172
1308.904 168
1308.917 158
1308.930 149
1308.942 140
1308.955 130
1308.968 122
1308.980 111
1308.993 101
1309.005 102
1309.018 109
1309.031 112
1309.043 111
1309.056 98
1309.069 76
1309.081 58
1309.094 41
1309.106 27
1309.119 12
1309.132 2
1309.144 -2
1309.157 8
1309.170 28
1309.182 55
1309.195 84
1309.208 124
1309.220 167
1309.233 209
1309.245 242
1309.258 274
1309.271 294
1309.283 304
1309.296 307
1309.309 306
1309.321 297
1309.334 284
1309.346 265
1309.359 240
1309.372 218
1309.384 192
1309.397 163
1309.410 130
1309.422 94
1309.435 51
1309.448 14
1309.460 -19
1309.473 -49
1309.485 -75
1309.498 -100
1309.511 -112
1309.523 -113
1309.536 -104
1309.549 -91
1309.561 -68
1309.574 -39
1309.586 -3
1309.599 22
1309.612 45
1309.624 66
1309.637 89
1309.650 110
1309.662 128
1309.675 153
1309.688 185
1309.700 219
1309.713 247
1309.725 268
1309.738 295
1309.751 327
1309.763 359
1309.776 384
1309.789 407
1309.801 423
1309.814 434
1309.826 448
1309.839 456
1309.852 456
1309.864 444
1309.877 426
1309.890 404
1309.902 386
1309.915 371
1309.928 361
1309.940 350
1309.953 334
1309.965 315
1309.978 293
1309.991 275
1310.003 253
1310.016 227
1310.029 202
1310.041 181
1310.054 172
1310.067 168
1310.079 159
1310.092 141
1310.104 125
1310.117 111
1310.130 95
1310.142 76
1310.155 54
1310.168 36
1310.180 25
1310.193 19
1310.205 9
1310.218 -6
1310.231 -25
1310.243 -39
1310.256 -44
1310.269 -43
1310.281 -25
1310.294 1
1310.307 33
1310.319 66
1310.332 93
1310.344 113
1310.357 123
1310.370 130
1310.382 135
1310.395 147
1310.408 164
1310.420 181
1310.433 197
1310.446 206
1310.458 202
1310.471 192
1310.483 178
1310.496 157
1310.509 133
1310.521 106
1310.534 78
1310.547 53
1310.559 35
1310.572 18
1310.585 -0
1310.597 -12
1310.610 -18
1310.622 -17
1310.635 -7
1310.648 14
1310.660 36
1310.673 58
1310.686 79
1310.698 97
1310.711 118
1310.724 145
1310.736 176
1310.749 211
1310.761 249
1310.774 289
1310.787 325
1310.799 357
1310.812 387
1310.825 409
1310.837 428
1310.850 437
1310.863 438
1310.875 435
1310.888 430
1310.900 424
1310.913 420
1310.926 417
1310.938 410
1310.951 402
1310.964 391
1310.976 375
1310.989 354
1311.002 327
1311.014 306
1311.027 290
1311.040 267
1311.052 243
1311.065 223
1311.077 212
1311.090 207
1311.103 201
1311.115 191
1311.128 179
1311.141 174
1311.153 171
1311.166 163
1311.179 149
1311.191 128
1311.204 97
1311.216 66
1311.229 36
1311.242 18
1311.254 7
1311.267 -1
1311.280 -14
1311.292 -23
1311.305 -32
1311.318 -37
1311.330 -43
1311.343 -50
1311.356 -59
1311.368 -70
1311.381 -80
1311.393 -82
1311.406 -82
1311.419 -78
1311.431 -70
1311.444 -58
1311.457 -40
1311.469 -30
1311.482 -22
1311.495 -17
1311.507 -11
1311.520 0
1311.532 14
1311.545 23
1311.558 23
1311.570 22
1311.583 27
1311.596 41
1311.608 55
1311.621 70
1311.634 91
1311.646 116
1311.659 139
1311.672 164
1311.684 190
1311.697 214
1311.709 230
1311.722 245
1311.735 250
1311.747 249
1311.760 239
1311.773 219
1311.785 198
1311.798 186
1311.811 168
1311.823 149
1311.836 131
1311.849 109
1311.861 95
1311.874 86
1311.886 85
1311.899 90
1311.912 93
1311.924 93
1311.937 92
1311.950 100
1311.962 110
1311.975 109
1311.988 102
1312.000 109
1312.013 124
1312.026 144
1312.038 164
1312.051 185
1312.063 196
1312.076 207
1312.089 219
1312.101 230
1312.114 232
1312.127 219
1312.139 199
1312.152 172
1312.165 152
1312.177 137
1312.190 119
1312.203 106
1312.215 94
1312.228 80
1312.240 72
1312.253 68
1312.266 61
1312.278 53
1312.291 45
1312.304 34
1312.316 14
1312.329 -19
1312.342 -56
1312.354 -88
1312.367 -102
1312.380 -111
1312.392 -115
1312.405 -110
1312.418 -97
1312.430 -78
1312.443 -58
1312.455 -30
1312.468 2
1312.481 27
1312.493 42
1312.506 52
1312.519 62
1312.531 68
1312.544 70
1312.557 69
1312.569 68
1312.582 69
1312.595 73
1312.607 79
1312.620 87
1312.633 95
1312.645 93
1312.658 91
1312.670 90
1312.683 84
1312.696 73
1312.708 71
1312.721 84
1312.734 97
1312.746 103
1312.759 105
1312.772 113
1312.784 127
1312.797 151
1312.810 177
1312.822 190
1312.835 200
1312.848 211
1312.860 217
1312.873 220
1312.885 218
1312.898 206
1312.911 190
1312.923 176
1312.936 170
1312.949 170
1312.961 177
1312.974 180
1312.987 178
1312.999 174
1313.012 171
1313.025 172
1313.037 184
1313.050 202
1313.063 217
1313.075 216
1313.088 209
1313.100 197
1313.113 178
1313.126 157
1313.138 140
1313.151 121
1313.164 103
1313.176 87
1313.189 71
1313.202 50
1313.214 37
1313.227 24
1313.240 6
1313.252 -13
1313.265 -39
1313.278 -62
1313.290 -75
1313.303 -78
1313.316 -72
1313.328 -51
1313.341 -19
1313.353 16
1313.366 53
1313.379 91
1313.391 124
1313.404 152
1313.417 176
1313.429 191
1313.442 197
1313.455 193
1313.467 195
1313.480 197
1313.493 192
1313.505 175
1313.518 161
1313.531 149
1313.543 138
1313.556 127
1313.569 114
1313.581 95
1313.594 68
1313.606 28
1313.619 -17
1313.632 -63
1313.644 -104
1313.657 -131
1313.670 -137
1313.682 -121
1313.695 -87
1313.708 -40
1313.720 5
1313.733 41
1313.746 72
1313.758 100
1313.771 123
1313.784 152
1313.796 175
1313.809 191
1313.822 207
1313.834 220
1313.847 235
1313.860 249
1313.872 262
1313.885 277
1313.897 296
1313.910 305
1313.923 302
1313.935 291
1313.948 272
1313.961 254
1313.973 234
1313.986 212
1313.999 195
1314.011 178
1314.024 169
1314.037 169
1314.049 173
1314.062 181
1314.075 192
1314.087 197
1314.100 198
1314.113 204
1314.125 215
1314.138 229
1314.151 238
1314.163 236
1314.176 224
1314.189 206
1314.201 192
1314.214 184
1314.226 188
1314.239 198
1314.252 206
1314.264 213
1314.277 204
1314.290 182
1314.302 153
1314.315 123
1314.328 106
1314.340 103
1314.353 101
1314.366 91
1314.378 79
1314.391 67
1314.404 58
1314.416 45
1314.429 27
1314.442 15
1314.454 8
1314.467 -2
1314.480 -4
1314.492 0
1314.505 0
1314.518 -0
1314.530 1
1314.543 1
1314.556 3
1314.568 3
1314.581 8
1314.593 16
1314.606 28
1314.619 31
1314.631 28
1314.644 16
1314.657 -2
1314.669 -12
1314.682 -5
1314.695 13
1314.707 37
1314.720 54
1314.733 69
1314.745 84
1314.758 98
1314.771 106
1314.783 113
1314.796 111
1314.809 109
1314.821 115
1314.834 125
1314.847 132
1314.859 134
1314.872 132
1314.885 129
1314.897 132
1314.910 134
1314.923 127
1314.935 115
1314.948 104
1314.961 95
1314.973 89
1314.986 82
1314.998 79
1315.011 87
1315.024 105
1315.036 132
1315.049 160
1315.062 192
1315.074 214
1315.087 231
1315.100 248
1315.112 264
1315.125 273
1315.138 267
1315.150 252
1315.163 236
1315.176 216
1315.188 205
1315.201 198
1315.214 187
1315.226 170
1315.239 148
1315.252 127
1315.264 103
1315.277 75
1315.290 43
1315.302 17
1315.315 5
1315.328 -0
1315.340 -5
1315.353 -9
1315.366 -10
1315.378 -7
1315.391 -6
1315.404 -6
1315.416 -3
1315.429 1
1315.442 5
1315.454 5
1315.467 8
1315.480 15
1315.492 16
1315.505 11
1315.518 3
1315.530 -7
1315.543 -18
1315.556 -21
1315.568 -20
1315.581 -22
1315.593 -20
1315.606 -23
1315.619 -29
1315.631 -39
1315.644 -51
1315.657 -60
1315.669 -65
1315.682 -68
1315.695 -69
1315.707 -72
1315.720 -78
1315.733 -85
1315.745 -93
1315.758 -96
1315.771 -95
1315.783 -86
1315.796 -72
1315.809 -64
1315.821 -56
1315.834 -46
1315.847 -36
1315.859 -24
1315.872 -20
1315.885 -17
1315.897 -14
1315.910 -14
1315.923 -8
1315.935 6
1315.948 12
1315.961 17
1315.973 18
1315.986 7
1315.999 -10
1316.011 -22
1316.024 -30
1316.037 -27
1316.049 -23
1316.062 -19
1316.075 -11
1316.087 -3
1316.100 4
1316.113 14
1316.125 32
1316.138 50
1316.151 68
1316.163 81
1316.176 87
1316.189 88
1316.201 84
1316.214 76
1316.227 69
1316.239 69
1316.252 68
1316.265 74
1316.277 78
1316.290 82
1316.303 82
1316.315 75
1316.328 65
1316.341 59
1316.353 53
1316.366 49
1316.379 51
1316.391 62
1316.404 70
1316.417 77
1316.429 84
1316.442 90
1316.455 96
1316.467 104
1316.480 113
1316.493 126
1316.505 132
1316.518 132
1316.531 134
1316.543 130
1316.556 120
1316.569 108
1316.581 91
1316.594 77
1316.607 63
1316.619 55
1316.632 47
1316.645 45
1316.657 44
1316.670 46
1316.683 46
1316.695 52
1316.708 66
1316.721 83
1316.733 100
1316.746 116
1316.759 125
1316.771 129
1316.784 134
1316.797 141
1316.809 153
1316.822 162
1316.835 163
1316.847 163
1316.860 165
1316.873 165
1316.885 159
1316.898 156
1316.911 154
1316.923 149
1316.936 137
1316.949 122
1316.961 104
1316.974 84
1316.987 64
1316.999 43
1317.012 20
1317.025 1
1317.037 -12
1317.050 -26
1317.063 -42
1317.075 -47
1317.088 -48
1317.101 -47
1317.113 -44
1317.126 -37
1317.139 -32
1317.151 -30
1317.164 -25
1317.177 -19
1317.189 -8
1317.202 2
1317.215 11
1317.227 32
1317.240 52
1317.253 66
1317.265 85
1317.278 107
1317.291 127
1317.303 145
1317.316 155
1317.329 156
1317.341 149
1317.354 139
1317.367 127
1317.379 112
1317.392 96
1317.405 81
1317.417 70
1317.430 58
1317.443 39
1317.455 15
1317.468 -17
1317.481 -43
1317.493 -60
1317.506 -72
1317.519 -89
1317.531 -105
1317.544 -112
1317.557 -110
1317.569 -105
1317.582 -103
1317.595 -100
1317.607 -96
1317.620 -88
1317.633 -74
1317.645 -50
1317.658 -21
1317.671 4
1317.683 30
1317.696 49
1317.709 64
1317.721 86
1317.734 118
1317.747 157
1317.759 194
1317.772 226
1317.785 248
1317.797 263
1317.810 267
1317.823 260
1317.835 255
1317.848 251
1317.861 253
1317.873 258
1317.886 263
1317.899 269
1317.911 273
1317.924 272
1317.937 267
1317.949 257
1317.962 235
1317.975 208
1317.988 180
1318.000 160
1318.013 140
1318.026 121
1318.038 101
1318.051 85
1318.064 76
1318.076 66
1318.089 59
1318.102 68
1318.114 77
1318.127 85
1318.140 89
1318.152 92
1318.165 91
1318.178 92
1318.190 98
1318.203 115
1318.216 138
1318.228 155
1318.241 173
1318.254 189
1318.266 205
1318.279 217
1318.292 224
1318.304 230
1318.317 232
1318.330 236
1318.342 233
1318.355 236
1318.368 236
1318.380 230
1318.393 222
1318.406 215
1318.418 207
1318.431 196
1318.444 176
1318.456 155
1318.469 142
1318.482 133
1318.494 121
1318.507 113
1318.520 107
1318.532 100
1318.545 97
1318.558 100
1318.571 109
1318.583 121
1318.596 126
1318.609 126
1318.621 126
1318.634 127
1318.647 131
1318.659 137
1318.672 144
1318.685 141
1318.697 138
1318.710 144
1318.723 146
1318.735 144
1318.748 141
1318.761 137
1318.773 137
1318.786 129
1318.799 116
1318.811 109
1318.824 108
1318.837 111
1318.849 115
1318.862 121
1318.875 137
1318.887 157
1318.900 176
1318.913 195
1318.925 213
1318.938 230
1318.951 243
1318.963 262
1318.976 281
1318.989 302
1319.001 313
1319.014 314
1319.027 310
1319.040 298
1319.052 278
1319.065 251
1319.078 230
1319.090 217
1319.103 207
1319.116 200
1319.128 197
1319.141 184
1319.154 169
1319.166 155
1319.179 148
1319.192 139
1319.204 124
1319.217 111
1319.230 103
1319.242 105
1319.255 110
1319.268 116
1319.280 120
1319.293 125
1319.306 129
1319.318 131
1319.331 127
1319.344 127
1319.356 121
1319.369 109
1319.382 87
1319.395 69
1319.407 58
1319.420 52
1319.433 50
1319.445 43
1319.458 39
1319.471 47
1319.483 59
1319.496 74
1319.509 88
1319.521 95
1319.534 104
1319.547 111
1319.559 113
1319.572 116
1319.585 119
1319.597 124
1319.610 131
1319.623 139
1319.635 147
1319.648 149
1319.661 143
1319.673 136
1319.686 129
1319.699 117
1319.712 98
1319.724 80
1319.737 62
1319.750 48
1319.762 40
1319.775 45
1319.788 48
1319.800 51
1319.813 58
1319.826 62
1319.838 78
1319.851 109
1319.864 148
1319.876 193
1319.889 236
1319.902 271
1319.914 304
1319.927 334
1319.940 362
1319.952 393
1319.965 412
1319.978 425
1319.991 434
1320.003 435
1320.016 423
1320.029 402
1320.041 382
1320.054 359
1320.067 330
1320.079 295
1320.092 254
1320.105 218
1320.117 189
1320.130 162
1320.143 131
1320.155 99
1320.168 64
1320.181 31
1320.193 11
1320.206 -8
1320.219 -14
1320.231 -10
1320.244 -0
1320.257 14
1320.270 25
1320.282 33
1320.295 42
1320.308 59
1320.320 81
1320.333 107
1320.346 128
1320.358 152
1320.371 178
1320.384 206
1320.396 229
1320.409 249
1320.422 263
1320.434 271
1320.447 284
1320.460 300
1320.472 310
1320.485 313
1320.498 302
1320.511 275
1320.523 244
1320.536 218
1320.549 191
1320.561 159
1320.574 132
1320.587 106
1320.599 79
1320.612 49
1320.625 19
1320.637 -3
1320.650 -25
1320.663 -44
1320.675 -62
1320.688 -70
1320.701 -71
1320.714 -74
1320.726 -69
1320.739 -53
1320.752 -28
1320.764 -6
1320.777 9
1320.790 20
1320.802 35
1320.815 61
1320.828 90
1320.840 111
1320.853 125
1320.866 135
1320.878 147
1320.891 161
1320.904 178
1320.916 196
1320.929 206
1320.942 211
1320.955 215
1320.967 218
1320.980 216
1320.993 212
1321.005 208
1321.018 197
1321.031 174
1321.043 146
1321.056 125
1321.069 112
1321.081 105
1321.094 99
1321.107 101
1321.119 99
1321.132 91
1321.145 80
1321.158 76
1321.170 83
1321.183 94
1321.196 102
1321.208 108
1321.221 120
1321.234 139
1321.246 158
1321.259 173
1321.272 176
1321.284 178
1321.297 183
1321.310 187
1321.322 192
1321.335 197
1321.348 195
1321.361 190
1321.373 185
1321.386 174
1321.399 151
1321.411 123
1321.424 95
1321.437 81
1321.449 74
1321.462 74
1321.475 80
1321.487 81
1321.500 77
1321.513 80
1321.526 88
1321.538 103
1321.551 119
1321.564 130
1321.576 141
1321.589 159
1321.602 170
1321.614 170
1321.627 155
1321.640 139
1321.652 128
1321.665 126
1321.678 122
1321.690 117
1321.703 110
1321.716 102
1321.729 81
1321.741 58
1321.754 34
1321.767 6
1321.779 -23
1321.792 -48
1321.805 -62
1321.817 -62
1321.830 -56
1321.843 -48
1321.855 -37
1321.868 -33
1321.881 -31
1321.894 -27
1321.906 -18
1321.919 -6
1321.932 7
1321.944 22
1321.957 41
1321.970 53
1321.982 55
1321.995 53
1322.008 52
1322.020 65
1322.033 85
1322.046 104
1322.059 119
1322.071 135
1322.084 150
1322.097 164
1322.109 169
1322.122 179
1322.135 194
1322.147 203
1322.160 206
1322.173 201
1322.185 184
1322.198 156
1322.211 129
1322.224 103
1322.236 80
1322.249 55
1322.262 33
1322.274 24
1322.287 24
1322.300 31
1322.312 39
1322.325 42
1322.338 37
1322.350 24
1322.363 12
1322.376 4
1322.389 -0
1322.401 6
1322.414 14
1322.427 16
1322.439 22
1322.452 31
1322.465 46
1322.477 57
1322.490 51
1322.503 44
1322.515 43
1322.528 38
1322.541 36
1322.554 34
1322.566 32
1322.579 38
1322.592 55
1322.604 71
1322.617 82
1322.630 91
1322.642 106
1322.655 130
1322.668 157
1322.681 179
1322.693 195
1322.706 207
1322.719 210
1322.731 205
1322.744 199
1322.757 194
1322.769 194
1322.782 195
1322.795 193
1322.807 193
1322.820 194
1322.833 191
1322.846 183
1322.858 166
1322.871 145
1322.884 141
1322.896 151
1322.909 163
1322.922 182
1322.934 206
1322.947 229
1322.960 247
1322.973 264
1322.985 272
1322.998 282
1323.011 298
1323.023 316
1323.036 328
1323.049 333
1323.061 324
1323.074 311
1323.087 289
1323.099 258
1323.112 227
1323.125 205
1323.138 189
1323.150 170
1323.163 151
1323.176 130
1323.188 104
1323.201 70
1323.214 41
1323.226 9
1323.239 -18
1323.252 -38
1323.265 -49
1323.277 -51
1323.290 -55
1323.303 -59
1323.315 -55
1323.328 -54
1323.341 -48
1323.353 -42
1323.366 -45
1323.379 -53
1323.392 -61
1323.404 -71
1323.417 -78
1323.430 -75
1323.442 -70
1323.455 -63
1323.468 -58
1323.480 -52
1323.493 -40
1323.506 -20
1323.519 -1
1323.531 15
1323.544 30
1323.557 34
1323.569 30
1323.582 21
1323.595 13
1323.607 5
1323.620 5
1323.633 3
1323.646 0
1323.658 -3
1323.671 -13
1323.684 -21
1323.696 -28
1323.709 -37
1323.722 -49
1323.734 -65
1323.747 -74
1323.760 -78
1323.773 -76
1323.785 -69
1323.798 -51
1323.811 -26
1323.823 -8
1323.836 8
1323.849 32
1323.861 57
1323.874 84
1323.887 109
1323.900 134
1323.912 161
1323.925 186
1323.938 204
1323.950 221
1323.963 241
1323.976 270
1323.988 299
1324.001 311
1324.014 316
1324.027 314
1324.039 311
1324.052 304
1324.065 298
1324.077 292
1324.090 286
1324.103 278
1324.115 274
1324.128 273
1324.141 263
1324.154 246
1324.166 230
1324.179 217
1324.192 207
1324.204 193
1324.217 179
1324.230 163
1324.242 147
1324.255 137
1324.268 133
1324.281 129
1324.293 120
1324.306 112
1324.319 111
1324.331 116
1324.344 122
1324.357 123
1324.370 115
1324.382 98
1324.395 87
1324.408 80
1324.420 81
1324.433 85
1324.446 92
1324.458 103
1324.471 120
1324.484 141
1324.497 163
1324.509 176
1324.522 175
1324.535 166
1324.547 160
1324.560 157
1324.573 158
1324.585 156
1324.598 148
1324.611 134
1324.624 119
1324.636 113
1324.649 109
1324.662 105
1324.674 105
1324.687 116
1324.700 133
1324.713 146
1324.725 153
1324.738 158
1324.751 154
1324.763 149
1324.776 142
1324.789 137
1324.801 141
1324.814 152
1324.827 171
1324.840 191
1324.852 204
1324.865 214
1324.878 220
1324.890 218
1324.903 217
1324.916 216
1324.929 215
1324.941 211
1324.954 202
1324.967 198
1324.979 200
1324.992 213
1325.005 241
1325.017 278
1325.030 307
1325.043 329
1325.056 348
1325.068 363
1325.081 363
1325.094 348
1325.106 325
1325.119 301
1325.132 269
1325.145 248
1325.157 233
1325.170 231
1325.183 238
1325.195 237
1325.208 234
1325.221 228
1325.233 219
1325.246 207
1325.259 198
1325.272 189
1325.284 177
1325.297 160
1325.310 146
1325.322 137
1325.335 138
1325.348 153
1325.361 169
1325.373 190
1325.386 207
1325.399 212
1325.411 207
1325.424 191
1325.437 165
1325.450 136
1325.462 100
1325.475 71
1325.488 49
1325.500 39
1325.513 37
1325.526 43
1325.538 46
1325.551 52
1325.564 53
1325.577 54
1325.589 62
1325.602 73
1325.615 80
1325.627 84
1325.640 89
1325.653 83
1325.666 69
1325.678 54
1325.691 39
1325.704 20
1325.716 3
1325.729 -8
1325.742 -8
1325.755 4
1325.767 19
1325.780 32
1325.793 45
1325.805 63
1325.818 84
1325.831 111
1325.843 148
1325.856 197
1325.869 253
1325.882 322
1325.894 398
1325.907 478
1325.920 561
1325.932 648
1325.945 735
1325.958 826
1325.971 915
1325.983 993
1325.996 1055
1326.009 1093
1326.021 1114
1326.034 1107
1326.047 1088
1326.060 1064
1326.072 1029
1326.085 985
1326.098 939
1326.110 894
1326.123 847
1326.136 800
1326.149 744
1326.161 682
1326.174 620
1326.187 561
1326.199 503
1326.212 453
1326.225 413
1326.238 376
1326.250 347
1326.263 330
1326.276 312
1326.288 291
1326.301 271
1326.314 257
1326.327 253
1326.339 253
1326.352 249
1326.365 242
1326.377 224
1326.390 200
1326.403 174
1326.416 143
1326.428 119
1326.441 100
1326.454 85
1326.466 71
1326.479 54
1326.492 36
1326.505 16
1326.517 2
1326.530 -16
1326.543 -33
1326.555 -49
1326.568 -57
1326.581 -54
1326.594 -45
1326.606 -25
1326.619 4
1326.632 37
1326.644 67
1326.657 89
1326.670 110
1326.683 129
1326.695 154
1326.708 183
1326.721 210
1326.733 234
1326.746 260
1326.759 278
1326.772 293
1326.784 312
1326.797 326
1326.810 340
1326.822 364
1326.835 387
1326.848 401
1326.861 421
1326.873 441
1326.886 467
1326.899 507
1326.911 552
1326.924 598
1326.937 645
1326.950 699
1326.962 756
1326.975 811
1326.988 866
1327.000 905
1327.013 930
1327.026 936
1327.039 922
1327.051 897
1327.064 861
1327.077 825
1327.089 780
1327.102 724
1327.115 659
1327.128 587
1327.140 507
1327.153 436
1327.166 372
1327.178 308
1327.191 255
1327.204 212
1327.217 170
1327.229 136
1327.242 114
1327.255 97
1327.267 91
1327.280 88
1327.293 73
1327.306 49
1327.318 27
1327.331 14
1327.344 12
1327.356 15
1327.369 16
1327.382 15
1327.395 19
1327.407 18
1327.420 13
1327.433 14
1327.445 19
1327.458 31
1327.471 39
1327.484 43
1327.496 42
1327.509 47
1327.522 61
1327.535 82
1327.547 97
1327.560 105
1327.573 109
1327.585 107
1327.598 101
1327.611 95
1327.624 94
1327.636 92
1327.649 83
1327.662 63
1327.674 42
1327.687 33
1327.700 35
1327.713 50
1327.725 68
1327.738 85
1327.751 93
1327.763 107
1327.776 125
1327.789 143
1327.802 160
1327.814 177
1327.827 196
1327.840 212
1327.853 228
1327.865 247
1327.878 270
1327.891 294
1327.903 314
1327.916 335
1327.929 354
1327.942 370
1327.954 384
1327.967 398
1327.980 401
1327.992 402
1328.005 399
1328.018 392
1328.031 385
1328.043 377
1328.056 370
1328.069 357
1328.081 338
1328.094 316
1328.107 285
1328.120 248
1328.132 207
1328.145 170
1328.158 139
1328.171 108
1328.183 76
1328.196 52
1328.209 37
1328.221 29
1328.234 29
1328.247 29
1328.260 28
1328.272 26
1328.285 30
1328.298 42
1328.310 57
1328.323 75
1328.336 91
1328.349 101
1328.361 104
1328.374 110
1328.387 119
1328.400 132
1328.412 147
1328.425 162
1328.438 171
1328.450 166
1328.463 159
1328.476 146
1328.489 124
1328.501 99
1328.514 76
1328.527 60
1328.539 52
1328.552 44
1328.565 40
1328.578 40
1328.590 37
1328.603 31
1328.616 23
1328.629 18
1328.641 16
1328.654 17
1328.667 24
1328.679 38
1328.692 54
1328.705 60
1328.718 54
1328.730 45
1328.743 45
1328.756 45
1328.769 52
1328.781 63
1328.794 84
1328.807 110
1328.819 120
1328.832 121
1328.845 115
1328.858 108
1328.870 108
1328.883 123
1328.896 150
1328.908 184
1328.921 218
1328.934 248
1328.947 274
1328.959 296
1328.972 308
1328.985 312
1328.998 320
1329.010 334
1329.023 345
1329.036 356
1329.048 360
1329.061 353
1329.074 329
1329.087 293
1329.099 256
1329.112 227
1329.125 203
1329.138 179
1329.150 160
1329.163 143
1329.176 125
1329.188 98
1329.201 52
1329.214 5
1329.227 -30
1329.239 -50
1329.252 -62
1329.265 -65
1329.278 -73
1329.290 -81
1329.303 -91
1329.316 -103
1329.328 -121
1329.341 -132
1329.354 -130
1329.367 -110
1329.379 -78
1329.392 -47
1329.405 -23
1329.418 -8
1329.430 -1
1329.443 4
1329.456 8
1329.468 21
1329.481 44
1329.494 71
1329.507 94
1329.519 112
1329.532 119
1329.545 123
1329.558 122
1329.570 122
1329.583 122
1329.596 135
1329.608 157
1329.621 171
1329.634 180
1329.647 186
1329.659 184
1329.672 180
1329.685 181
1329.698 175
1329.710 169
1329.723 172
1329.736 175
1329.748 176
1329.761 173
1329.774 161
1329.787 149
1329.799 138
1329.812 132
1329.825 132
1329.838 135
1329.850 138
1329.863 135
1329.876 134
1329.888 135
1329.901 142
1329.914 155
1329.927 173
1329.939 195
1329.952 218
1329.965 241
1329.978 260
1329.990 264
1330.003 258
1330.016 245
1330.029 232
1330.041 220
1330.054 205
1330.067 186
1330.079 161
1330.092 140
1330.105 128
1330.118 121
1330.130 128
1330.143 141
1330.156 145
1330.169 145
1330.181 147
1330.194 149
1330.207 153
1330.219 159
1330.232 168
1330.245 187
1330.258 217
1330.270 242
1330.283 268
1330.296 290
1330.309 305
1330.321 315
1330.334 319
1330.347 315
1330.360 293
1330.372 261
1330.385 234
1330.398 211
1330.410 200
1330.423 184
1330.436 165
1330.449 148
1330.461 142
1330.474 140
1330.487 137
1330.500 138
1330.512 147
1330.525 152
1330.538 144
1330.551 135
1330.563 133
1330.576 135
1330.589 139
1330.601 148
1330.614 159
1330.627 166
1330.640 170
1330.652 166
1330.665 155
1330.678 138
1330.691 117
1330.703 95
1330.716 73
1330.729 45
1330.742 10
1330.754 -16
1330.767 -28
1330.780 -27
1330.792 -15
1330.805 -1
1330.818 20
1330.831 40
1330.843 56
1330.856 72
1330.869 94
1330.882 123
1330.894 147
1330.907 161
1330.920 171
1330.933 188
1330.945 208
1330.958 227
1330.971 241
1330.983 255
1330.996 261
1331.009 265
1331.022 265
1331.034 256
1331.047 242
1331.060 229
1331.073 209
1331.085 186
1331.098 161
1331.111 131
1331.124 102
1331.136 86
1331.149 77
1331.162 71
1331.175 64
1331.187 46
1331.200 21
1331.213 -12
1331.225 -41
1331.238 -60
1331.251 -75
1331.264 -94
1331.276 -114
1331.289 -127
1331.302 -125
1331.315 -116
1331.327 -107
1331.340 -99
1331.353 -91
1331.366 -81
1331.378 -72
1331.391 -69
1331.404 -69
1331.417 -63
1331.429 -55
1331.442 -49
1331.455 -43
1331.467 -37
1331.480 -31
1331.493 -22
1331.506 -12
1331.518 -5
1331.531 -6
1331.544 -8
1331.557 -13
1331.569 -26
1331.582 -38
1331.595 -45
1331.608 -52
1331.620 -62
1331.633 -77
1331.646 -91
1331.659 -90
1331.671 -77
1331.684 -66
1331.697 -63
1331.709 -68
1331.722 -79
1331.735 -91
1331.748 -96
1331.760 -95
1331.773 -96
1331.786 -83
1331.799 -63
1331.811 -42
1331.824 -13
1331.837 15
1331.850 38
1331.862 63
1331.875 83
1331.888 96
1331.901 108
1331.913 120
1331.926 126
1331.939 128
1331.952 126
1331.964 124
1331.977 119
1331.990 107
1332.002 102
1332.015 103
1332.028 112
1332.041 118
1332.053 122
1332.066 119
1332.079 120
1332.092 122
1332.104 126
1332.117 129
1332.130 126
1332.143 121
1332.155 119
1332.168 131
1332.181 148
1332.194 175
1332.206 211
1332.219 247
1332.232 272
1332.245 291
1332.257 299
1332.270 304
1332.283 305
1332.296 294
1332.308 275
1332.321 253
1332.334 228
1332.346 201
1332.359 179
1332.372 164
1332.385 158
1332.397 151
1332.410 139
1332.423 127
1332.436 123
1332.448 121
1332.461 117
1332.474 112
1332.487 104
1332.499 94
1332.512 93
1332.525 107
1332.538 133
1332.550 160
1332.563 181
1332.576 205
1332.589 230
1332.601 244
1332.614 244
1332.627 244
1332.640 240
1332.652 240
1332.665 237
1332.678 222
1332.691 204
1332.703 187
1332.716 174
1332.729 174
1332.742 189
1332.754 209
1332.767 238
1332.780 280
1332.792 337
1332.805 424
1332.818 546
1332.831 712
1332.843 915
1332.856 1164
1332.869 1439
1332.882 1726
1332.894 2022
1332.907 2312
1332.920 2597
1332.933 2864
1332.945 3100
1332.958 3315
1332.971 3502
1332.984 3647
1332.996 3749
1333.009 3808
1333.022 3821
1333.035 3787
1333.047 3694
1333.060 3539
1333.073 3340
1333.086 3117
1333.098 2877
1333.111 2627
1333.124 2362
1333.137 2084
1333.149 1810
1333.162 1549
1333.175 1312
1333.188 1114
1333.200 958
1333.213 832
1333.226 726
1333.239 646
1333.251 572
1333.264 508
1333.277 462
1333.290 429
1333.302 406
1333.315 374
1333.328 341
1333.341 312
1333.353 283
1333.366 253
1333.379 228
1333.392 207
1333.404 182
1333.417 151
1333.430 118
1333.442 94
1333.455 81
1333.468 82
1333.481 89
1333.493 92
1333.506 91
1333.519 84
1333.532 78
1333.544 81
1333.557 91
1333.570 105
1333.583 120
1333.595 128
1333.608 137
1333.621 148
1333.634 161
1333.646 177
1333.659 185
1333.672 180
1333.685 159
1333.697 133
1333.710 115
1333.723 106
1333.736 109
1333.748 113
1333.761 128
1333.774 154
1333.787 193
1333.799 258
1333.812 358
1333.825 491
1333.838 646
1333.850 824
1333.863 1019
1333.876 1218
1333.889 1437
1333.901 1661
1333.914 1882
1333.927 2091
1333.940 2277
1333.952 2446
1333.965 2591
1333.978 2703
1333.991 2777
1334.003 2811
1334.016 2810
1334.029 2762
1334.042 2664
1334.054 2520
1334.067 2347
1334.080 2163
1334.093 1973
1334.105 1785
1334.118 1591
1334.131 1392
1334.144 1208
1334.156 1040
1334.169 889
1334.182 765
1334.195 665
1334.207 587
1334.220 529
1334.233 487
1334.246 455
1334.258 439
1334.271 439
1334.284 432
1334.297 412
1334.309 387
1334.322 370
1334.335 364
1334.348 358
1334.360 337
1334.373 303
1334.386 262
1334.399 221
1334.411 175
1334.424 128
1334.437 87
1334.450 62
1334.462 55
1334.475 60
1334.488 73
1334.501 72
1334.513 65
1334.526 56
1334.539 46
1334.552 36
1334.564 34
1334.577 37
1334.590 43
1334.603 53
1334.615 64
1334.628 71
1334.641 75
1334.654 79
1334.666 85
1334.679 90
1334.692 95
1334.705 106
1334.717 120
1334.730 132
1334.743 143
1334.756 154
1334.769 176
1334.781 214
1334.794 258
1334.807 308
1334.820 370
1334.832 433
1334.845 495
1334.858 550
1334.871 603
1334.883 659
1334.896 729
1334.909 811
1334.922 905
1334.934 999
1334.947 1087
1334.960 1157
1334.973 1206
1334.985 1240
1334.998 1260
1335.011 1269
1335.024 1267
1335.036 1245
1335.049 1207
1335.062 1158
1335.075 1102
1335.087 1047
1335.100 1004
1335.113 968
1335.126 937
1335.138 898
1335.151 863
1335.164 828
1335.177 788
1335.189 743
1335.202 701
1335.215 665
1335.228 638
1335.240 621
1335.253 623
1335.266 636
1335.279 655
1335.291 676
1335.304 686
1335.317 681
1335.330 670
1335.342 649
1335.355 620
1335.368 583
1335.381 540
1335.393 494
1335.406 439
1335.419 383
1335.432 340
1335.445 313
1335.457 295
1335.470 279
1335.483 272
1335.496 261
1335.508 246
1335.521 226
1335.534 204
1335.547 180
1335.559 157
1335.572 142
1335.585 139
1335.598 144
1335.610 144
1335.623 140
1335.636 136
1335.649 134
1335.661 129
1335.674 131
1335.687 133
1335.700 134
1335.712 133
1335.725 131
1335.738 126
1335.751 120
1335.763 116
1335.776 117
1335.789 121
1335.802 131
1335.814 146
1335.827 167
1335.840 189
1335.853 208
1335.866 237
1335.878 273
1335.891 308
1335.904 344
1335.917 376
1335.929 403
1335.942 440
1335.955 478
1335.968 505
1335.980 518
1335.993 527
1336.006 532
1336.019 533
1336.031 532
1336.044 520
1336.057 514
1336.070 500
1336.082 477
1336.095 460
1336.108 452
1336.121 447
1336.133 440
1336.146 426
1336.159 411
1336.172 402
1336.184 401
1336.197 398
1336.210 390
1336.223 384
1336.236 381
1336.248 384
1336.261 382
1336.274 369
1336.287 362
1336.299 354
1336.312 343
1336.325 336
1336.338 319
1336.350 305
1336.363 297
1336.376 290
1336.389 282
1336.401 274
1336.414 258
1336.427 232
1336.440 210
1336.452 195
1336.465 188
1336.478 198
1336.491 217
1336.504 240
1336.516 262
1336.529 284
1336.542 305
1336.555 317
1336.567 319
1336.580 310
1336.593 297
1336.606 287
1336.618 278
1336.631 269
1336.644 255
1336.657 236
1336.669 219
1336.682 197
1336.695 176
1336.708 158
1336.720 141
1336.733 129
1336.746 110
1336.759 87
1336.772 57
1336.784 20
1336.797 -16
1336.810 -35
1336.823 -29
1336.835 -0
1336.848 42
1336.861 87
1336.874 131
1336.886 172
1336.899 208
1336.912 237
1336.925 261
1336.937 278
1336.950 305
1336.963 335
1336.976 363
1336.988 386
1337.001 410
1337.014 429
1337.027 440
1337.040 438
1337.052 432
1337.065 423
1337.078 408
1337.091 394
1337.103 376
1337.116 360
1337.129 347
1337.142 335
1337.154 320
1337.167 312
1337.180 311
1337.193 319
1337.205 335
1337.218 352
1337.231 355
1337.244 343
1337.257 329
1337.269 324
1337.282 321
1337.295 316
1337.308 311
1337.320 303
1337.333 294
1337.346 282
1337.359 268
1337.371 250
1337.384 241
1337.397 230
1337.410 221
1337.423 211
1337.435 211
1337.448 213
1337.461 214
1337.474 215
1337.486 213
1337.499 211
1337.512 202
1337.525 186
1337.537 166
1337.550 142
1337.563 122
1337.576 108
1337.588 97
1337.601 86
1337.614 69
1337.627 50
1337.640 34
1337.652 23
1337.665 14
1337.678 1
1337.691 -16
1337.703 -27
1337.716 -32
1337.729 -18
1337.742 7
1337.754 35
1337.767 66
1337.780 95
1337.793 127
1337.806 158
1337.818 189
1337.831 216
1337.844 237
1337.857 252
1337.869 260
1337.882 257
1337.895 246
1337.908 236
1337.920 233
1337.933 228
1337.946 225
1337.959 221
1337.971 214
1337.984 199
1337.997 178
1338.010 155
1338.023 136
1338.035 120
1338.048 110
1338.061 100
1338.074 95
1338.086 102
1338.099 115
1338.112 127
1338.125 127
1338.137 121
1338.150 112
1338.163 109
1338.176 106
1338.189 102
1338.201 100
1338.214 99
1338.227 94
1338.240 87
1338.252 78
1338.265 68
1338.278 61
1338.291 61
1338.303 69
1338.316 71
1338.329 74
1338.342 73
1338.355 66
1338.367 58
1338.380 56
1338.393 54
1338.406 59
1338.418 64
1338.431 71
1338.444 84
1338.457 96
1338.470 106
1338.482 112
1338.495 112
1338.508 115
1338.521 123
1338.533 126
1338.546 129
1338.559 130
1338.572 133
1338.584 134
1338.597 134
1338.610 131
1338.623 130
1338.636 124
1338.648 116
1338.661 111
1338.674 106
1338.687 91
1338.699 63
1338.712 32
1338.725 1
1338.738 -21
1338.750 -27
1338.763 -20
1338.776 -5
1338.789 16
1338.802 38
1338.814 70
1338.827 107
1338.840 138
1338.853 161
1338.865 185
1338.878 203
1338.891 218
1338.904 228
1338.917 237
1338.929 249
1338.942 263
1338.955 273
1338.968 275
1338.980 276
1338.993 273
1339.006 267
1339.019 258
1339.032 245
1339.044 229
1339.057 205
1339.070 178
1339.083 158
1339.095 142
1339.108 130
1339.121 125
1339.134 135
1339.146 146
1339.159 153
1339.172 153
1339.185 148
1339.198 129
1339.210 106
1339.223 80
1339.236 60
1339.249 47
1339.261 26
1339.274 12
1339.287 12
1339.300 17
1339.313 24
1339.325 29
1339.338 33
1339.351 37
1339.364 45
1339.376 56
1339.389 67
1339.402 81
1339.415 102
1339.428 130
1339.440 152
1339.453 171
1339.466 181
1339.479 185
1339.491 188
1339.504 191
1339.517 193
1339.530 184
1339.542 161
1339.555 130
1339.568 103
1339.581 87
1339.594 82
1339.606 76
1339.619 62
1339.632 41
1339.645 20
1339.657 16
1339.670 23
1339.683 29
1339.696 39
1339.709 44
1339.721 55
1339.734 67
1339.747 83
1339.760 104
1339.772 127
1339.785 158
1339.798 194
1339.811 222
1339.824 240
1339.836 255
1339.849 261
1339.862 266
1339.875 262
1339.887 254
1339.900 254
1339.913 256
1339.926 257
1339.939 261
1339.951 266
1339.964 264
1339.977 257
1339.990 243
1340.002 232
1340.015 230
1340.028 232
1340.041 241
1340.054 247
1340.066 248
1340.079 244
1340.092 231
1340.105 219
1340.117 207
1340.130 197
1340.143 192
1340.156 188
1340.169 187
1340.181 176
1340.194 154
1340.207 127
1340.220 102
1340.232 79
1340.245 61
1340.258 39
1340.271 23
1340.284 16
1340.296 8
1340.309 -4
1340.322 -20
1340.335 -35
1340.348 -48
1340.360 -52
1340.373 -49
1340.386 -37
1340.399 -25
1340.411 -17
1340.424 -13
1340.437 -16
1340.450 -17
1340.463 -14
1340.475 -4
1340.488 15
1340.501 44
1340.514 74
1340.526 100
1340.539 123
1340.552 139
1340.565 144
1340.578 146
1340.590 148
1340.603 155
1340.616 165
1340.629 171
1340.641 172
1340.654 172
1340.667 179
1340.680 183
1340.693 176
1340.705 161
1340.718 140
1340.731 111
1340.744 85
1340.757 64
1340.769 38
1340.782 11
1340.795 -17
1340.808 -45
1340.820 -68
1340.833 -79
1340.846 -83
1340.859 -73
1340.872 -53
1340.884 -34
1340.897 -22
1340.910 -20
1340.923 -16
1340.935 -11
1340.948 -4
1340.961 4
1340.974 17
1340.987 30
1340.999 43
1341.012 54
1341.025 65
1341.038 82
1341.051 110
1341.063 133
1341.076 149
1341.089 157
1341.102 164
1341.114 162
1341.127 164
1341.140 170
1341.153 179
1341.166 190
1341.178 203
1341.191 213
1341.204 223
1341.217 237
1341.229 257
1341.242 279
1341.255 289
1341.268 283
1341.281 274
1341.293 263
1341.306 249
1341.319 226
1341.332 199
1341.345 172
1341.357 146
1341.370 119
1341.383 102
1341.396 90
1341.408 83
1341.421 83
1341.434 85
1341.447 81
1341.460 70
1341.472 58
1341.485 47
1341.498 39
1341.511 40
1341.524 42
1341.536 44
1341.549 41
1341.562 40
1341.575 40
1341.587 44
1341.600 47
1341.613 47
1341.626 40
1341.639 32
1341.651 32
1341.664 35
1341.677 27
1341.690 18
1341.703 18
1341.715 29
1341.728 45
1341.741 57
1341.754 64
1341.766 72
1341.779 79
1341.792 85
1341.805 98
1341.818 111
1341.830 120
1341.843 131
1341.856 150
1341.869 171
1341.882 198
1341.894 220
1341.907 234
1341.920 246
1341.933 254
1341.945 259
1341.958 262
1341.971 265
1341.984 267
1341.997 270
1342.009 271
1342.022 270
1342.035 264
1342.048 248
1342.061 227
1342.073 215
1342.086 209
1342.099 196
1342.112 183
1342.125 173
1342.137 166
1342.150 162
1342.163 161
1342.176 161
1342.188 162
1342.201 159
1342.214 159
1342.227 165
1342.240 176
1342.252 188
1342.265 196
1342.278 194
1342.291 184
1342.304 172
1342.316 160
1342.329 151
1342.342 144
1342.355 133
1342.368 126
1342.380 117
1342.393 109
1342.406 96
1342.419 84
1342.431 68
1342.444 47
1342.457 33
1342.470 28
1342.483 24
1342.495 22
1342.508 24
1342.521 31
1342.534 42
1342.547 53
1342.559 60
1342.572 63
1342.585 69
1342.598 75
1342.611 82
1342.623 92
1342.636 98
1342.649 93
1342.662 85
1342.674 78
1342.687 85
1342.700 95
1342.713 98
1342.726 104
1342.738 113
1342.751 130
1342.764 142
1342.777 154
1342.790 159
1342.802 163
1342.815 163
1342.828 168
1342.841 185
1342.854 206
1342.866 219
1342.879 232
1342.892 248
1342.905 264
1342.918 267
1342.930 262
1342.943 253
1342.956 241
1342.969 234
1342.981 228
1342.994 219
1343.007 206
1343.020 184
1343.033 161
1343.045 153
1343.058 158
1343.071 170
1343.084 177
1343.097 177
1343.109 177
1343.122 169
1343.135 156
1343.148 134
1343.161 116
1343.173 97
1343.186 83
1343.199 77
1343.212 71
1343.225 59
1343.237 41
1343.250 15
1343.263 -7
1343.276 -26
1343.289 -36
1343.301 -44
1343.314 -48
1343.327 -44
1343.340 -30
1343.353 -6
1343.365 12
1343.378 22
1343.391 35
1343.404 46
1343.416 63
1343.429 86
1343.442 103
1343.455 112
1343.468 111
1343.480 107
1343.493 98
1343.506 83
1343.519 62
1343.532 40
1343.544 22
1343.557 1
1343.570 -19
1343.583 -32
1343.596 -48
1343.608 -63
1343.621 -73
1343.634 -79
1343.647 -76
1343.660 -73
1343.672 -68
1343.685 -63
1343.698 -48
1343.711 -25
1343.724 -5
1343.736 13
1343.749 22
1343.762 34
1343.775 43
1343.788 45
1343.800 47
1343.813 49
1343.826 44
1343.839 36
1343.852 29
1343.864 17
1343.877 0
1343.890 -9
1343.903 -15
1343.916 -20
1343.928 -27
1343.941 -30
1343.954 -24
1343.967 -9
1343.980 1
1343.992 5
1344.005 10
1344.018 15
1344.031 22
1344.043 30
1344.056 40
1344.069 53
1344.082 66
1344.095 76
1344.107 86
1344.120 97
1344.133 106
1344.146 120
1344.159 132
1344.171 145
1344.184 150
1344.197 143
1344.210 128
1344.223 115
1344.235 105
1344.248 92
1344.261 90
1344.274 97
1344.287 99
1344.299 99
1344.312 101
1344.325 105
1344.338 102
1344.351 101
1344.363 103
1344.376 103
1344.389 105
1344.402 115
1344.415 134
1344.427 144
1344.440 142
1344.453 139
1344.466 144
1344.479 154
1344.491 160
1344.504 163
1344.517 164
1344.530 164
1344.543 162
1344.555 148
1344.568 120
1344.581 86
1344.594 49
1344.607 14
1344.619 -15
1344.632 -35
1344.645 -47
1344.658 -55
1344.671 -66
1344.683 -76
1344.696 -86
1344.709 -94
1344.722 -96
1344.735 -94
1344.747 -89
1344.760 -76
1344.773 -51
1344.786 -15
1344.799 16
1344.811 36
1344.824 61
1344.837 97
1344.850 135
1344.863 166
1344.875 183
1344.888 194
1344.901 200
1344.914 204
1344.927 207
1344.939 206
1344.952 204
1344.965 198
1344.978 195
1344.991 200
1345.003 206
1345.016 205
1345.029 198
1345.042 192
1345.055 182
1345.068 174
1345.080 167
1345.093 161
1345.106 148
1345.119 132
1345.132 121
1345.144 114
1345.157 105
1345.170 95
1345.183 85
1345.196 81
1345.208 76
1345.221 74
1345.234 71
1345.247 68
1345.260 64
1345.272 65
1345.285 66
1345.298 71
1345.311 75
1345.324 82
1345.336 86
1345.349 88
1345.362 90
1345.375 84
1345.388 76
1345.400 71
1345.413 74
1345.426 86
1345.439 98
1345.452 110
1345.464 118
1345.477 121
1345.490 115
1345.503 113
1345.516 114
1345.528 111
1345.541 112
1345.554 112
1345.567 111
1345.580 106
1345.592 98
1345.605 90
1345.618 83
1345.631 79
1345.644 69
1345.656 53
1345.669 38
1345.682 30
1345.695 26
1345.708 26
1345.721 19
1345.733 13
1345.746 7
1345.759 -1
1345.772 1
1345.785 12
1345.797 30
1345.810 49
1345.823 66
1345.836 74
1345.849 79
1345.861 79
1345.874 78
1345.887 78
1345.900 79
1345.913 78
1345.925 77
1345.938 69
1345.951 59
1345.964 53
1345.977 51
1345.989 51
1346.002 57
1346.015 61
1346.028 61
1346.041 65
1346.053 72
1346.066 81
1346.079 86
1346.092 74
1346.105 51
1346.118 32
1346.130 15
1346.143 1
1346.156 -2
1346.169 -1
1346.182 -1
1346.194 -5
1346.207 -10
1346.220 -22
1346.233 -37
1346.246 -53
1346.258 -65
1346.271 -81
1346.284 -98
1346.297 -110
1346.310 -111
1346.322 -104
1346.335 -93
1346.348 -80
1346.361 -68
1346.374 -59
1346.386 -47
1346.399 -35
1346.412 -25
1346.425 -15
1346.438 -5
1346.451 4
1346.463 14
1346.476 18
1346.489 19
1346.502 23
1346.515 37
1346.527 60
1346.540 91
1346.553 123
1346.566 157
1346.579 183
1346.591 204
1346.604 209
1346.617 206
1346.630 193
1346.643 171
1346.655 145
1346.668 129
1346.681 126
1346.694 124
1346.707 113
1346.720 95
1346.732 80
1346.745 67
1346.758 56
1346.771 42
1346.784 29
1346.796 17
1346.809 11
1346.822 4
1346.835 -1
1346.848 -1
1346.860 -7
1346.873 -13
1346.886 -8
1346.899 7
1346.912 24
1346.925 49
1346.937 71
1346.950 86
1346.963 97
1346.976 106
1346.989 113
1347.001 123
1347.014 126
1347.027 139
1347.040 162
1347.053 191
1347.065 226
1347.078 255
1347.091 283
1347.104 306
1347.117 320
1347.130 323
1347.142 315
1347.155 301
1347.168 286
1347.181 262
1347.194 235
1347.206 200
1347.219 164
1347.232 122
1347.245 73
1347.258 26
1347.270 -17
1347.283 -54
1347.296 -85
1347.309 -112
1347.322 -143
1347.335 -164
1347.347 -171
1347.360 -172
1347.373 -167
1347.386 -157
1347.399 -143
1347.411 -113
1347.424 -80
1347.437 -42
1347.450 -6
1347.463 23
1347.475 43
1347.488 50
1347.501 55
1347.514 59
1347.527 56
1347.540 42
1347.552 23
1347.565 4
1347.578 -7
1347.591 -20
1347.604 -31
1347.616 -44
1347.629 -50
1347.642 -52
1347.655 -55
1347.668 -61
1347.680 -69
1347.693 -73
1347.706 -70
1347.719 -58
1347.732 -36
1347.745 -9
1347.757 23
1347.770 55
1347.783 84
1347.796 108
1347.809 137
1347.821 169
1347.834 194
1347.847 218
1347.860 235
1347.873 251
1347.886 264
1347.898 271
1347.911 278
1347.924 289
1347.937 301
1347.950 316
1347.962 338
1347.975 352
1347.988 364
1348.001 367
1348.014 371
1348.027 368
1348.039 357
1348.052 342
1348.065 323
1348.078 307
1348.091 292
1348.103 278
1348.116 262
1348.129 247
1348.142 233
1348.155 218
1348.168 206
1348.180 200
1348.193 203
1348.206 204
1348.219 201
1348.232 199
1348.244 192
1348.257 181
1348.270 174
1348.283 173
1348.296 180
1348.309 188
1348.321 191
1348.334 193
1348.347 194
1348.360 181
1348.373 159
1348.385 138
1348.398 126
1348.411 116
1348.424 103
1348.437 90
1348.450 78
1348.462 70
1348.475 56
1348.488 39
1348.501 22
1348.514 15
1348.526 17
1348.539 15
1348.552 11
1348.565 3
1348.578 -10
1348.591 -24
1348.603 -29
1348.616 -26
1348.629 -21
1348.642 -15
1348.655 -6
1348.667 5
1348.680 10
1348.693 12
1348.706 14
1348.719 18
1348.732 26
1348.744 27
1348.757 32
1348.770 54
1348.783 85
1348.796 118
1348.808 152
1348.821 188
1348.834 225
1348.847 259
1348.860 290
1348.873 326
1348.885 368
1348.898 414
1348.911 464
1348.924 500
1348.937 533
1348.949 557
1348.962 574
1348.975 587
1348.988 603
1349.001 616
1349.014 626
1349.026 623
1349.039 613
1349.052 589
1349.065 554
1349.078 521
1349.091 492
1349.103 456
1349.116 405
1349.129 344
1349.142 289
1349.155 243
1349.167 203
1349.180 161
1349.193 114
1349.206 72
1349.219 38
1349.232 14
1349.244 -6
1349.257 -18
1349.270 -23
1349.283 -19
1349.296 -10
1349.309 -9
1349.321 -7
1349.334 -13
1349.347 -22
1349.360 -24
1349.373 -21
1349.385 -11
1349.398 -1
1349.411 7
1349.424 24
1349.437 39
1349.450 56
1349.462 72
1349.475 92
1349.488 104
1349.501 107
1349.514 113
1349.527 120
1349.539 126
1349.552 124
1349.565 114
1349.578 104
1349.591 97
1349.603 91
1349.616 83
1349.629 73
1349.642 67
1349.655 67
1349.668 72
1349.680 73
1349.693 72
1349.706 68
1349.719 66
1349.732 66
1349.745 72
1349.757 81
1349.770 94
1349.783 107
1349.796 117
1349.809 133
1349.821 151
1349.834 174
1349.847 205
1349.860 243
1349.873 277
1349.886 314
1349.898 351
1349.911 376
1349.924 395
1349.937 409
1349.950 422
1349.963 430
1349.975 427
1349.988 422
1350.001 414
1350.014 410
1350.027 411
1350.040 417
1350.052 417
1350.065 413
1350.078 408
1350.091 401
1350.104 390
1350.116 377
1350.129 358
1350.142 333
1350.155 306
1350.168 276
1350.181 249
1350.193 232
1350.206 217
1350.219 200
1350.232 184
1350.245 169
1350.258 154
1350.270 138
1350.283 120
1350.296 101
1350.309 86
1350.322 75
1350.335 68
1350.347 65
1350.360 58
1350.373 53
1350.386 53
1350.399 57
1350.411 64
1350.424 68
1350.437 64
1350.450 69
1350.463 75
1350.476 82
1350.488 92
1350.501 102
1350.514 97
1350.527 90
1350.540 88
1350.553 83
1350.565 77
1350.578 74
1350.591 69
1350.604 59
1350.617 51
1350.630 50
1350.642 50
1350.655 50
1350.668 51
1350.681 53
1350.694 54
1350.707 58
1350.719 69
1350.732 83
1350.745 85
1350.758 85
1350.771 91
1350.784 101
1350.796 116
1350.809 138
1350.822 169
1350.835 210
1350.848 242
1350.861 273
1350.873 306
1350.886 337
1350.899 361
1350.912 389
1350.925 421
1350.937 454
1350.950 481
1350.963 507
1350.976 524
1350.989 531
1351.002 536
1351.014 538
1351.027 531
1351.040 518
1351.053 502
1351.066 487
1351.079 471
1351.091 453
1351.104 439
1351.117 424
1351.130 404
1351.143 392
1351.156 386
1351.168 379
1351.181 370
1351.194 361
1351.207 352
1351.220 340
1351.233 321
1351.245 309
1351.258 296
1351.271 271
1351.284 238
1351.297 206
1351.310 179
1351.322 158
1351.335 132
1351.348 110
1351.361 86
1351.374 63
1351.387 43
1351.399 22
1351.412 6
1351.425 -7
1351.438 -12
1351.451 -7
1351.464 -5
1351.476 -6
1351.489 -5
1351.502 -4
1351.515 -5
1351.528 -6
1351.541 3
1351.553 17
1351.566 29
1351.579 44
1351.592 65
1351.605 86
1351.618 107
1351.630 126
1351.643 142
1351.656 157
1351.669 168
1351.682 171
1351.695 173
1351.707 166
1351.720 155
1351.733 151
1351.746 150
1351.759 160
1351.772 188
1351.784 245
1351.797 348
1351.810 506
1351.823 710
1351.836 969
1351.849 1271
1351.861 1600
1351.874 1951
1351.887 2320
1351.900 2701
1351.913 3082
1351.926 3447
1351.938 3780
1351.951 4069
1351.964 4306
1351.977 4487
1351.990 4611
1352.003 4678
1352.015 4682
1352.028 4624
1352.041 4502
1352.054 4313
1352.067 4061
1352.080 3769
1352.092 3436
1352.105 3079
1352.118 2710
1352.131 2338
1352.144 1984
1352.157 1656
1352.170 1367
1352.182 1121
1352.195 923
1352.208 754
1352.221 629
1352.234 529
1352.247 452
1352.259 409
1352.272 388
1352.285 374
1352.298 355
1352.311 331
1352.324 310
1352.336 283
1352.349 253
1352.362 223
1352.375 192
1352.388 169
1352.401 157
1352.413 157
1352.426 160
1352.439 156
1352.452 152
1352.465 160
1352.478 171
1352.490 180
1352.503 186
1352.516 192
1352.529 200
1352.542 207
1352.555 217
1352.567 226
1352.580 235
1352.593 233
1352.606 234
1352.619 235
1352.632 242
1352.645 255
1352.657 264
1352.670 267
1352.683 261
1352.696 256
1352.709 249
1352.722 234
1352.734 220
1352.747 201
1352.760 191
1352.773 207
1352.786 244
1352.799 301
1352.811 385
1352.824 499
1352.837 663
1352.850 870
1352.863 1109
1352.876 1368
1352.888 1651
1352.901 1950
1352.914 2248
1352.927 2535
1352.940 2787
1352.953 3001
1352.965 3171
1352.978 3298
1352.991 3385
1353.004 3430
1353.017 3435
1353.030 3396
1353.043 3311
1353.055 3180
1353.068 3005
1353.081 2795
1353.094 2555
1353.107 2290
1353.120 2015
1353.132 1733
1353.145 1460
1353.158 1207
1353.171 978
1353.184 780
1353.197 618
1353.209 498
1353.222 426
1353.235 386
1353.248 362
1353.261 352
1353.274 362
1353.287 373
1353.299 373
1353.312 363
1353.325 346
1353.338 332
1353.351 312
1353.364 290
1353.376 269
1353.389 247
1353.402 224
1353.415 198
1353.428 181
1353.441 167
1353.453 150
1353.466 132
1353.479 121
1353.492 113
1353.505 115
1353.518 122
1353.531 129
1353.543 134
1353.556 138
1353.569 144
1353.582 153
1353.595 164
1353.608 179
1353.620 188
1353.633 190
1353.646 195
1353.659 196
1353.672 189
1353.685 184
1353.697 184
1353.710 190
1353.723 192
1353.736 191
1353.749 192
1353.762 197
1353.775 205
1353.787 220
1353.800 244
1353.813 293
1353.826 346
1353.839 415
1353.852 508
1353.864 627
1353.877 758
1353.890 889
1353.903 1012
1353.916 1121
1353.929 1223
1353.942 1319
1353.954 1415
1353.967 1507
1353.980 1595
1353.993 1679
1354.006 1746
1354.019 1786
1354.031 1798
1354.044 1786
1354.057 1750
1354.070 1696
1354.083 1630
1354.096 1548
1354.109 1452
1354.121 1357
1354.134 1253
1354.147 1152
1354.160 1060
1354.173 970
1354.186 886
1354.198 814
1354.211 743
1354.224 685
1354.237 635
1354.250 586
1354.263 531
1354.276 475
1354.288 422
1354.301 373
1354.314 333
1354.327 304
1354.340 289
1354.353 274
1354.365 255
1354.378 229
1354.391 188
1354.404 135
1354.417 81
1354.430 32
1354.443 -6
1354.455 -19
1354.468 -12
1354.481 2
1354.494 21
1354.507 43
1354.520 66
1354.532 96
1354.545 127
1354.558 148
1354.571 161
1354.584 167
1354.597 173
1354.610 176
1354.622 176
1354.635 176
1354.648 178
1354.661 189
1354.674 200
1354.687 201
1354.699 196
1354.712 191
1354.725 176
1354.738 153
1354.751 132
1354.764 131
1354.777 162
1354.789 244
1354.802 385
1354.815 604
1354.828 900
1354.841 1267
1354.854 1694
1354.867 2167
1354.879 2663
1354.892 3184
1354.905 3700
1354.918 4206
1354.931 4681
1354.944 5116
1354.956 5504
1354.969 5833
1354.982 6085
1354.995 6252
1355.008 6351
1355.021 6383
1355.034 6340
1355.046 6218
1355.059 6012
1355.072 5729
1355.085 5381
1355.098 4973
1355.111 4511
1355.124 4025
1355.136 3531
1355.149 3053
1355.162 2604
1355.175 2200
1355.188 1844
1355.201 1539
1355.213 1281
1355.226 1075
1355.239 921
1355.252 796
1355.265 690
1355.278 610
1355.291 545
1355.303 505
1355.316 476
1355.329 446
1355.342 409
1355.355 367
1355.368 325
1355.381 297
1355.393 287
1355.406 274
1355.419 254
1355.432 233
1355.445 219
1355.458 204
1355.471 188
1355.483 170
1355.496 154
1355.509 145
1355.522 135
1355.535 131
1355.548 136
1355.560 143
1355.573 144
1355.586 143
1355.599 147
1355.612 156
1355.625 168
1355.638 172
1355.650 180
1355.663 195
1355.676 212
1355.689 220
1355.702 214
1355.715 190
1355.728 161
1355.740 140
1355.753 133
1355.766 137
1355.779 156
1355.792 189
1355.805 257
1355.818 385
1355.830 572
1355.843 811
1355.856 1090
1355.869 1401
1355.882 1740
1355.895 2100
1355.908 2472
1355.920 2843
1355.933 3196
1355.946 3514
1355.959 3791
1355.972 4016
1355.985 4196
1355.998 4329
1356.010 4413
1356.023 4440
1356.036 4405
1356.049 4308
1356.062 4158
1356.075 3947
1356.087 3691
1356.100 3405
1356.113 3101
1356.126 2788
1356.139 2470
1356.152 2154
1356.165 1855
1356.177 1586
1356.190 1368
1356.203 1195
1356.216 1057
1356.229 944
1356.242 850
1356.255 778
1356.267 733
1356.280 702
1356.293 680
1356.306 663
1356.319 643
1356.332 605
1356.345 559
1356.357 514
1356.370 478
1356.383 444
1356.396 408
1356.409 366
1356.422 322
1356.435 291
1356.447 267
1356.460 244
1356.473 227
1356.486 214
1356.499 201
1356.512 192
1356.525 185
1356.537 182
1356.550 177
1356.563 170
1356.576 161
1356.589 145
1356.602 128
1356.615 112
1356.627 98
1356.640 86
1356.653 84
1356.666 92
1356.679 98
1356.692 102
1356.705 102
1356.717 98
1356.730 101
1356.743 114
1356.756 126
1356.769 136
1356.782 150
1356.795 177
1356.807 223
1356.820 291
1356.833 372
1356.846 462
1356.859 574
1356.872 701
1356.885 833
1356.897 968
1356.910 1097
1356.923 1226
1356.936 1343
1356.949 1444
1356.962 1530
1356.975 1601
1356.987 1655
1357.000 1698
1357.013 1731
1357.026 1749
1357.039 1752
1357.052 1748
1357.065 1721
1357.078 1676
1357.090 1614
1357.103 1522
1357.116 1410
1357.129 1295
1357.142 1178
1357.155 1066
1357.168 958
1357.180 856
1357.193 755
1357.206 668
1357.219 595
1357.232 530
1357.245 472
1357.258 413
1357.270 358
1357.283 311
1357.296 276
1357.309 249
1357.322 224
1357.335 200
1357.348 178
1357.360 161
1357.373 145
1357.386 125
1357.399 109
1357.412 92
1357.425 79
1357.438 79
1357.450 85
1357.463 95
1357.476 104
1357.489 107
1357.502 116
1357.515 136
1357.528 151
1357.541 160
1357.553 162
1357.566 165
1357.579 172
1357.592 183
1357.605 187
1357.618 182
1357.631 171
1357.643 169
1357.656 169
1357.669 170
1357.682 180
1357.695 191
1357.708 199
1357.721 200
1357.733 199
1357.746 195
1357.759 184
1357.772 176
1357.785 175
1357.798 183
1357.811 202
1357.823 239
1357.836 285
1357.849 332
1357.862 375
1357.875 405
1357.888 439
1357.901 481
1357.914 523
1357.926 573
1357.939 621
1357.952 661
1357.965 685
1357.978 696
1357.991 703
1358.004 711
1358.016 721
1358.029 732
1358.042 736
1358.055 734
1358.068 722
1358.081 694
1358.094 653
1358.106 604
1358.119 558
1358.132 510
1358.145 459
1358.158 407
1358.171 365
1358.184 337
1358.197 321
1358.209 308
1358.222 295
1358.235 286
1358.248 276
1358.261 263
1358.274 257
1358.287 250
1358.299 238
1358.312 224
1358.325 207
1358.338 195
1358.351 184
1358.364 181
1358.377 189
1358.390 200
1358.402 217
1358.415 228
1358.428 233
1358.441 232
1358.454 228
1358.467 220
1358.480 211
1358.492 202
1358.505 195
1358.518 184
1358.531 173
1358.544 174
1358.557 185
1358.570 196
1358.583 199
1358.595 194
1358.608 184
1358.621 174
1358.634 163
1358.647 151
1358.660 134
1358.673 120
1358.685 113
1358.698 118
1358.711 130
1358.724 144
1358.737 155
1358.750 165
1358.763 176
1358.776 189
1358.788 213
1358.801 235
1358.814 256
1358.827 276
1358.840 301
1358.853 321
1358.866 337
1358.878 345
1358.891 349
1358.904 359
1358.917 378
1358.930 394
1358.943 409
1358.956 419
1358.969 432
1358.981 447
1358.994 458
1359.007 474
1359.020 488
1359.033 496
1359.046 493
1359.059 496
1359.072 495
1359.084 490
1359.097 472
1359.110 452
1359.123 426
1359.136 393
1359.149 360
1359.162 327
1359.174 300
1359.187 269
1359.200 238
1359.213 208
1359.226 177
1359.239 142
1359.252 107
1359.265 76
1359.277 53
1359.290 42
1359.303 37
1359.316 33
1359.329 29
1359.342 26
1359.355 33
1359.368 40
1359.380 43
1359.393 49
1359.406 55
1359.419 53
1359.432 48
1359.445 52
1359.458 51
1359.471 50
1359.483 51
1359.496 50
1359.509 43
1359.522 33
1359.535 23
1359.548 21
1359.561 31
1359.573 41
1359.586 56
1359.599 76
1359.612 94
1359.625 114
1359.638 131
1359.651 148
1359.664 167
1359.676 186
1359.689 198
1359.702 204
1359.715 209
1359.728 214
1359.741 215
1359.754 213
1359.767 210
1359.779 210
1359.792 207
1359.805 205
1359.818 209
1359.831 215
1359.844 214
1359.857 212
1359.870 211
1359.882 209
1359.895 205
1359.908 207
1359.921 213
1359.934 224
1359.947 242
1359.960 262
1359.973 283
1359.985 298
1359.998 304
1360.011 304
1360.024 295
1360.037 289
1360.050 290
1360.063 287
1360.076 278
1360.088 265
1360.101 249
1360.114 227
1360.127 207
1360.140 194
1360.153 183
1360.166 180
1360.179 173
1360.191 159
1360.204 137
1360.217 114
1360.230 95
1360.243 82
1360.256 78
1360.269 76
1360.282 71
1360.294 70
1360.307 76
1360.320 91
1360.333 110
1360.346 121
1360.359 127
1360.372 132
1360.385 135
1360.397 141
1360.410 153
1360.423 169
1360.436 186
1360.449 200
1360.462 217
1360.475 237
1360.488 259
1360.500 280
1360.513 299
1360.526 315
1360.539 325
1360.552 329
1360.565 327
1360.578 318
1360.591 313
1360.603 316
1360.616 315
1360.629 311
1360.642 306
1360.655 295
1360.668 282
1360.681 272
1360.694 264
1360.706 241
1360.719 203
1360.732 166
1360.745 138
1360.758 117
1360.771 104
1360.784 100
1360.797 97
1360.809 89
1360.822 85
1360.835 85
1360.848 84
1360.861 80
1360.874 76
1360.887 69
1360.900 60
1360.912 48
1360.925 40
1360.938 34
1360.951 29
1360.964 16
1360.977 4
1360.990 -2
1361.003 -9
1361.015 -15
1361.028 -19
1361.041 -22
1361.054 -24
1361.067 -26
1361.080 -30
1361.093 -41
1361.106 -37
1361.119 -22
1361.131 -3
1361.144 15
1361.157 41
1361.170 60
1361.183 74
1361.196 76
1361.209 78
1361.222 83
1361.234 93
1361.247 108
1361.260 120
1361.273 122
1361.286 118
1361.299 114
1361.312 109
1361.325 103
1361.337 101
1361.350 103
1361.363 115
1361.376 127
1361.389 136
1361.402 145
1361.415 152
1361.428 158
1361.441 164
1361.453 164
1361.466 159
1361.479 150
1361.492 143
1361.505 130
1361.518 117
1361.531 102
1361.544 93
1361.556 79
1361.569 69
1361.582 53
1361.595 48
1361.608 46
1361.621 46
1361.634 43
1361.647 33
1361.659 16
1361.672 2
1361.685 -6
1361.698 -7
1361.711 -1
1361.724 10
1361.737 22
1361.750 33
1361.763 44
1361.775 53
1361.788 60
1361.801 65
1361.814 70
1361.827 74
1361.840 78
1361.853 78
1361.866 72
1361.878 67
1361.891 66
1361.904 68
1361.917 69
1361.930 67
1361.943 63
1361.956 55
1361.969 44
1361.982 41
1361.994 41
1362.007 49
1362.020 66
1362.033 87
1362.046 107
1362.059 128
1362.072 145
1362.085 160
1362.098 164
1362.110 166
1362.123 164
1362.136 160
1362.149 158
1362.162 150
1362.175 142
1362.188 132
1362.201 131
1362.213 137
1362.226 146
1362.239 153
1362.252 161
1362.265 171
1362.278 172
1362.291 168
1362.304 158
1362.317 146
1362.329 136
1362.342 127
1362.355 118
1362.368 112
1362.381 107
1362.394 108
1362.407 111
1362.420 107
1362.433 91
1362.445 69
1362.458 42
1362.471 17
1362.484 -8
1362.497 -25
1362.510 -45
1362.523 -62
1362.536 -76
1362.548 -87
1362.561 -89
1362.574 -82
1362.587 -62
1362.600 -41
1362.613 -24
1362.626 -11
1362.639 -3
1362.652 -1
1362.664 1
1362.677 10
1362.690 15
1362.703 13
1362.716 9
1362.729 3
1362.742 -4
1362.755 -10
1362.768 -17
1362.780 -26
1362.793 -32
1362.806 -33
1362.819 -34
1362.832 -24
1362.845 -6
1362.858 12
1362.871 27
1362.884 43
1362.896 64
1362.909 92
1362.922 124
1362.935 159
1362.948 195
1362.961 223
1362.974 244
1362.987 260
1363.000 270
1363.012 276
1363.025 279
1363.038 282
1363.051 285
1363.064 279
1363.077 267
1363.090 250
1363.103 232
1363.116 214
1363.128 194
1363.141 166
1363.154 136
1363.167 111
1363.180 99
1363.193 97
1363.206 93
1363.219 91
1363.232 92
1363.244 91
1363.257 91
1363.270 97
1363.283 105
1363.296 109
1363.309 113
1363.322 114
1363.335 108
1363.348 101
1363.360 95
1363.373 88
1363.386 79
1363.399 72
1363.412 62
1363.425 52
1363.438 37
1363.451 19
1363.464 -0
1363.476 -25
1363.489 -50
1363.502 -69
1363.515 -85
1363.528 -95
1363.541 -93
1363.554 -88
1363.567 -81
1363.580 -72
1363.592 -68
1363.605 -59
1363.618 -50
1363.631 -47
1363.644 -50
1363.657 -48
1363.670 -47
1363.683 -51
1363.696 -52
1363.708 -54
1363.721 -53
1363.734 -43
1363.747 -36
1363.760 -28
1363.773 -16
1363.786 -3
1363.799 12
1363.812 31
1363.824 50
1363.837 66
1363.850 77
1363.863 84
1363.876 94
1363.889 108
1363.902 119
1363.915 140
1363.928 161
1363.941 177
1363.953 191
1363.966 198
1363.979 203
1363.992 201
1364.005 195
1364.018 186
1364.031 170
1364.044 153
1364.057 132
1364.069 107
1364.082 89
1364.095 77
1364.108 76
1364.121 82
1364.134 87
1364.147 91
1364.160 96
1364.173 93
1364.185 94
1364.198 96
1364.211 102
1364.224 106
1364.237 110
1364.250 112
1364.263 116
1364.276 121
1364.289 130
1364.302 144
1364.314 154
1364.327 159
1364.340 163
1364.353 169
1364.366 178
1364.379 191
1364.392 198
1364.405 192
1364.418 184
1364.430 177
1364.443 173
1364.456 171
1364.469 176
1364.482 180
1364.495 183
1364.508 179
1364.521 170
1364.534 157
1364.547 149
1364.559 148
1364.572 155
1364.585 164
1364.598 172
1364.611 170
1364.624 164
1364.637 152
1364.650 142
1364.663 142
1364.675 143
1364.688 142
1364.701 139
1364.714 134
1364.727 135
1364.740 144
1364.753 152
1364.766 150
1364.779 138
1364.792 121
1364.804 107
1364.817 91
1364.830 80
1364.843 68
1364.856 54
1364.869 45
1364.882 40
1364.895 38
1364.908 41
1364.921 49
1364.933 56
1364.946 62
1364.959 63
1364.972 66
1364.985 65
1364.998 58
1365.011 53
1365.024 55
1365.037 62
1365.049 77
1365.062 93
1365.075 107
1365.088 123
1365.101 140
1365.114 159
1365.127 179
1365.140 191
1365.153 193
1365.166 194
1365.178 190
1365.191 182
1365.204 170
1365.217 158
1365.230 138
1365.243 120
1365.256 105
1365.269 91
1365.282 71
1365.295 50
1365.307 26
1365.320 5
1365.333 -20
1365.346 -49
1365.359 -84
1365.372 -122
1365.385 -153
1365.398 -172
1365.411 -174
1365.424 -171
1365.436 -159
1365.449 -148
1365.462 -140
1365.475 -130
1365.488 -122
1365.501 -112
1365.514 -92
1365.527 -70
1365.540 -52
1365.553 -31
1365.565 -15
1365.578 -1
1365.591 13
1365.604 29
1365.617 45
1365.630 64
1365.643 84
1365.656 103
1365.669 113
1365.682 116
1365.694 117
1365.707 119
1365.720 117
1365.733 122
1365.746 132
1365.759 150
1365.772 176
1365.785 193
1365.798 204
1365.811 198
1365.823 187
1365.836 183
1365.849 189
1365.862 207
1365.875 229
1365.888 259
1365.901 297
1365.914 335
1365.927 371
1365.940 407
1365.952 432
1365.965 451
1365.978 463
1365.991 464
1366.004 456
1366.017 448
1366.030 438
1366.043 424
1366.056 407
1366.069 387
1366.081 373
1366.094 372
1366.107 371
1366.120 365
1366.133 345
1366.146 310
1366.159 263
1366.172 205
1366.185 148
1366.198 97
1366.211 63
1366.223 44
1366.236 36
1366.249 39
1366.262 44
1366.275 53
1366.288 67
1366.301 87
1366.314 107
1366.327 122
1366.340 124
1366.352 116
1366.365 104
1366.378 89
1366.391 75
1366.404 72
1366.417 70
1366.430 75
1366.443 87
1366.456 99
1366.469 110
1366.482 115
1366.494 109
1366.507 93
1366.520 72
1366.533 49
1366.546 34
1366.559 27
1366.572 26
1366.585 31
1366.598 37
1366.611 39
1366.623 48
1366.636 65
1366.649 84
1366.662 107
1366.675 126
1366.688 143
1366.701 153
1366.714 160
1366.727 159
1366.740 149
1366.753 146
1366.765 138
1366.778 135
1366.791 140
1366.804 145
1366.817 149
1366.830 154
1366.843 159
1366.856 166
1366.869 177
1366.882 193
1366.894 222
1366.907 257
1366.920 297
1366.933 341
1366.946 384
1366.959 425
1366.972 464
1366.985 494
1366.998 516
1367.011 535
1367.024 555
1367.036 562
1367.049 558
1367.062 543
1367.075 523
1367.088 495
1367.101 452
1367.114 404
1367.127 356
1367.140 319
1367.153 283
1367.166 254
1367.178 229
1367.191 206
1367.204 184
1367.217 168
1367.230 159
1367.243 153
1367.256 147
1367.269 148
1367.282 162
1367.295 172
1367.308 179
1367.320 187
1367.333 198
1367.346 213
1367.359 223
1367.372 225
1367.385 219
1367.398 211
1367.411 200
1367.424 184
1367.437 167
1367.450 150
1367.462 125
1367.475 99
1367.488 84
1367.501 91
1367.514 108
1367.527 128
1367.540 147
1367.553 162
1367.566 179
1367.579 191
1367.592 195
1367.604 196
1367.617 191
1367.630 181
1367.643 165
1367.656 143
1367.669 123
1367.682 99
1367.695 77
1367.708 64
1367.721 58
1367.734 55
1367.746 51
1367.759 48
1367.772 40
1367.785 23
1367.798 6
1367.811 -6
1367.824 -14
1367.837 -20
1367.850 -23
1367.863 -5
1367.876 30
1367.888 72
1367.901 117
1367.914 160
1367.927 197
1367.940 226
1367.953 256
1367.966 276
1367.979 284
1367.992 288
1368.005 282
1368.018 270
1368.030 248
1368.043 227
1368.056 216
1368.069 214
1368.082 221
1368.095 229
1368.108 229
1368.121 224
1368.134 218
1368.147 208
1368.160 192
1368.173 176
1368.185 176
1368.198 184
1368.211 193
1368.224 203
1368.237 212
1368.250 232
1368.263 256
1368.276 276
1368.289 287
1368.302 285
1368.315 272
1368.327 257
1368.340 242
1368.353 226
1368.366 207
1368.379 187
1368.392 163
1368.405 137
1368.418 114
1368.431 99
1368.444 97
1368.457 110
1368.470 128
1368.482 146
1368.495 167
1368.508 194
1368.521 222
1368.534 239
1368.547 253
1368.560 268
1368.573 286
1368.586 299
1368.599 303
1368.612 300
1368.624 295
1368.637 287
1368.650 278
1368.663 256
1368.676 232
1368.689 208
1368.702 187
1368.715 166
1368.728 142
1368.741 120
1368.754 102
1368.767 88
1368.779 84
1368.792 87
1368.805 101
1368.818 122
1368.831 146
1368.844 167
1368.857 191
1368.870 213
1368.883 224
1368.896 229
1368.909 234
1368.922 239
1368.934 249
1368.947 260
1368.960 274
1368.973 291
1368.986 300
1368.999 302
1369.012 300
1369.025 293
1369.038 295
1369.051 294
1369.064 290
1369.077 282
1369.089 268
1369.102 249
1369.115 231
1369.128 223
1369.141 218
1369.154 213
1369.167 202
1369.180 183
1369.193 158
1369.206 130
1369.219 107
1369.232 93
1369.244 91
1369.257 95
1369.270 106
1369.283 124
1369.296 146
1369.309 163
1369.322 176
1369.335 184
1369.348 191
1369.361 194
1369.374 190
1369.387 186
1369.399 181
1369.412 179
1369.425 179
1369.438 168
1369.451 152
1369.464 133
1369.477 102
1369.490 76
1369.503 61
1369.516 52
1369.529 41
1369.542 27
1369.555 7
1369.567 -7
1369.580 -5
1369.593 17
1369.606 50
1369.619 83
1369.632 114
1369.645 146
1369.658 171
1369.671 188
1369.684 197
1369.697 202
1369.710 202
1369.722 198
1369.735 196
1369.748 193
1369.761 192
1369.774 193
1369.787 195
1369.800 193
1369.813 189
1369.826 182
1369.839 175
1369.852 167
1369.865 162
1369.878 170
1369.890 187
1369.903 201
1369.916 211
1369.929 221
1369.942 232
1369.955 241
1369.968 256
1369.981 271
1369.994 279
1370.007 272
1370.020 262
1370.033 255
1370.045 245
1370.058 231
1370.071 214
1370.084 198
1370.097 170
1370.110 143
1370.123 113
1370.136 76
1370.149 37
1370.162 6
1370.175 -20
1370.188 -42
1370.201 -54
1370.213 -62
1370.226 -64
1370.239 -59
1370.252 -53
1370.265 -47
1370.278 -38
1370.291 -28
1370.304 -25
1370.317 -28
1370.330 -35
1370.343 -43
1370.356 -45
1370.369 -43
1370.381 -42
1370.394 -40
1370.407 -29
1370.420 -14
1370.433 2
1370.446 14
1370.459 23
1370.472 36
1370.485 41
1370.498 43
1370.511 43
1370.524 47
1370.537 61
1370.549 78
1370.562 93
1370.575 107
1370.588 119
1370.601 134
1370.614 146
1370.627 148
1370.640 141
1370.653 130
1370.666 121
1370.679 100
1370.692 65
1370.705 31
1370.717 -1
1370.730 -27
1370.743 -42
1370.756 -45
1370.769 -37
1370.782 -20
1370.795 4
1370.808 30
1370.821 58
1370.834 85
1370.847 114
1370.860 149
1370.873 182
1370.886 204
1370.898 229
1370.911 258
1370.924 292
1370.937 323
1370.950 357
1370.963 395
1370.976 430
1370.989 462
1371.002 478
1371.015 483
1371.028 481
1371.041 474
1371.054 463
1371.066 435
1371.079 392
1371.092 349
1371.105 308
1371.118 275
1371.131 250
1371.144 223
1371.157 195
1371.170 163
1371.183 130
1371.196 98
1371.209 72
[truncated: 553,351 more chars]
